# Supplementary material for: Single-Cell Analysis Identifies Thymic Maturation Delay in Growth-Restricted Neonatal Mice
Source: Front Immunol. 2018 Nov 1;9:2523. doi: 10.3389/fimmu.2018.02523 (PMC6221967; doi:10.3389/fimmu.2018.02523)
Supplement: Supplementary file 2 [file Data_Sheet_1.ZIP]

Archive with 26 entries (26 files):
- 7A - T-Cell.Table.DN.vs.DP.adjp.0.01.csv
- 7B - T-Cell.Table.DP.vs.TMat.adjp.0.01.csv
- 7C - T-Cell.Table.WT_DN.vs.P0_DN.adjp.0.01.csv
- 7D - T-Cell.Table.WT_DP.vs.P0_DP.adjp.0.01.csv
- 7E - T-Cell.Table.WT_TMat.vs.P0_TMat.adjp.0.01.csv
- S7A.01 - T-Cell.Table.1.vs.2.adjp.0.01.csv
- S7A.02 - T-Cell.Table.1.vs.3.adjp.0.01.csv
- S7A.03 - T-Cell.Table.1.vs.4.adjp.0.01.csv
- S7A.04 - T-Cell.Table.1.vs.5.adjp.0.01.csv
- S7A.05 - T-Cell.Table.1.vs.6.adjp.0.01.csv
- S7A.06 - T-Cell.Table.2.vs.3.adjp.0.01.csv
- S7A.07 - T-Cell.Table.2.vs.4.adjp.0.01.csv
- S7A.08 - T-Cell.Table.2.vs.5.adjp.0.01.csv
- S7A.09 - T-Cell.Table.2.vs.6.adjp.0.01.csv
- S7A.10 - T-Cell.Table.3.vs.4.adjp.0.01.csv
- S7A.11 - T-Cell.Table.3.vs.5.adjp.0.01.csv
- S7A.12 - T-Cell.Table.3.vs.6.adjp.0.01.csv
- S7A.13 - T-Cell.Table.4.vs.5.adjp.0.01.csv
- S7A.14 - T-Cell.Table.4.vs.6.adjp.0.01.csv
- S7A.15 - T-Cell.Table.5.vs.6.adjp.0.01.csv
- S8A.1 - T-Cell.Table.WT_1.vs.P0_1.adjp.0.01.csv
- S8A.2 - T-Cell.Table.WT_2.vs.P0_2.adjp.0.01.csv
- S8A.3 - T-Cell.Table.WT_3.vs.P0_3.adjp.0.01.csv
- S8A.4 - T-Cell.Table.WT_4.vs.P0_4.adjp.0.01.csv
- S8A.5 - T-Cell.Table.WT_5.vs.P0_5.adjp.0.01.csv
- S8A.6 - T-Cell.Table.WT_6.vs.P0_6.adjp.0.01.csv
