# Supplementary material for: Single-Cell Analysis Identifies Thymic Maturation Delay in Growth-Restricted Neonatal Mice
Source: Front Immunol. 2018 Nov 1;9:2523. doi: 10.3389/fimmu.2018.02523 (PMC6221967; doi:10.3389/fimmu.2018.02523)
Supplement: Supplementary file 2 [file Data_Sheet_1.ZIP › 7A - T-Cell.Table.DN.vs.DP.adjp.0.01.csv]

	p_val	avg_logFC	pct.1	pct.2	p_val_adj
H19	8.09537760211878e-237	2.30179763142285	0.374	0.041	1.10445236625707e-232
Il2ra	0	2.11176597719744	0.555	0.039	0
Plac8	4.79300371127849e-263	1.74799952949349	0.457	0.061	6.53909496329724e-259
Akr1c13	5.32451414925037e-198	1.5540191267539	0.324	0.035	7.26423465382229e-194
Tcrg-C1	1.19425067862012e-214	1.54274994980966	0.291	0.021	1.62931620084143e-210
Ccnd2	5.20449360510066e-160	1.35162521162327	0.32	0.048	7.10049062543883e-156
Nkg7	7.20650395507303e-208	1.32443248731926	0.24	0.01	9.83183334590614e-204
Sell	8.501749952695e-140	1.22261161299896	0.336	0.062	1.15989374604618e-135
Hes1	1.7938011965386e-113	1.14301523357106	0.215	0.028	2.44728297243761e-109
Pld4	1.8697483786261e-133	1.1398038985249	0.15	0.006	2.55089771295959e-129
Ifitm2	1.51430413096549e-131	1.13848095079876	0.179	0.012	2.06596512587621e-127
Ppt1	2.37106934594509e-79	1.08239537522755	0.287	0.079	3.23484990867289e-75
Tcrg-C2	4.01732136499274e-98	1.07576449268129	0.209	0.032	5.4808315382596e-94
Slc5a9	2.32413839889268e-77	1.07106950911656	0.127	0.013	3.17082201760929e-73
Cpa3	3.29193841610744e-141	1.06623196949152	0.127	0	4.49119158109538e-137
Myl10	2.5006288530366e-117	1.01696700689657	0.168	0.013	3.41160794419783e-113
Plekha7	1.22151061769312e-99	1.00255762790054	0.177	0.02	1.66650693571873e-95
Gpx1	2.60717547769284e-88	0.9822624161775	0.556	0.266	3.55696950421634e-84
Gbp7	2.93438910052901e-80	0.981055872591177	0.204	0.038	4.00338704985173e-76
Il7r	3.35840607177635e-82	0.978577327721608	0.156	0.02	4.58187340372448e-78
Itga4	2.29183018013948e-81	0.950025544458419	0.281	0.073	3.12674391476429e-77
B2m	1.42513777804155e-92	0.947500247675956	0.583	0.278	1.94431547058208e-88
Crip1	1.89536770325434e-83	0.938440626345839	0.663	0.413	2.58585015754989e-79
Ccdc109b	1.35018297966444e-90	0.928193438740203	0.154	0.016	1.8420546391562e-86
Atp8b4	8.17332345682575e-119	0.918607164597779	0.134	0.005	1.11508651921474e-114
Cd3g	7.11439510245261e-90	0.909702168797697	0.723	0.503	9.70616923827609e-86
Mpzl2	5.65677323547598e-67	0.862994441173537	0.129	0.017	7.71753572515988e-63
Serpinb1a	2.75459056920894e-110	0.832650024055691	0.126	0.005	3.75808791357175e-106
Ly6d	1.1611137517976e-58	0.822310623541535	0.415	0.181	1.58410749157747e-54
Cdk6	1.94123700642135e-50	0.814866943359335	0.196	0.055	2.64842964786064e-46
Pdrg1	9.37645365394653e-40	0.800518186237215	0.271	0.113	1.27922957200792e-35
Cdkn1a	1.9583021968391e-93	0.792596540270508	0.122	0.007	2.67171168714758e-89
S100a11	1.74732386285716e-85	0.792342245359804	0.148	0.016	2.38387394609602e-81
Mndal	3.70374660977049e-47	0.791197930049326	0.208	0.064	5.05302149970989e-43
Tuba4a	1.1951281737845e-53	0.786627139703033	0.211	0.06	1.63051336749419e-49
Dpp4	2.29412596251126e-55	0.773192431068845	0.226	0.065	3.12987605065412e-51
Syngr2	3.04112810447807e-29	0.771464460831563	0.121	0.035	4.14901107293944e-25
H2-D1	1.62412905495873e-48	0.771362309272997	0.208	0.062	2.2157992696802e-44
Srgn	3.43621970355868e-40	0.769604378041251	0.259	0.104	4.68803454156511e-36
Mzb1	3.46753567433682e-42	0.767862664267232	0.256	0.098	4.73075892049772e-38
Gpr56	2.36548838058451e-58	0.762488109722634	0.145	0.026	3.22723579763145e-54
Uck2	1.1003578836202e-39	0.746773510741678	0.285	0.122	1.50121826062304e-35
Ifi203	2.82843673343367e-39	0.740938425768199	0.127	0.03	3.85883623542355e-35
Epcam	7.99005966102812e-52	0.740691990332181	0.103	0.014	1.09008383955407e-47
Coro2a	1.69633584712911e-70	0.736511306735535	0.134	0.017	2.31431099623825e-66
Runx1	4.67273927380795e-41	0.721737961543838	0.256	0.099	6.37501819125618e-37
Mta3	1.73100190048977e-43	0.715459503784206	0.178	0.051	2.36160589283819e-39
Uaca	4.80565086986487e-32	0.710827870977379	0.16	0.053	6.55634948175664e-28
Pcmtd1	2.31938122950082e-35	0.710113311427399	0.153	0.046	3.16433181140796e-31
Fbp1	1.86333391647727e-69	0.699055664328252	0.101	0.008	2.54214646224994e-65
Psme2	1.13157592037853e-43	0.677252678786221	0.352	0.161	1.54380902817243e-39
H2-K1	6.14821785320305e-54	0.671395370117363	0.122	0.019	8.38801361712493e-50
Tpd52	3.89875025815584e-48	0.667463715483528	0.124	0.023	5.31906497720201e-44
Pik3ip1	4.27490552495902e-41	0.666158746864516	0.148	0.038	5.8322536077016e-37
Bcap29	2.09401316067539e-29	0.661518456351821	0.218	0.092	2.85686215510943e-25
Zfp36l2	1.18898358363819e-38	0.655487084174742	0.164	0.048	1.62213030315758e-34
Ms4a6b	2.22173113612476e-33	0.646528669637464	0.123	0.032	3.03110778901501e-29
Dnmt3b	1.38937857823919e-41	0.625485546283074	0.102	0.018	1.89552919429172e-37
Creg1	4.02577814619263e-35	0.625411613495739	0.206	0.076	5.4923691248506e-31
Mtf2	1.91574537747261e-36	0.612796883238412	0.565	0.367	2.61365141848589e-32
Gyg	5.50738755693197e-29	0.603705422315837	0.112	0.03	7.51372884392228e-25
Clec2i	5.10331168686685e-24	0.591832158951082	0.113	0.036	6.96244813439244e-20
Carkd	4.19390507193256e-20	0.586399971144878	0.205	0.101	5.72174468963759e-16
Dtnbp1	1.18063322276025e-30	0.586209041621721	0.155	0.052	1.61073790581181e-26
Lta4h	1.10036075503242e-29	0.582418103425512	0.336	0.178	1.50122217809073e-25
Gzma	1.15880703522167e-19	0.581947542156656	0.298	0.174	1.58096043815292e-15
Gfra1	1.06453995715734e-20	0.578010526805861	0.164	0.072	1.45235186354976e-16
Apex1	1.36437820693457e-24	0.567354546512537	0.275	0.144	1.86142118772084e-20
Prss57	2.00931299610432e-24	0.550702179476672	0.11	0.034	2.74130572058512e-20
Myc	5.4949504187427e-23	0.548257922954084	0.248	0.127	7.49676085629067e-19
Psme1	4.87436014760867e-25	0.546619608615227	0.287	0.15	6.65008954938251e-21
Gas5	6.02718164769884e-37	0.542669470417327	0.554	0.354	8.22288392195553e-33
Fam169b	2.98704065663858e-18	0.525415505686074	0.139	0.06	4.07521956785202e-14
Psmb10	1.66766994706617e-20	0.52412985419851	0.156	0.066	2.27520210878238e-16
Xbp1	9.98213544154574e-21	0.519631111919931	0.198	0.094	1.36186273829008e-16
Trgv2	4.27034873913518e-25	0.516586833943366	0.102	0.029	5.82603678480213e-21
Mybbp1a	1.24518669958261e-18	0.510223454789887	0.261	0.147	1.69880821424056e-14
Sp110	2.31457961825682e-20	0.507991652268778	0.252	0.133	3.15778097318778e-16
Tagln2	1.71447487953168e-17	0.507752565095511	0.218	0.117	2.33905807814507e-13
Rgcc	2.59134470085829e-21	0.503782559370416	0.42	0.276	3.53537157538096e-17
Notch1	2.25622813202311e-16	0.500129263116652	0.267	0.157	3.07817204051913e-12
Ccdc18	3.2616509838227e-15	0.498574720856894	0.226	0.129	4.44987043722931e-11
Casp6	2.586507002842e-27	0.49772320065777	0.16	0.058	3.52877150397734e-23
Ptpre	5.01466997380991e-17	0.485612599768216	0.11	0.042	6.84151424526886e-13
Rps19	8.07380228181049e-52	0.472420602465238	0.861	0.729	1.10150884530741e-47
Drosha	3.4347548522975e-18	0.466954461099314	0.112	0.042	4.68603604498948e-14
Etfb	2.92919192781554e-17	0.465254732415805	0.287	0.171	3.99629654711874e-13
2510002D24Rik	6.61409596935752e-15	0.465031221531526	0.126	0.057	9.02361113099446e-11
Apobec3	2.09107532769088e-18	0.452151637169476	0.188	0.091	2.85285406956867e-14
Hibadh	6.95228256897578e-13	0.446410092515661	0.3	0.201	9.48499910885365e-09
Tcf25	1.70758532573885e-17	0.444651258376116	0.357	0.229	2.32965865990552e-13
Scd2	3.06172280474764e-12	0.443467679068254	0.159	0.086	4.1771084225172e-08
Fth1	4.72820728483804e-37	0.44073025657167	0.728	0.557	6.45069319870454e-33
Rexo2	2.7840278277665e-13	0.435724901281918	0.194	0.109	3.79824916542183e-09
Idh2	9.51114585767606e-13	0.432315048230239	0.23	0.141	1.29760562936275e-08
Rps5	1.43077158283121e-59	0.431674950033801	0.916	0.764	1.95200167045662e-55
Prdx6	9.1257155886149e-13	0.4299131060431	0.228	0.138	1.24502137775473e-08
Tacc1	2.56216265232134e-17	0.425037725114718	0.166	0.078	3.49555850656201e-13
Cd48	4.24890211250586e-20	0.424272829921804	0.148	0.061	5.79677715209175e-16
Tspan13	8.83849269626593e-19	0.423450351207116	0.344	0.211	1.20583555855156e-14
Vamp8	1.35505775941149e-11	0.416908716181553	0.142	0.074	1.84870530116509e-07
Myb	6.59901333412706e-15	0.413956901472829	0.319	0.206	9.00303389174954e-11
Msi2	1.14840554827418e-14	0.408206601168437	0.166	0.084	1.56676968951047e-10
Eml4	6.03194960104805e-11	0.403308270982107	0.246	0.16	8.22938884070985e-07
Rpl9	1.19092841350725e-31	0.400163966634653	0.75	0.583	1.62478363454794e-27
Stat1	4.10197541302836e-09	0.40006531203836	0.104	0.054	5.59632505599459e-05
Chd3	2.51684679003445e-14	0.399099049869737	0.169	0.087	3.433734075644e-10
Rps18	3.33770340350803e-38	0.395576041059379	0.838	0.672	4.55362875340601e-34
Rabgap1l	5.89370290397041e-15	0.389765840554712	0.15	0.072	8.04077887188683e-11
Pdia6	1.38807064323108e-10	0.387511240563766	0.289	0.199	1.89374477856016e-06
Phgdh	1.25549923903466e-12	0.381511468142776	0.22	0.132	1.71287761181499e-08
Arpc1b	1.79083444892801e-12	0.380160019847368	0.378	0.273	2.44323543867248e-08
Klhl6	7.05405048924756e-12	0.379247425100817	0.164	0.089	9.62384108248045e-08
Nsun2	1.19920409023276e-11	0.378534532850181	0.249	0.159	1.63607414030455e-07
Utrn	1.56760781450554e-11	0.377004933228477	0.103	0.047	2.13868734132991e-07
Rpl32	1.73559162760914e-34	0.375910416349098	0.86	0.731	2.36786765754715e-30
Nrros	5.29409518055974e-11	0.372324895977993	0.119	0.06	7.22273405483765e-07
Cct4	1.16059151501082e-12	0.372141193175778	0.32	0.215	1.58339500392926e-08
Rpl13	6.96205535805067e-48	0.371746772501942	0.928	0.797	9.49833212498852e-44
Sh3bgrl	3.51553595169919e-10	0.3712474617828	0.226	0.146	4.7962456989032e-06
Eif2ak2	2.63828496623256e-12	0.366572356060077	0.101	0.044	3.59941217943108e-08
Rpl18	1.49340215180715e-26	0.36436036242562	0.754	0.6	2.03744855571049e-22
Cdca7l	1.79681073649214e-12	0.362027411253606	0.118	0.056	2.45138888779623e-08
Glrx3	7.91132281743754e-11	0.359255734371098	0.28	0.189	1.079341771983e-06
Aldh2	1.22391307358604e-09	0.359022285882544	0.116	0.061	1.66978460629344e-05
Nop16	8.15811167059340e-09	0.35778907035877	0.144	0.085	0.000111301117521906
Ngly1	9.95486547374309e-12	0.356881150364911	0.117	0.057	1.35814229658277e-07
H2afy	2.83493386703025e-12	0.352995065827447	0.334	0.228	3.86770027478937e-08
Cxxc5	5.08129439460409e-10	0.350818745435932	0.153	0.086	6.93240994255836e-06
Lims1	3.43523442715153e-09	0.350531138814631	0.15	0.088	4.68669032896284e-05
S100a10	6.9177858999742e-18	0.347170852264661	0.162	0.072	9.4379353033348e-14
Akap13	3.60298673649267e-13	0.346688442434125	0.168	0.088	4.91555480459695e-09
Rpl36a	1.24866183560768e-12	0.346399532725567	0.501	0.4	1.70354934231955e-08
Pgls	3.11471691590054e-09	0.343778742679876	0.291	0.207	4.24940828836311e-05
Gnl3	3.33185129688865e-10	0.343446978879761	0.287	0.198	4.54564472434518e-06
Commd7	6.28953781242658e-09	0.339425590251493	0.134	0.076	8.58081643749358e-05
2810004N23Rik	1.32520800980227e-09	0.339414308558077	0.217	0.14	1.80798128777324e-05
Gbp4	4.34766866877939e-10	0.338063240416815	0.155	0.088	5.93152436481572e-06
Atp1b3	7.90022821111972e-11	0.335433514917861	0.212	0.132	1.07782813484306e-06
Rps24	1.10813932943208e-17	0.334913206273812	0.678	0.568	1.51183448714419e-13
Kdm5b	1.41377328369197e-10	0.334170129760047	0.119	0.06	1.92881089094096e-06
Rps12	2.90040935698597e-17	0.33363843463931	0.571	0.437	3.95702848573596e-13
Lgals1	1.2156775241687e-08	0.332430759250869	0.343	0.258	0.000165854884622336
Eef1g	5.35650070327862e-17	0.332324683781766	0.549	0.406	7.30787390948302e-13
Rps9	3.40491110655332e-41	0.331153702887041	0.919	0.813	4.6453202226707e-37
Rps8	4.67573772414169e-24	0.327827474104259	0.787	0.644	6.3791089770465e-20
Arhgap9	6.43819702952928e-09	0.326939955575075	0.153	0.09	8.78363220738679e-05
Tmed5	9.56930522042983e-10	0.324210826576086	0.314	0.222	1.30554031122324e-05
Wdr12	2.15021433045669e-08	0.323668285039256	0.261	0.184	0.000293353741104206
Eif1a	2.1080821477683e-10	0.320772592983175	0.181	0.108	2.87605647420029e-06
Rab27a	6.16712650116497e-08	0.319834924596153	0.112	0.062	0.000841381068553937
Rpl14	1.25345459090588e-29	0.319557671870727	0.845	0.698	1.71008809837289e-25
Bzw2	2.03953065691013e-13	0.31650683255237	0.396	0.274	2.78253167522249e-09
Rps7	1.10863406190722e-18	0.316208748644067	0.691	0.581	1.51250945066003e-14
Akap9	7.72829433735678e-10	0.315678683456134	0.213	0.136	1.05437119644559e-05
Cdv3	1.32144168155842e-09	0.315370350038116	0.296	0.208	1.80284288615015e-05
Gimap1	3.95056640990176e-10	0.313004595526107	0.158	0.089	5.38975775302897e-06
Rpl37	9.61683073809821e-14	0.31265163074062	0.624	0.513	1.31202421759874e-09
Prdx2	2.14425309967802e-09	0.31017400073302	0.323	0.234	2.92540450389073e-05
Rpl18a	1.2165359996138e-23	0.308085733795922	0.886	0.793	1.65972006427311e-19
Baz2b	1.04542621140764e-08	0.307755067122458	0.144	0.084	0.000142627498022345
Chchd4	5.88278944333015e-07	0.307341527265237	0.108	0.063	0.00802588963753532
Rps6	6.66624800851638e-29	0.306313114250121	0.858	0.715	9.0947621580189e-25
Rgs19	1.72731466132205e-08	0.304862509466742	0.101	0.052	0.000235657539244168
Rpl17	6.75510016777351e-14	0.304788370813764	0.604	0.477	9.2159831588934e-10
Nedd4	5.3616423191647e-08	0.304222374568037	0.25	0.175	0.00073148886160364
Rpl23	4.12999517336507e-11	0.295049106046454	0.533	0.429	5.63455241502197e-07
Cnbp	4.40519922359097e-15	0.293487902832619	0.646	0.521	6.01001330074517e-11
Lgals9	4.95082448511151e-08	0.29261438936471	0.354	0.271	0.000675440984503763
Sfrs18	1.53399795461289e-10	0.29255054282422	0.375	0.27	2.09283340947837e-06
Parp1	7.62973215338866e-08	0.291919522728777	0.357	0.275	0.00104092435768681
Dcaf8	2.76918834092211e-07	0.291897638193566	0.207	0.141	0.00377800365352003
Rps20	1.52246688194757e-12	0.2902949438453	0.564	0.445	2.07710156704107e-08
Mesdc2	7.21521114358023e-08	0.290113933699487	0.142	0.086	0.00098437125631865
Ikbkb	7.52750356296917e-09	0.288859050509072	0.101	0.051	0.000102697731109588
1500009L16Rik	5.60198131090669e-09	0.286077960563175	0.126	0.069	7.64278310247e-05
Cdk4	1.2765722732791e-10	0.285287076128552	0.343	0.24	1.74162755243468e-06
Mtdh	1.92390411315185e-08	0.283940248679702	0.36	0.269	0.000262478238157307
Eprs	6.99287763498918e-07	0.283322499581846	0.333	0.259	0.00954038295741574
Iqgap2	2.4568884542133e-07	0.282342424199019	0.112	0.064	0.0033519329180832
Rpl37a	1.17143281126369e-08	0.281315162930353	0.507	0.416	0.000159818578440705
D19Bwg1357e	5.77789495206829e-08	0.281197337830978	0.216	0.145	0.000788278208310677
Os9	4.79912143256149e-08	0.280379762193836	0.232	0.159	0.000654744137044364
Syce2	5.85175995974953e-07	0.280330946714288	0.183	0.123	0.00798355611308628
Cdk2ap2	2.43503314768826e-09	0.279791306451946	0.204	0.129	3.3221157233911e-05
Rpl36	2.49831854815503e-08	0.279487068792592	0.58	0.501	0.000340845599524791
Rpl10a	9.24524548280375e-10	0.279140316778303	0.463	0.364	1.26132884121892e-05
Paics	1.90514328918521e-08	0.278977403727647	0.397	0.312	0.000259918698943538
Cnpy2	1.63036401839629e-07	0.277500358161327	0.169	0.108	0.00222430563029806
Mki67ip	3.97723586207161e-09	0.277120402577428	0.246	0.166	5.4261428866243e-05
Jak1	2.29399106308621e-07	0.274965748889744	0.26	0.186	0.00312969200736852
Pebp1	5.28348962672671e-09	0.274463770237718	0.301	0.215	7.20826489774325e-05
Capzb	2.11089385251073e-07	0.270740676511592	0.314	0.235	0.00287989248298039
Snx6	3.9880463219247e-07	0.270664262867216	0.281	0.209	0.00544089159700187
Chd9	3.79550344921853e-08	0.269223057360572	0.11	0.06	0.000517820535576884
Wdr43	3.29104999465093e-08	0.268718480361177	0.303	0.221	0.000448997950770227
Ssr4	2.80488374891635e-07	0.268035664439743	0.138	0.085	0.00382670289864658
Rpl7a	3.83811996401767e-12	0.267240744321735	0.588	0.465	5.2363470669093e-08
Erbb2ip	2.47994260232165e-08	0.266947188517893	0.168	0.104	0.000338338569234743
Hspa9	2.6967037330382e-09	0.266921188840817	0.392	0.296	3.67911290298402e-05
Rps3a1	3.77588829703793e-18	0.26676441339088	0.8	0.688	5.15144440364884e-14
Rpl6	4.65679157286997e-16	0.262880093533445	0.673	0.545	6.3532607428665e-12
Rps14	4.32723841797738e-20	0.261690047222694	0.877	0.775	5.90365137364654e-16
Rpl3	3.47838812705651e-20	0.261286440357665	0.799	0.654	4.7455649217432e-16
Gnb2l1	7.74290772053300e-11	0.260772998074685	0.577	0.473	1.05636490031232e-06
Selplg	3.02881033836676e-09	0.25899005750305	0.18	0.11	4.13220594463376e-05
Zmynd8	6.1351578679857e-08	0.257997559715455	0.111	0.061	0.00083701958792929
Cnp	2.69873830395241e-07	0.255401782812097	0.163	0.104	0.00368188866808227
Sptbn1	2.94647665479447e-07	0.254907077088179	0.233	0.162	0.00401987810013609
Rps2	5.34324952914673e-23	0.253486322943128	0.848	0.692	7.28979533261488e-19
Rpl26	4.23045877447323e-11	0.252767106188424	0.619	0.516	5.77161490601383e-07
Fyb	2.54112417947783e-07	0.252561152676317	0.426	0.342	0.0034668557180616
Ddx5	2.92855297669329e-07	-0.253072754522113	0.528	0.577	0.00399542482610265
Actb	3.46243178553737e-28	-0.259373921993039	0.956	0.973	4.72379568500863e-24
Ppia	5.30920699902264e-12	-0.27401032957299	0.638	0.685	7.24335110876659e-08
Hdac1	1.52586505490935e-07	-0.27882929312625	0.371	0.458	0.00208173769441283
Chchd3	1.86149328845938e-07	-0.292829474184489	0.144	0.22	0.00253963529344513
Hnrnpu	5.4464230336174e-21	-0.307240975073794	0.73	0.806	7.43055494476422e-17
Hnrnpab	3.65757058455918e-10	-0.309614276283736	0.378	0.476	4.99002354851408e-06
Nucks1	1.53921997999216e-08	-0.312533309494046	0.379	0.469	0.000209995781870331
Banf1	3.25755023981369e-10	-0.315988991806711	0.406	0.496	4.44427579217782e-06
Stmn1	3.28693559317719e-17	-0.318921015172683	0.674	0.763	4.48436622977163e-13
Lef1	4.18548507553422e-15	-0.32418932270459	0.217	0.358	5.71025728855134e-11
Ptprc	2.95673167785384e-08	-0.325355296337099	0.438	0.51	0.0004033869028096
Eno1	1.68070596943934e-07	-0.328310374958813	0.19	0.269	0.00229298715410609
Srsf3	1.37266317186612e-09	-0.330559318536642	0.34	0.431	1.87272436537694e-05
Anp32b	4.6832719944494e-18	-0.332643947924666	0.596	0.687	6.38938798202731e-14
Usp1	6.65142877483855e-09	-0.338902787262933	0.308	0.398	9.07454427751224e-05
Dap3	1.02187365117765e-07	-0.34165303108066	0.122	0.197	0.00139414222230167
Calm2	4.79966753998528e-13	-0.342027227248901	0.57	0.641	6.54818642480192e-09
Ddx39	7.9029792797471e-09	-0.350017640048963	0.233	0.325	0.00010782034631359
Atp5g3	2.48898957652214e-07	-0.352258685370883	0.237	0.312	0.00339572847924915
Plk4	2.27741079996366e-07	-0.355571335834273	0.119	0.188	0.00310707155439042
Cox7a2	2.40545816296308e-07	-0.357051920694625	0.233	0.309	0.00328176657173054
Smdt1	4.95203528036525e-07	-0.359319120057161	0.139	0.208	0.00675606173300231
Lipa	2.42932080367463e-07	-0.359704650324178	0.062	0.12	0.0033143223724533
Rgs10	3.20288190500103e-07	-0.362029940410308	0.079	0.141	0.00436969178299291
Smc4	1.35022055434127e-21	-0.366352025423558	0.631	0.745	1.84210590228779e-17
Rpa3	3.40170439565143e-07	-0.369247706178123	0.106	0.171	0.00464094530698725
Ets1	1.48125218574646e-10	-0.372060839614069	0.265	0.37	2.0208723570139e-06
Whsc1l1	4.97147325487296e-07	-0.372318147514572	0.059	0.114	0.00678258096162318
Hnrnpa3	3.44241775016064e-22	-0.37349224058543	0.647	0.751	4.69649053654416e-18
Pfn1	5.87679323275912e-20	-0.378795867590736	0.514	0.656	8.01770900745326e-16
Kif5b	2.17702375288861e-08	-0.380984743228383	0.218	0.304	0.000297011350606592
Ncaph	2.99083479789613e-07	-0.383036741180061	0.082	0.143	0.00408039591476969
D17H6S56E-5	3.01956986044087e-12	-0.385542347237283	0.273	0.389	4.11959916059948e-08
Ccnb2	1.23797440302417e-10	-0.386816894624416	0.189	0.289	1.68896847804587e-06
Tuba1b	2.14610362627252e-21	-0.388511828590063	0.462	0.613	2.9279291773236e-17
Ckap5	7.15644312285287e-07	-0.38868114538867	0.184	0.253	0.00976353535250817
Gmnn	2.36442507863046e-10	-0.393494544718461	0.158	0.254	3.22578513477554e-06
Tubb5	5.56922645390002e-24	-0.395561995268177	0.519	0.68	7.59809565105579e-20
Orc6	2.1757565772382e-07	-0.401618546693986	0.145	0.215	0.00296838469832608
Skap1	9.22595888631869e-10	-0.406773288730522	0.248	0.34	1.25869757086046e-05
Sept11	1.41102674921222e-07	-0.409811014576973	0.114	0.184	0.00192506379395024
Ezr	5.45536317089252e-13	-0.413967058093099	0.388	0.495	7.44275197404866e-09
Cox6a1	2.5742083194392e-14	-0.415884402475227	0.369	0.48	3.5119924102109e-10
Limd2	1.09956908660856e-09	-0.419296809868275	0.237	0.327	1.50014210486005e-05
Bub1b	3.50287858740041e-07	-0.419344001161592	0.121	0.187	0.00477897725679038
Prkcb	6.38736645676526e-09	-0.42142703261998	0.074	0.145	8.71428405696484e-05
Nfyb	3.56285084640015e-08	-0.426017361744793	0.126	0.202	0.000486079740974373
Pbrm1	1.05783149707286e-08	-0.427774471018202	0.19	0.272	0.00014431995114565
Cox8a	2.43708355698817e-10	-0.427885651763517	0.24	0.329	3.32491309679896e-06
Rrm1	4.42382592553673e-11	-0.429427019772853	0.254	0.355	6.03542571020976e-07
Bub3	5.81967965125545e-07	-0.431096597987149	0.192	0.262	0.00793978894820781
G2e3	4.96510674332031e-07	-0.431932734338477	0.06	0.114	0.00677389512991189
Ywhah	3.18156914828719e-12	-0.433775062351506	0.22	0.332	4.34061478900821e-08
Kras	1.05789731834476e-08	-0.43782477358475	0.128	0.208	0.000144328931141775
C330027C09Rik	5.54597026490325e-07	-0.43795761928072	0.066	0.122	0.00756636723240751
Dgkd	3.24257119353738e-08	-0.439818213791132	0.044	0.102	0.000442383987934304
Dut	5.66183955747892e-14	-0.440445814558658	0.325	0.43	7.72444770826849e-10
Ska2	5.8924695138854e-07	-0.441316385393577	0.058	0.11	0.00803909615779385
Ncapg2	1.68597057479671e-09	-0.450717859538157	0.081	0.157	2.30016965519515e-05
Ikzf1	7.50648392006054e-09	-0.455664575253514	0.114	0.191	0.000102410960121386
Ccnf	5.09229241266585e-07	-0.45616643935505	0.054	0.107	0.00694741453860002
Themis	6.30563604189307e-07	-0.456358043891852	0.064	0.119	0.00860277925195472
Ddx54	3.54923234671189e-09	-0.457232860516079	0.116	0.196	4.84221769061903e-05
Pgp	1.87202897863352e-08	-0.457388828495462	0.071	0.137	0.000255400913554971
Nebl	6.52527197976561e-10	-0.459906939213466	0.091	0.171	8.90242856199423e-06
Arhgap11a	2.32263922981042e-09	-0.461273032133493	0.116	0.198	3.16877670123036e-05
H3f3b	3.52894015377167e-33	-0.46496731572933	0.634	0.771	4.81453305179068e-29
Btg2	1.34754983476297e-10	-0.465544177548613	0.152	0.247	1.83846223956711e-06
Lig1	2.08571544113466e-13	-0.46564057588799	0.259	0.377	2.84554157634001e-09
Aurkb	5.96841043505114e-09	-0.468356117422004	0.093	0.167	8.14270235654027e-05
Dnajc15	1.48017017951113e-08	-0.469602916705927	0.084	0.154	0.000201939617590704
Gtf2a2	6.01336652978822e-11	-0.472779931609531	0.104	0.193	8.20403595659006e-07
Rtn3	2.18053229181169e-12	-0.47984158537455	0.117	0.217	2.97490020571869e-08
Neil3	6.68469975712685e-08	-0.480542009916878	0.073	0.135	0.000911993587864816
H2afx	2.72790146953901e-10	-0.481991183688329	0.28	0.372	3.72167597489207e-06
Ptma	1.01653269491485e-54	-0.483232509580005	0.867	0.921	1.38685555567233e-50
H2afz	9.73625496170429e-30	-0.485759401366187	0.463	0.62	1.32831726442532e-25
Nfkbia	1.58288733575951e-07	-0.492574341842835	0.102	0.167	0.0021595331921767
Tsc22d4	3.8233317718285e-12	-0.492963586926251	0.279	0.38	5.21617153630563e-08
Ncapd3	6.26149411646504e-10	-0.496044404751018	0.143	0.229	8.54255642309325e-06
Nfatc3	2.02976527320881e-11	-0.498771906017365	0.044	0.119	2.76920876223878e-07
Tyms	4.54215852170687e-12	-0.501618414112765	0.243	0.348	6.19686687116469e-08
Ssbp2	8.99569553914241e-08	-0.501816992461593	0.063	0.122	0.0012272827424052
Arl6ip1	7.6751837936821e-14	-0.503002172214584	0.472	0.561	1.04712532497205e-09
Ncapg	4.19241358991926e-10	-0.503728646644414	0.14	0.227	5.71970986072684e-06
Ccnb1	1.41234849560334e-10	-0.50385613354396	0.143	0.233	1.92686705255164e-06
Dlgap5	9.2781247664108e-10	-0.504559480513777	0.095	0.174	1.26581456188143e-05
Ctcf	1.76142737670662e-16	-0.509696609023333	0.317	0.446	2.40311537004084e-12
Kif4	1.56748209789057e-07	-0.518602377890026	0.097	0.161	0.0021385158261521
Nsg2	1.61891973896526e-09	-0.520249767288177	0.061	0.13	2.20869219987031e-05
Tmpo	8.30329748019672e-15	-0.529133517521452	0.254	0.375	1.13281887522324e-10
Tacc3	7.4145366870896e-13	-0.531645802764786	0.2	0.307	1.01156524021963e-08
Lmnb1	3.36537597012256e-17	-0.531915561308825	0.223	0.355	4.59138243603821e-13
Id3	1.95029005306855e-12	-0.534136263663877	0.033	0.108	2.66078071940142e-08
Cenpa	9.84206405953043e-15	-0.542254178754113	0.179	0.299	1.34275279964174e-10
Bub1	2.10118929171176e-10	-0.542802458101368	0.086	0.166	2.86665255068235e-06
Kif22	3.63364879840391e-09	-0.543767266800514	0.122	0.198	4.95738705566245e-05
Atad2	1.12272241508742e-14	-0.549252883451448	0.201	0.319	1.53173019090376e-10
Tpx2	4.03466821935596e-14	-0.550893221653711	0.23	0.344	5.50449785166733e-10
Spc24	2.63642764315185e-15	-0.554592809045607	0.171	0.29	3.59687823355207e-11
Cyb5	5.95894953239988e-18	-0.55469023038243	0.173	0.308	8.12979484705316e-14
Thy1	9.03235446706183e-30	-0.557121066011735	0.351	0.542	1.23228411994124e-25
Cdca8	5.14094667672882e-19	-0.559937062313263	0.212	0.356	7.01379355106113e-15
Cd81	3.74646992950303e-13	-0.561217881239592	0.046	0.131	5.11130892482098e-09
Anp32e	2.20982051166184e-59	-0.562197291880279	0.707	0.84	3.01485812406024e-55
Racgap1	5.30644320544884e-12	-0.562895769252603	0.098	0.19	7.23958046519385e-08
Ckap2l	6.36503161552328e-13	-0.563151816374019	0.165	0.268	8.68381263305841e-09
Edem1	3.74706691577802e-15	-0.563222882009557	0.085	0.194	5.11212339319595e-11
Ccna2	1.99307634761882e-12	-0.564422793538999	0.128	0.227	2.71915406105636e-08
Agfg2	7.48600604330079e-12	-0.564657379969256	0.077	0.165	1.02131580448753e-07
Pbk	8.26610767044445e-14	-0.567927071501868	0.145	0.253	1.12774506947874e-09
Ezh2	7.03052322279309e-31	-0.568787031380182	0.456	0.618	9.59174283285661e-27
Dck	9.17347741293703e-11	-0.581165806093613	0.066	0.143	1.251537523447e-06
Incenp	3.89266716603002e-23	-0.583509278669175	0.27	0.437	5.31076581461476e-19
Cdca3	1.60167756834977e-14	-0.586088166075449	0.146	0.257	2.18516870649959e-10
Rad21	1.18167977018222e-21	-0.59104682731314	0.288	0.438	1.6121657104596e-17
H2afv	8.99464338906618e-25	-0.597172166320256	0.43	0.568	1.2271391975703e-20
Ano6	2.1604538243304e-15	-0.603759346180633	0.125	0.24	2.94750715253396e-11
Smc2	5.41519443473954e-21	-0.60477224038576	0.289	0.436	7.38794976731516e-17
Kpna2	3.76164187417004e-12	-0.60497360579618	0.135	0.229	5.13200800893018e-08
Hmmr	9.168098393821e-16	-0.605775791141048	0.181	0.305	1.250803663869e-11
Casc5	1.88286630880784e-14	-0.610736293151109	0.185	0.296	2.56879450510653e-10
Slbp	3.39375220256884e-16	-0.613502818974886	0.131	0.25	4.63009612996468e-12
Calm1	2.85219634142051e-62	-0.614353824711003	0.603	0.794	3.89125146860001e-58
Hist1h1e	5.19482973496463e-11	-0.62172596626645	0.104	0.19	7.08730620741225e-07
Hmgb1	1.13096015059116e-100	-0.624650472539408	0.819	0.939	1.54296893345151e-96
Prc1	6.43063256106321e-20	-0.641750077433402	0.249	0.391	8.77331200305854e-16
Cenpe	4.13813315944604e-20	-0.65443191385243	0.232	0.375	5.64565506943224e-16
Ube2c	7.36726567196669e-20	-0.662091581305174	0.221	0.368	1.00511605562642e-15
Ndc80	1.06732035649905e-15	-0.664178545180456	0.085	0.193	1.45614516237165e-11
Mxd3	1.38927841042734e-13	-0.668460672178456	0.031	0.109	1.89539253534602e-09
Cd28	1.89118436438625e-16	-0.670106388766559	0.039	0.135	2.58014282833216e-12
RP23-45G16.5	7.33353863832934e-17	-0.674893902694099	0.135	0.256	1.00051467642727e-12
Ccne2	1.85201707399647e-13	-0.681497339291782	0.088	0.184	2.52670689405339e-09
Gtf2h4	7.50805296738414e-14	-0.682241938984834	0.043	0.128	1.02432366634022e-09
Ctage5	1.47522270245585e-32	-0.68883908358366	0.292	0.487	2.01264633296052e-28
Cenpf	1.10852569516944e-19	-0.700096709549037	0.238	0.382	1.51236160591967e-15
Clspn	3.93871874272354e-18	-0.701231420993745	0.131	0.258	5.37359398069772e-14
Pcna	1.42728281547869e-26	-0.706609990714199	0.238	0.405	1.94724194515758e-22
Birc5	5.47023432786739e-25	-0.708350652510008	0.228	0.386	7.46304069350948e-21
Kif11	1.15877922626055e-17	-0.718497545622649	0.138	0.262	1.58092249838726e-13
Sh2d1a	6.4726523492799e-32	-0.725775776702883	0.134	0.331	8.83063960012256e-28
Cdkn1b	5.14285717297925e-16	-0.730032489023101	0.073	0.177	7.0164000410956e-12
Trbc1	6.46563404095561e-22	-0.73020356525925	0.433	0.535	8.82106452207574e-18
Ap3s1	2.77019715130438e-19	-0.732963335407454	0.064	0.182	3.77937997352456e-15
Anxa2	4.14151172289131e-25	-0.743734012303874	0.187	0.353	5.65026444354062e-21
Hmgn2	8.94587522229026e-50	-0.743864435830035	0.41	0.626	1.22048575657706e-45
Cd2	7.79859175365316e-20	-0.759332177227829	0.013	0.11	1.0639618729509e-15
Asf1b	8.81983517414293e-24	-0.761860061664623	0.111	0.261	1.20329011280832e-19
Sla	4.43292896192849e-22	-0.762188683104549	0.067	0.201	6.04784498275904e-18
Hist1h1b	1.18562448472315e-22	-0.766930115954187	0.16	0.312	1.61754748450779e-18
E2f2	1.05222974912445e-19	-0.77062962288665	0.066	0.186	1.43555704673049e-15
Tubb2a	4.48686618287712e-23	-0.778079328495224	0.045	0.174	6.12143153329926e-19
Fbxo5	2.86663638741538e-23	-0.795365514336027	0.142	0.29	3.91095202335081e-19
Ldhb	1.12490934767781e-28	-0.798323712446444	0.118	0.294	1.53471382303683e-24
Ifngr1	1.50576878782715e-29	-0.799468532355796	0.205	0.385	2.05432035723258e-25
Ets2	2.52598843018855e-22	-0.821951359320114	0.07	0.204	3.44620601530624e-18
Spc25	3.67737051316791e-24	-0.824486592406139	0.156	0.309	5.01703659111498e-20
Top2a	1.86794689803712e-58	-0.830564218531763	0.444	0.676	2.54843995299204e-54
Endou	4.0348785587896e-26	-0.831456262064595	0.079	0.231	5.50478481775666e-22
Mki67	1.67742032291689e-64	-0.836361621592386	0.409	0.679	2.28850454655551e-60
Hmgb2	6.77267331372693e-100	-0.840169027897329	0.571	0.825	9.23995820191765e-96
Cdkn2d	6.38157215039152e-20	-0.84107959612437	0.08	0.203	8.70637888477915e-16
Nusap1	2.44710648125064e-36	-0.846680469299381	0.221	0.429	3.33858737237024e-32
Rorc	5.2252732086666e-24	-0.854809189382806	0.015	0.132	7.12884023858385e-20
Dek	3.68611789523301e-69	-0.864651270395312	0.428	0.671	5.02897064446639e-65
Gm8909	1.36374076018234e-21	-0.86757643463989	0.006	0.104	1.86055151911676e-17
Mns1	4.07792792149272e-31	-0.893684135208953	0.17	0.351	5.56351706329252e-27
Camk4	6.59712677088742e-31	-0.894616569781014	0.07	0.24	9.0004600535217e-27
Tcf7	1.29582721349409e-72	-0.897227417392408	0.376	0.656	1.76789706736999e-68
Trbc2	1.70238497355755e-130	-0.925246085692798	0.752	0.917	2.32256381942457e-126
Phlda1	8.60662565301655e-29	-0.926161558761088	0.017	0.153	1.17420193784105e-24
Esco2	3.52647203587649e-30	-0.943188628859387	0.101	0.274	4.8111657985463e-26
2810417H13Rik	2.85173807137254e-98	-0.947396969008726	0.397	0.729	3.89062625077355e-94
Ccr9	1.27341005273436e-21	-0.959240608952129	0.07	0.199	1.73731333494549e-17
Satb1	5.01734878815216e-48	-1.03791475778429	0.177	0.417	6.84516895167599e-44
Mef2a	5.7311414204092e-34	-1.07662116646864	0.045	0.215	7.81899623986427e-30
Cd4	3.44736589150489e-25	-1.08725279140367	0.021	0.144	4.70324128578012e-21
Ighm	5.02652916680697e-44	-1.11714807979622	0.055	0.267	6.85769374227476e-40
Rmnd5a	2.73740332563466e-55	-1.35515120244483	0.045	0.292	3.73463935716337e-51
Rrm2	2.37775203177343e-90	-1.39857589980137	0.19	0.529	3.24396709694849e-86
Ccnd3	2.04400549461425e-106	-1.50767213006128	0.186	0.562	2.78863669630223e-102
Cd8a	6.30960419272061e-113	-2.10095942106317	0.035	0.435	8.60819300012873e-109
Cd8b1	4.05615004775251e-129	-2.14818011451718	0.05	0.492	5.53380551014875e-125
