# Supplementary material for: Single-Cell Analysis Identifies Thymic Maturation Delay in Growth-Restricted Neonatal Mice
Source: Front Immunol. 2018 Nov 1;9:2523. doi: 10.3389/fimmu.2018.02523 (PMC6221967; doi:10.3389/fimmu.2018.02523)
Supplement: Supplementary file 2 [file Data_Sheet_1.ZIP › 7B - T-Cell.Table.DP.vs.TMat.adjp.0.01.csv]

	p_val	avg_logFC	pct.1	pct.2	p_val_adj
Arpp21	8.84273949383968e-155	1.68244329139102	0.51	0.075	1.20641494914455e-150
Rag1	5.4791613348486e-70	1.38824172731604	0.293	0.048	7.47521980913394e-66
Ccnd3	8.25447679521704e-112	1.24691799442329	0.562	0.214	1.12615826917146e-107
Dntt	4.65928122389234e-51	1.20004309693824	0.196	0.018	6.35665737375632e-47
Endou	2.2514376473766e-56	1.16184730133795	0.231	0.029	3.0716363823159e-52
Rrm2	8.1011770792803e-101	1.1410578982412	0.529	0.185	1.10524358892621e-96
Anxa2	2.71464689411869e-73	1.14078590403786	0.353	0.084	3.70359275764612e-69
Ly6d	3.36680119638603e-44	1.11733304240132	0.181	0.019	4.59332687222947e-40
Xrcc6	1.20884750150522e-65	1.07697831528892	0.321	0.072	1.64923064630357e-61
Rmnd5a	1.5918978161178e-55	1.06919868675036	0.292	0.072	2.17182619052951e-51
Mns1	8.86209278071413e-63	1.05983493147207	0.351	0.104	1.20905531807283e-58
Ifngr1	4.04071084863778e-67	1.05402447808554	0.385	0.122	5.51274181079653e-63
Hmgb1	3.60612696287073e-251	1.01127107525743	0.939	0.672	4.91983901544453e-247
Anp32e	1.39073169388434e-179	1.00108028910665	0.84	0.514	1.8973752499664e-175
Desi1	2.90825944271582e-52	0.985982668501954	0.254	0.051	3.9677383576972e-48
Ctage5	1.30451538736238e-74	0.984137545118085	0.487	0.201	1.77975034297849e-70
Nebl	5.84897580451728e-41	0.959011543332935	0.171	0.02	7.97975769010293e-37
2810417H13Rik	3.24263118470411e-131	0.952408705071081	0.729	0.337	4.42392172529182e-127
Tubb2a	4.40727149399915e-40	0.949416793261165	0.174	0.023	6.01284049926304e-36
Cd8a	1.94828002958899e-58	0.930224413028441	0.435	0.187	2.65803844436826e-54
A930013B10Rik	4.40774717169378e-36	0.927461564791824	0.143	0.013	6.01348946634183e-32
Marcks	2.23815854086443e-45	0.926524670422952	0.232	0.049	3.05351969730134e-41
Ezh2	1.99751416377352e-86	0.89636456166305	0.618	0.316	2.72520857363621e-82
Thy1	4.1834272904819e-83	0.888766026643321	0.542	0.226	5.70744985240446e-79
Aqp11	1.51586557090382e-35	0.883469621833546	0.172	0.03	2.06809539838408e-31
Fbln2	6.0250564242164e-29	0.883326451805816	0.114	0.009	8.21998447955844e-25
Pbk	3.56960905259569e-41	0.876034480756106	0.253	0.074	4.8700176304563e-37
Rag2	2.01407914500249e-29	0.871022705307755	0.128	0.016	2.7478081775269e-25
Cdca7	6.20160892113635e-52	0.859598761831492	0.349	0.125	8.46085505110632e-48
H2afx	1.21394666033349e-41	0.85083354332205	0.372	0.173	1.65618742869298e-37
Gm8909	1.33480705302478e-26	0.846399371958373	0.104	0.008	1.8210772624417e-22
Hist1h1b	5.01727299339903e-33	0.824541602453478	0.312	0.143	6.8450655448943e-29
Ccne2	1.98838260672195e-28	0.821397614742948	0.184	0.055	2.71275039035076e-24
Hmgb3	9.79763513027461e-40	0.8094796792521	0.282	0.099	1.33669136082337e-35
Phlda1	3.8580185691317e-28	0.803921885870112	0.153	0.034	5.26349473386637e-24
Cenpf	1.10227366940277e-38	0.802640712458912	0.382	0.183	1.5038319671662e-34
Ets2	9.1177751342136e-28	0.801718265628769	0.204	0.07	1.24393806156076e-23
Cd8b1	6.95216267572659e-52	0.794790422344516	0.492	0.253	9.48483553849378e-48
Cdca3	5.4943439398666e-35	0.786818459318213	0.257	0.091	7.49593343716001e-31
Marcksl1	9.91395895173891e-43	0.78676224045718	0.271	0.081	1.35256141978574e-38
Ccnb1	1.18657257751777e-30	0.78038505877602	0.233	0.085	1.61884096750749e-26
E2f2	3.93662756185714e-25	0.777564613184733	0.186	0.065	5.3707409826417e-21
Esco2	2.7343544130327e-31	0.776574181687765	0.274	0.115	3.73047972570051e-27
Nusap1	1.54912039478822e-45	0.776299625000169	0.429	0.215	2.11346495460957e-41
Cenpe	3.40474395415365e-36	0.772529629612005	0.375	0.189	4.64509217665182e-32
Ube2c	1.3108486156564e-39	0.768987010917868	0.368	0.169	1.78839076634003e-35
H2afv	1.11295082068357e-59	0.766338963122663	0.568	0.311	1.51839880465859e-55
Dgke	9.66361718061817e-29	0.756369585207165	0.143	0.026	1.31840729195174e-24
Prc1	7.09403682586614e-43	0.746013637405804	0.391	0.18	9.67839444152918e-39
Mki67	2.56933197491103e-78	0.740091934034798	0.679	0.364	3.50533961337112e-74
Ckap2l	9.82120976879211e-30	0.738251985436786	0.268	0.115	1.33990764875631e-25
Dut	1.64730774497277e-50	0.733186387898036	0.43	0.195	2.24742195646635e-46
Hmgn2	5.4361817177829e-67	0.718160946755149	0.626	0.357	7.41658271757121e-63
Fbxo5	3.28610687131757e-30	0.716847910257497	0.29	0.133	4.48323560453856e-26
Ano6	1.34752536407132e-33	0.713302992485398	0.24	0.079	1.83842885420251e-29
Whsc1	2.52011315278015e-37	0.713128351185652	0.335	0.144	3.43819037433796e-33
H2afz	4.95184167648317e-69	0.712307040441297	0.62	0.354	6.75579759922599e-65
Ccdc18	3.11711635894338e-25	0.70540099707199	0.129	0.024	4.25268184850646e-21
Ly6e	2.73510765900947e-62	0.695168662646675	0.592	0.333	3.73150737918662e-58
Hmgb2	7.64927530488631e-105	0.693189634458549	0.825	0.511	1.04359062984564e-100
Prps2	1.19168406270742e-26	0.693015424285001	0.184	0.058	1.62581456675173e-22
Sh2d1a	8.19364121740158e-41	0.687216946206655	0.331	0.131	1.1178584712901e-36
Hmmr	1.23939145395608e-30	0.679902407013212	0.305	0.14	1.69090176063228e-26
Birc5	5.18127114806821e-37	0.678626147251897	0.386	0.193	7.06880822730946e-33
Agfg2	1.36908027322409e-21	0.671892621988451	0.165	0.057	1.86783621675962e-17
D17H6S56E-5	2.9906222210386e-37	0.670757539006045	0.389	0.195	4.08010589616296e-33
Spc25	1.34815288460911e-29	0.66164344139589	0.309	0.148	1.8392849804722e-25
Cux1	4.49506237499125e-26	0.658396651818624	0.208	0.076	6.13261359820056e-22
Rorc	1.25117499993284e-26	0.658157499689163	0.132	0.023	1.70697805240837e-22
Ap3s1	8.7853648883254e-26	0.649136179395981	0.182	0.057	1.19858733171424e-21
Tyms	2.82290478258785e-32	0.649106023129095	0.348	0.171	3.85128899488461e-28
Stmn1	2.73813928110016e-82	0.647651361417411	0.763	0.471	3.73564342120494e-78
Rrm1	5.36384608006564e-35	0.645890177800086	0.355	0.169	7.31789520703355e-31
Spint2	2.63717130841987e-25	0.645176890105808	0.204	0.075	3.59789281607723e-21
Tmpo	1.45561728105249e-32	0.642836490831317	0.375	0.195	1.98589865653991e-28
Top2a	5.62780829216037e-64	0.639688695233323	0.676	0.394	7.67801885299439e-60
Ccna2	2.46579365343552e-23	0.637888455716987	0.227	0.101	3.36408228138209e-19
Myb	8.94528069114102e-28	0.629428096527925	0.206	0.069	1.22040464469237e-23
Ccdc34	1.75353712665294e-21	0.628390875416137	0.189	0.076	2.39235070189261e-17
Rad21	2.65825546222167e-34	0.625633360629496	0.438	0.247	3.62665792710902e-30
Bach1	2.26997408750215e-17	0.623859704564303	0.12	0.037	3.09692564757919e-13
Tpx2	1.66468299431028e-27	0.623492121073634	0.344	0.184	2.27112700913752e-23
Cyb5	1.12942636470256e-28	0.622064763956308	0.308	0.147	1.5408763893637e-24
Dek	3.57329103460994e-62	0.61786886081668	0.671	0.424	4.87504095851835e-58
Spc24	8.60684180437882e-29	0.610570974936332	0.29	0.133	1.1742314273714e-24
RP23-45G16.5	6.10376389452364e-22	0.609391786374626	0.256	0.128	8.3273650812986e-18
Cdv3	7.01624217028817e-24	0.609181917170876	0.208	0.082	9.57225919292415e-20
Trim59	2.58030976214606e-20	0.608850096538773	0.244	0.122	3.52031660849587e-16
Aspm	6.62252715165396e-19	0.607550422434025	0.18	0.076	9.0351137930015e-15
Tacc3	1.74643426603599e-26	0.604233584836476	0.307	0.154	2.3826602691529e-22
Dck	3.76708704187332e-19	0.602457351603121	0.143	0.048	5.13943685122777e-15
Bub1b	4.76090009812743e-20	0.601641644876519	0.187	0.077	6.49529600387525e-16
Casc5	7.54082166577144e-25	0.598848101098009	0.296	0.15	1.0287942998612e-20
Ncapg	8.41468712153581e-21	0.598652700010366	0.227	0.107	1.14801576399113e-16
Gtf2h4	2.1050348185623e-17	0.592671964945186	0.128	0.042	2.87189900296455e-13
Edem1	1.61812289724766e-21	0.592281051408272	0.194	0.077	2.20760506871498e-17
Cd24a	1.80784994073268e-27	0.591135469364029	0.155	0.034	2.4664496741416e-23
Hibadh	1.18215773836444e-24	0.590607566627778	0.201	0.074	1.61281780245061e-20
Ldhb	7.44810170914365e-26	0.58844168033649	0.294	0.141	1.01614451617847e-21
Uhrf1	3.3646582934415e-26	0.587465850879173	0.274	0.128	4.59040330974224e-22
Kif11	7.3932262813531e-22	0.586706099629411	0.262	0.132	1.008657861565e-17
Fkbp5	9.91504667218005e-25	0.58537610526644	0.188	0.063	1.35270981748552e-20
Kif20b	1.62280290918256e-22	0.580851465131375	0.252	0.12	2.21399000899776e-18
Kif2c	9.38078717096258e-17	0.58016481603395	0.124	0.041	1.27982079373442e-12
Ctcf	2.5939207227372e-29	0.576081013247113	0.446	0.273	3.53888604203036e-25
Lig1	5.45262161368318e-31	0.574068766100089	0.377	0.196	7.43901166754797e-27
Incenp	6.71542963045091e-33	0.570887786445602	0.437	0.246	9.16186064482418e-29
Orc6	1.06434080703586e-21	0.564732560420872	0.215	0.094	1.45208016303902e-17
Kif4	2.62475147797731e-13	0.563365813715051	0.161	0.08	3.58094844140445e-09
Dlgap5	3.60001726415044e-19	0.56096643855719	0.174	0.07	4.91150355348044e-15
Neil3	3.93162703360779e-15	0.558023014342662	0.135	0.054	5.36391876195111e-11
Mtf2	4.8550576196973e-26	0.554317898681143	0.367	0.207	6.62375511055303e-22
Ckap5	9.09803704252473e-20	0.55380022693738	0.253	0.129	1.24124519371165e-15
Notch1	1.90912345832876e-21	0.55373069680182	0.157	0.051	2.60461713419793e-17
Ncapd3	2.0837567287706e-17	0.552042191033337	0.229	0.119	2.84286930506173e-13
Tk1	6.30336331225624e-22	0.550630966605808	0.167	0.056	8.59967856691119e-18
Pcna	6.00407998466593e-29	0.548273852480902	0.405	0.228	8.19136632307973e-25
Dhcr24	6.17028381076929e-19	0.547855447236381	0.15	0.053	8.41811820303255e-15
Tcf7	2.51296113868844e-53	0.547108354783715	0.656	0.401	3.42843288151264e-49
Trbc1	3.2331394621383e-25	0.545179581697292	0.535	0.393	4.41097216819529e-21
Tuba1b	4.62283564574898e-49	0.543810979455646	0.613	0.372	6.30693467149533e-45
Asf1b	4.6734184958024e-19	0.542476435188424	0.261	0.142	6.37594485382321e-15
Bub1	2.77055833928959e-17	0.539210453283331	0.166	0.07	3.77987274229279e-13
Prim1	2.11044490025571e-19	0.537883862015753	0.242	0.122	2.87927997741886e-15
Clspn	2.24438514810502e-20	0.536952955479057	0.258	0.131	3.06201465755968e-16
Hmgn5	4.86791179216308e-20	0.536512431706412	0.213	0.096	6.6412920580481e-16
Kif22	1.07829814969278e-18	0.535655682880868	0.198	0.089	1.47112216562586e-14
Fmr1	1.6393615544258e-15	0.534180966197486	0.18	0.086	2.23658096870311e-11
Atad5	5.46210833292304e-17	0.533360356791948	0.163	0.068	7.4519543986069e-13
Ncapg2	4.43651293431311e-18	0.532457877933017	0.157	0.06	6.05273459628338e-14
Cdk1	1.9529633922095e-19	0.531974253872648	0.206	0.092	2.66442795599143e-15
Fdps	6.52555741943336e-21	0.531907223908503	0.149	0.046	8.90281798733293e-17
Tcf12	3.45044845429809e-24	0.525955922742109	0.271	0.127	4.70744682619888e-20
Plk4	8.25213464210526e-17	0.520466704796473	0.188	0.087	1.12583872922242e-12
Ccnb2	1.97538524993038e-22	0.519730560368665	0.289	0.15	2.69501809648001e-18
H3f3b	4.78154182378819e-52	0.518981983885427	0.771	0.59	6.52345751019423e-48
Siva1	2.06285942083415e-21	0.516252886828276	0.177	0.065	2.81435910784404e-17
Cdca8	7.14433890627733e-25	0.513211936315718	0.356	0.199	9.74702156983417e-21
Tipin	2.22557022086947e-25	0.512221698142577	0.284	0.134	3.03634545233221e-21
Itpr2	7.65935919930722e-16	0.509038290558043	0.143	0.056	1.04496637556148e-11
Mef2a	1.15629282169049e-17	0.508337793349516	0.215	0.105	1.57753029663233e-13
Rad51ap1	6.46857893403317e-15	0.506918535019867	0.152	0.066	8.82508223970145e-11
Gmnn	2.48451893933615e-21	0.504512333616598	0.254	0.124	3.38962918893631e-17
Usp1	3.92680102495449e-28	0.503978691720389	0.398	0.226	5.35733463834541e-24
Mcm7	5.33953041971577e-22	0.503848473807026	0.309	0.166	7.28472135161822e-18
Pnn	1.0319653553559e-35	0.50374048421485	0.599	0.408	1.40791033431205e-31
Hsp90aa1	1.86583252690208e-25	0.503369106937354	0.454	0.299	2.54555531645251e-21
Hist1h1e	1.49172291949256e-12	0.502730257466864	0.19	0.105	2.0351575790637e-08
Ptma	2.39100563977838e-80	0.502311756847897	0.921	0.78	3.26204899434965e-76
Plk1	1.35865234740819e-17	0.502052857507834	0.173	0.073	1.853609397569e-13
Cbx1	1.32689334607603e-32	0.499013713690537	0.511	0.32	1.81028059205152e-28
Aurka	1.0608683940247e-14	0.497430050416028	0.131	0.052	1.44734274996789e-10
Kpna2	1.90301468907386e-18	0.497426778204339	0.229	0.114	2.59628294030347e-14
Smc4	6.46348135816795e-50	0.495926019646563	0.745	0.523	8.81812761694853e-46
Nhp2l1	1.48169162212478e-20	0.49171015392403	0.251	0.126	2.02147188006483e-16
Brd3	4.85486389781529e-19	0.491494978698908	0.207	0.093	6.62349081578941e-15
Sgol1	1.13876949337236e-14	0.491312780561445	0.168	0.08	1.55362321980791e-10
Syce2	7.90396943968222e-17	0.488944225504751	0.123	0.039	1.07833855065584e-12
Rfc4	1.31540835556942e-19	0.486968752317954	0.218	0.101	1.79461161950336e-15
Mad2l1	2.74762148763677e-17	0.484555950371298	0.166	0.069	3.74857999558284e-13
Anapc5	9.22981240541047e-21	0.483735279182	0.351	0.212	1.25922330647015e-16
Sin3b	7.06590753159318e-18	0.482096941412874	0.249	0.132	9.64001764535258e-14
Kif15	7.89005541901083e-16	0.480145372253254	0.208	0.106	1.07644026081565e-11
Hnrnpa1	4.93557225244252e-17	0.479298493737802	0.3	0.183	6.73360122400733e-13
Anp32b	3.3549627977925e-46	0.479171519593294	0.687	0.482	4.57717574502831e-42
Atpif1	1.81452538331506e-23	0.477401857046861	0.351	0.198	2.47555698045674e-19
Mis18bp1	1.20825078621907e-12	0.476784635524203	0.161	0.081	1.64841654763867e-08
Lbr	1.16286238192713e-18	0.473435613851717	0.325	0.195	1.58649314766318e-14
Calm2	6.62388891385129e-35	0.468212148261911	0.641	0.462	9.03697164516731e-31
Nuf2	1.86729560230819e-11	0.466111626010237	0.131	0.062	2.54755139022906e-07
Cbx5	3.26516724390971e-24	0.465234761196141	0.4	0.242	4.45466767086602e-20
Ccnf	4.46492918177946e-13	0.463603265860106	0.107	0.039	6.09150288270171e-09
Nucks1	2.11707675094941e-25	0.463341785491637	0.469	0.301	2.88832781132028e-21
Trim37	3.10436018662768e-14	0.460631269154589	0.126	0.049	4.23527860261615e-10
Hells	1.61625055409286e-18	0.460627689124822	0.276	0.152	2.2050506309489e-14
Pola1	2.7919290313227e-13	0.459212649681009	0.144	0.065	3.80902877743356e-09
Hnrnpab	2.03560154143765e-25	0.457998525144099	0.476	0.312	2.77717118298339e-21
Ndc80	9.89575499612121e-13	0.45693394942996	0.193	0.107	1.35007785412082e-08
Aurkb	1.20002158258173e-14	0.456817763063853	0.167	0.078	1.63718944511626e-10
Casp3	1.38605067431301e-16	0.45554644434175	0.15	0.059	1.89098893496524e-12
Psip1	6.25293879482208e-17	0.453812956716692	0.35	0.226	8.53088439777576e-13
Slbp	1.01966741821356e-15	0.45290465765174	0.25	0.142	1.39113225866876e-11
Snrpd1	1.52623103251278e-18	0.452782511105622	0.308	0.18	2.08223699765718e-14
Cdc20	1.9704792640148e-14	0.452231896180878	0.171	0.082	2.68832485989539e-10
Rtn3	1.17799486921499e-15	0.450685806686645	0.217	0.115	1.60713840007002e-11
Lgals9	9.30085980035056e-19	0.450391588768842	0.271	0.144	1.26891630256183e-14
Ranbp1	1.91864062080768e-32	0.450305826555458	0.631	0.467	2.61760139896792e-28
Lmnb1	2.62620109397797e-20	0.44962572361077	0.355	0.212	3.58292615251414e-16
Nfatc3	2.17291661606814e-13	0.448376928727357	0.119	0.046	2.96451013930176e-09
Chaf1a	5.12728236623125e-16	0.447726015398001	0.209	0.104	6.99515133224929e-12
Rnaseh2b	3.14996431844712e-14	0.44728864178549	0.168	0.081	4.2974963196574e-10
Cks2	1.92698724844372e-16	0.446340925247107	0.222	0.114	2.62898870305177e-12
Prkcb	3.02815795303178e-12	0.445762490412932	0.145	0.07	4.13131589532125e-08
Mcm6	1.3457405667664e-21	0.445348468710188	0.305	0.163	1.8359938552394e-17
Smarca4	6.58804473892541e-19	0.445055850225051	0.339	0.203	8.98806943731594e-15
Ncapd2	6.1549126291176e-10	0.444530885140104	0.124	0.062	8.39714729990514e-06
Sla	6.06217315229975e-16	0.44342425468924	0.201	0.098	8.27062283168255e-12
Sgol2	1.11288980573048e-10	0.440317375316165	0.154	0.082	1.5183155619581e-06
Rnf187	5.36976934318952e-16	0.440182528549019	0.167	0.073	7.32597631491347e-12
Cbl	1.69146797821317e-13	0.439291425312219	0.108	0.038	2.30766976267623e-09
Ssbp2	6.30974707321871e-12	0.439207251702925	0.122	0.053	8.60838793199229e-08
Asf1a	7.71563761239899e-16	0.438301243719786	0.193	0.093	1.05264443945959e-11
Strbp	6.58276999609174e-18	0.437259161544145	0.242	0.123	8.98087310566796e-14
Slc16a1	8.20494525391071e-17	0.436746129943486	0.126	0.041	1.11940068099104e-12
Kif20a	3.0129439775413e-12	0.435849181083315	0.129	0.057	4.1105594685596e-08
Cdc6	6.86388669798961e-14	0.435736307700676	0.147	0.065	9.36440062206723e-10
C330027C09Rik	4.98087473104347e-12	0.435725651566092	0.122	0.053	6.79540739556261e-08
Ighm	2.08250094717181e-18	0.433509308291657	0.267	0.142	2.8411560422265e-14
Nap1l1	3.84277247942601e-23	0.432303788240505	0.443	0.284	5.24269449368091e-19
Pold3	8.07366575074333e-14	0.431107471523286	0.19	0.099	1.10149021837391e-09
Sox4	4.21521781608544e-15	0.429737584116545	0.202	0.102	5.75082166648536e-11
Galk1	1.74189470879136e-14	0.429117747503946	0.161	0.074	2.37646695120405e-10
Kif18a	1.94322518454411e-10	0.422776515558789	0.105	0.045	2.65114211927352e-06
Mier1	2.58066517821728e-14	0.418776774733814	0.304	0.192	3.52080150264184e-10
Arhgap11a	2.33493310076175e-11	0.418227888857033	0.198	0.115	3.18554922936925e-07
Dtymk	1.57450645088399e-17	0.417447107055171	0.267	0.146	2.14809915094103e-13
Themis	4.0225435635997e-09	0.414976075252279	0.119	0.06	5.48795618381907e-05
Racgap1	2.16134784777925e-10	0.414493576986527	0.19	0.113	2.94872686872523e-06
Fen1	1.73792509537232e-13	0.413146643442297	0.206	0.113	2.37105120761646e-09
Ezr	2.68262514290024e-20	0.411624520473143	0.495	0.349	3.65990548245879e-16
G2e3	3.91580894783909e-10	0.411110501184675	0.114	0.053	5.34233814753687e-06
Mrpl18	6.7921359465814e-21	0.410289221580633	0.447	0.298	9.26651107192101e-17
Atad2	3.18860773797758e-17	0.408411796947775	0.319	0.191	4.35021753692282e-13
Gins2	5.69892452010389e-13	0.406577564387922	0.108	0.039	7.77504272277774e-09
Rdx	5.76454756713858e-18	0.405670256733995	0.342	0.211	7.86457224584716e-14
Tubb5	3.91413370881312e-35	0.40389068849951	0.68	0.478	5.34005261893373e-31
Gbp8	1.13675212271688e-09	0.401777099314833	0.12	0.059	1.55087092102264e-05
Fcho1	3.32600541847573e-10	0.401037182376386	0.108	0.048	4.53766919242644e-06
Cnot6	1.39307690213221e-11	0.398113172594518	0.216	0.129	1.90057481757898e-07
Cenpk	5.43892691102462e-11	0.39753338510785	0.132	0.064	7.42032798471089e-07
Idh2	1.50435476111146e-11	0.397490994088838	0.141	0.068	2.05239120058437e-07
Bub3	4.61628045123932e-13	0.396063613300909	0.262	0.161	6.2979914196258e-09
Rbbp8	3.82105438986701e-10	0.392991063650789	0.112	0.051	5.21306450409556e-06
Rfc3	7.5925995240928e-12	0.392857514057464	0.136	0.063	1.03585835307198e-07
Srsf7	3.35767605154043e-17	0.392561264265036	0.424	0.29	4.58087743711661e-13
Spdl1	7.55797759277595e-10	0.392105975166804	0.11	0.051	1.03113488298242e-05
Brd8	1.12660990094606e-11	0.391871572759132	0.22	0.132	1.53703388786071e-07
Cenpa	3.09404393134666e-16	0.391314784119793	0.299	0.176	4.22120413553625e-12
Ctdspl2	3.5571040116397e-12	0.390031997455003	0.169	0.087	4.85295700308004e-08
Psma6	1.37019280948384e-14	0.38967198708707	0.342	0.227	1.8693540499788e-10
Sass6	4.5941611406007e-10	0.388174252769362	0.152	0.082	6.26781404412154e-06
Zfp280d	5.36428129670581e-10	0.386987294377798	0.118	0.056	7.31848897309574e-06
Rfc5	1.29279276948061e-11	0.385772573790132	0.14	0.067	1.76375717540239e-07
Cenph	5.31490390903555e-12	0.384903363970415	0.12	0.051	7.2511234030972e-08
Mlf2	9.70962537322693e-12	0.384594101631107	0.16	0.081	1.32468418966935e-07
Ddx3x	1.98637065405718e-13	0.384071279577961	0.215	0.119	2.71000548333021e-09
Trat1	8.11192851884438e-11	0.383694497653693	0.162	0.087	1.10671040782594e-06
Ptges3	1.87010364057887e-14	0.383451459080812	0.253	0.146	2.55138239684175e-10
Pgls	2.71959292772856e-16	0.382771834559636	0.207	0.102	3.71034063130008e-12
Smc2	2.20494703946157e-20	0.381411095302236	0.436	0.279	3.00820924593742e-16
Trbc2	5.33412961523444e-36	0.381226531987179	0.917	0.842	7.27735303406434e-32
Fxn	5.26822456559546e-11	0.380764029532784	0.108	0.045	7.18743877484188e-07
Ilvbl	9.04956601064334e-12	0.380329788457833	0.108	0.043	1.23463229083207e-07
Nup62	5.98382477509115e-11	0.380247093070211	0.116	0.052	8.16373214065686e-07
Anln	1.8935289434501e-09	0.380189047928415	0.104	0.048	2.58334153754898e-05
Bcl11b	9.42592193423305e-20	0.377256720577089	0.396	0.247	1.28597852948741e-15
Hspd1	2.80038450786885e-14	0.375110556132563	0.475	0.372	3.82056458408547e-10
Slc29a1	1.35818208149835e-11	0.37347979974085	0.11	0.044	1.8529678137882e-07
Rcbtb2	1.00031307084673e-08	0.371616189128315	0.118	0.061	0.000136472712255619
Hirip3	1.55664407878525e-14	0.371270811108282	0.262	0.154	2.12372951668671e-10
Mcm2	4.41638094753031e-12	0.368983282494936	0.176	0.093	6.0252685267156e-08
Pin1	1.44412287740454e-13	0.366751721054859	0.196	0.102	1.97021684164301e-09
Hat1	3.13628542273296e-10	0.365401227368589	0.165	0.092	4.27883420223458e-06
Banf1	6.59347972971383e-21	0.364899791103967	0.496	0.344	8.99548439524858e-17
Wdr76	2.15242669780268e-09	0.363944859220273	0.151	0.084	2.93655574381219e-05
Mcm5	3.71721920002678e-11	0.363819666557331	0.188	0.107	5.07140215459653e-07
Tsc22d4	9.50579045808756e-15	0.362237326031291	0.38	0.258	1.29687499219689e-10
Taf9	1.08496137419062e-14	0.361924238243335	0.291	0.178	1.48021280280827e-10
Metap2	6.06370126232109e-18	0.361899136669842	0.418	0.279	8.27270763218466e-14
Diap3	6.3103436636639e-10	0.361806990478423	0.176	0.102	8.60920186033665e-06
Smc3	4.39015189733399e-16	0.361228983594422	0.398	0.266	5.98948423353276e-12
Ilf2	1.23694809100217e-11	0.36026439986276	0.273	0.179	1.68756828055426e-07
Hjurp	7.96015245043959e-12	0.359449647197499	0.224	0.134	1.08600359881347e-07
Rfc1	1.26049472078742e-11	0.359410085784362	0.237	0.146	1.71969294757028e-07
Khdrbs1	1.00708996512818e-13	0.357937039624839	0.32	0.208	1.37397283942438e-09
Ncaph	2.40289613827284e-09	0.357757048772728	0.143	0.079	3.27827120144564e-05
5830418K08Rik	4.09343254986165e-09	0.356977504436138	0.113	0.055	5.58467002777625e-05
Rpa2	8.56155811406571e-12	0.356878982166828	0.178	0.095	1.16805337350198e-07
Hdgf	4.39915631035724e-12	0.355746878193291	0.202	0.113	6.00176895422038e-08
Rnf168	2.98693654413283e-10	0.355334103951218	0.134	0.067	4.07507752716042e-06
Ube2e3	9.1930653741999e-11	0.35500250036631	0.138	0.069	1.25420990900209e-06
Acsl3	4.44202257719527e-10	0.354647395563856	0.104	0.045	6.0602514020675e-06
Pcm1	7.22163994800277e-10	0.354332144431557	0.204	0.125	9.85248338106018e-06
Wdr12	7.36444285190456e-11	0.354100218586523	0.184	0.104	1.00473093828534e-06
Ckap2	5.71159484103370e-11	0.352554616194175	0.114	0.049	7.79232884162228e-07
Cdk5rap2	2.00875787541034e-10	0.352533641341302	0.112	0.05	2.74054836942233e-06
Ccdc104	2.97909069297914e-11	0.352160227087631	0.123	0.055	4.06437343243144e-07
Gtf2a2	5.95685992553249e-11	0.351856543890975	0.193	0.112	8.12694399640397e-07
N4bp2	1.44995232926217e-09	0.350348769098441	0.112	0.053	1.97816996281238e-05
Nr3c1	1.23210143415471e-13	0.349364522607575	0.188	0.095	1.68095598661726e-09
Ube2e1	1.05162015979562e-10	0.347318461616407	0.156	0.082	1.43472538400916e-06
Zeb1	2.57274185323152e-11	0.346410287388607	0.107	0.043	3.50999171036377e-07
Paics	1.78806111847692e-14	0.345552436428177	0.312	0.195	2.43945178393806e-10
Upf3b	4.44367531477009e-09	0.344543987472773	0.127	0.066	6.06250623194084e-05
Mcm4	9.46518302186355e-14	0.343736898196077	0.222	0.122	1.29133491967284e-09
Dnmt1	5.98308755696618e-13	0.342648415585498	0.348	0.235	8.16272635396897e-09
Eri1	1.9816561965748e-08	0.34224725532947	0.177	0.11	0.000270357354898699
Chd1	2.27965045760424e-10	0.34158307454857	0.287	0.195	3.11012711930947e-06
Eif5a	6.25942187874686e-17	0.341303068091072	0.559	0.448	8.53972926917434e-13
Ybx1	1.2377799244634e-30	0.339180757102428	0.81	0.736	1.68870315094541e-26
Cdkn2aipnl	6.32290429512069e-08	0.338794891014596	0.159	0.097	0.000862633832983315
Srsf4	2.39568405637616e-08	0.338084147575857	0.191	0.122	0.000326843175811399
Zcchc8	5.89575089025419e-09	0.33775647596174	0.126	0.065	8.04357293957379e-05
Tap2	8.22559287403576e-10	0.337164489206592	0.174	0.1	1.1222176358047e-05
Btg2	5.15194221016926e-08	0.336503395061923	0.247	0.174	0.000702879475733392
Mdh1	7.6835341987251e-15	0.336463740475443	0.374	0.25	1.04826457073207e-10
Phip	4.59528915993639e-09	0.335881804811887	0.186	0.114	6.26935300090122e-05
Sh3bgrl	1.71252849491989e-11	0.332260655947483	0.146	0.071	2.3364026256192e-07
Eci2	2.90977384590264e-09	0.328519404667981	0.114	0.055	3.96980445796497e-05
Sae1	2.01803894930071e-12	0.32847901580634	0.235	0.139	2.75321053853096e-08
Vdac1	1.18264059800189e-12	0.328391558149773	0.193	0.103	1.61347656785398e-08
Rhno1	7.75194137144205e-09	0.327449246376637	0.103	0.049	0.000105759736130584
Smarcc1	5.69104843668572e-14	0.326185265819326	0.341	0.223	7.76429738217033e-10
Casp8ap2	2.48311205692357e-10	0.325849928982137	0.232	0.147	3.38770977926083e-06
Epb4.1	1.83011756847653e-09	0.325792355033631	0.133	0.069	2.49682939867253e-05
Setd8	1.04990166867365e-10	0.324948550764013	0.151	0.078	1.43238084657146e-06
Cdca2	9.850502230666e-09	0.324926655020349	0.114	0.058	0.000134390401932976
Snrnp25	1.57470223265048e-08	0.323330947362656	0.105	0.051	0.000214836625600505
Trim28	3.22628653206852e-10	0.322595465682934	0.139	0.07	4.40162271570108e-06
Ict1	1.46756452034728e-14	0.322310890487031	0.268	0.157	2.0021982751098e-10
Pcnt	2.33812873424499e-07	0.321738735134435	0.153	0.095	0.00318990903213044
Tubb4b	5.25805262678803e-08	0.320669696143734	0.212	0.143	0.000717356119872691
Fignl1	7.64700773515974e-08	0.319721518016789	0.115	0.062	0.00104328126530784
Mxd3	3.37588707294006e-07	0.319493587208073	0.109	0.06	0.00460572273361213
Snw1	7.93534956853648e-13	0.318297882014759	0.343	0.232	1.08261974163543e-08
Ska2	2.47490389995861e-08	0.317929687018628	0.11	0.056	0.000337651139071353
Smarcc2	3.74604236904794e-10	0.316647859878658	0.217	0.133	5.1107256040921e-06
Ddx1	3.58964215647014e-15	0.316570401988339	0.221	0.115	4.89734879407221e-11
Arpc1a	2.28332801305421e-08	0.312759610644601	0.11	0.055	0.000311514440820986
Ddx39	5.31088185017342e-14	0.312317074474883	0.325	0.206	7.24563610819159e-10
Nasp	4.98059657809313e-14	0.311412142982984	0.301	0.185	6.79502791149246e-10
Hdac1	5.69640073425998e-14	0.310366859875942	0.458	0.334	7.77159952175089e-10
Uck2	2.46901392619843e-07	0.310141480761214	0.122	0.07	0.00336847569951252
Baz1b	1.77875237488472e-10	0.309838799408538	0.349	0.248	2.42675186505522e-06
Srsf3	3.2354817637529e-14	0.309454047842856	0.431	0.305	4.41416777028808e-10
Gtf2e2	2.44374701932159e-08	0.309272227719359	0.118	0.062	0.000333400405846045
Lrmp	4.67836486134114e-10	0.308739957604236	0.197	0.117	6.38269318032772e-06
Paip2	5.03366415849262e-12	0.308610676581649	0.35	0.241	6.86742801143149e-08
Terf1	9.84339609477378e-08	0.306592486423026	0.116	0.063	0.00134293452920999
Dctpp1	3.23056321711672e-10	0.306147847030331	0.171	0.096	4.40745739711234e-06
Ralgps2	7.6021586828827e-08	0.306077087677433	0.101	0.05	0.00103716250910569
AI662270	3.05863734710969e-10	0.305687366244883	0.233	0.147	4.17289893266175e-06
Cdt1	9.25058252660405e-10	0.305304059057567	0.102	0.044	1.26205697410459e-05
Pbrm1	1.26408114770341e-10	0.304004980690794	0.272	0.18	1.72458590981177e-06
Supt16	1.02763754230298e-13	0.30323682343141	0.498	0.375	1.40200589896395e-09
Cnot2	1.17000684559032e-10	0.302869996955191	0.171	0.093	1.59624033943887e-06
Abcf2	3.54805696795308e-08	0.302670400140849	0.144	0.083	0.000484061412137839
Lyar	9.75747965030612e-11	0.302109204947487	0.283	0.19	1.33121294869126e-06
Lck	5.91471360981221e-14	0.302081320506828	0.62	0.504	8.0694437778668e-10
Mcm3	8.92870950958137e-15	0.301368770696824	0.336	0.211	1.21814383839219e-10
Cops3	1.72861952616829e-09	0.301267608265124	0.192	0.116	2.35835561955139e-05
Med30	2.79392312331719e-09	0.300310920051881	0.137	0.072	3.81174931714164e-05
Stap1	7.39505867172686e-09	0.299202865814953	0.102	0.048	0.00010089078545837
Atp5b	2.77937331272749e-18	0.298950310453925	0.627	0.503	3.79189901055412e-14
Tax1bp1	1.0017172813538e-16	0.298817811992798	0.556	0.421	1.36664288695099e-12
Fkbp4	2.25116694631196e-11	0.298096475640933	0.235	0.144	3.0712670648534e-07
Timeless	6.42377992826287e-09	0.29774362620761	0.138	0.075	8.76396295612903e-05
Exosc8	2.00877839210499e-08	0.297491648120512	0.232	0.157	0.000274057636034883
Fabp5	6.55167272127603e-12	0.296900504635239	0.121	0.051	8.93844709363688e-08
Cnot8	2.78090959259593e-10	0.296654082097909	0.116	0.053	3.79399495717862e-06
Ran	5.70619563171078e-16	0.295840222873307	0.517	0.383	7.78496270034302e-12
Pitpnb	2.61660741953273e-08	0.295301983590708	0.164	0.098	0.000356983750246851
2700029M09Rik	2.03837815210986e-11	0.295073716605147	0.269	0.17	2.78095931292348e-07
Slk	2.05044824623728e-08	0.292854202385456	0.202	0.13	0.000279742654234152
U2af1	2.73319875642001e-09	0.29269296229865	0.251	0.167	3.72890306338383e-05
Hspa9	1.12571889945854e-09	0.28967695979697	0.296	0.206	1.53581829453128e-05
Psap	4.18245996617355e-07	0.28880174031015	0.153	0.096	0.00570613013185057
Pa2g4	1.45873102103176e-11	0.288537529195972	0.413	0.309	1.99014673199363e-07
Pcbp1	2.51323439821619e-08	0.287614474279795	0.251	0.174	0.000342880568948634
Elof1	3.00135118517829e-08	0.287318222045227	0.129	0.07	0.000409474342193874
Erh	1.26099364494214e-09	0.286735677160075	0.185	0.109	1.72037362979456e-05
Stag1	1.99015034394833e-07	0.286575400452912	0.147	0.089	0.00271516211424871
Dbf4	1.36470313831359e-07	0.285835123401403	0.124	0.07	0.00186186449160123
Usp7	1.87333098626801e-09	0.285774695039462	0.187	0.112	2.55578546456545e-05
Cdca4	1.77852887686619e-07	0.283536300825661	0.133	0.077	0.00242644694670855
Nkap	4.75311613251151e-08	0.283239488672955	0.127	0.069	0.000648467633958545
Gabpb2	5.73276031741429e-07	0.2824256596529	0.141	0.086	0.00782120490104831
Chchd3	1.12707366068829e-10	0.282410813959966	0.22	0.133	1.53766659527704e-06
Wdr33	3.13541067083894e-07	0.28237888458948	0.181	0.118	0.00427764077822557
Tcp1	2.39854487114286e-09	0.281686846199793	0.282	0.195	3.27233476770021e-05
Suz12	1.24731925172214e-09	0.281474020693049	0.245	0.159	1.70171765512452e-05
Stip1	4.32048142629894e-10	0.281097706779881	0.29	0.196	5.89443280989965e-06
Ywhae	5.9072012964023e-13	0.279171084012992	0.446	0.326	8.05919472868166e-09
Nde1	5.96509370363886e-08	0.278490401722507	0.132	0.074	0.00081381773398745
Hnrnph1	1.1137990944292e-08	0.277005619304088	0.199	0.126	0.000151955610452976
Dhfr	1.41036769437978e-07	0.276722023500686	0.114	0.061	0.00192416464544234
Ddx54	8.47657727171248e-09	0.276251402743315	0.196	0.122	0.000115645943717973
Bcl7a	1.94849467385683e-07	0.275445268289151	0.116	0.064	0.00265833128354288
Itgb1	5.72045256502988e-10	0.274080544378141	0.191	0.112	7.80441343447027e-06
Msh2	4.46557364234923e-09	0.273729900706659	0.152	0.085	6.09238212025706e-05
Smarca5	2.87216248899922e-09	0.273261857096427	0.369	0.276	3.91849128374163e-05
Rpa3	6.74091281312603e-08	0.272672240837839	0.171	0.107	0.000919662735094785
Lta4h	3.06173972230364e-08	0.271150209500979	0.178	0.11	0.000417713150313886
Dtl	4.83429922498369e-09	0.271104924593491	0.111	0.054	6.59543443264524e-05
Cct7	6.15888885385754e-10	0.270717132670311	0.308	0.211	8.40257206331784e-06
Pcbp2	1.31877293062504e-11	0.270601131128227	0.486	0.37	1.79920190925174e-07
Gapdh	6.94697776596629e-08	0.270016982763375	0.217	0.145	0.000947776176610781
Rad51	7.88015806709506e-10	0.269747261494748	0.121	0.058	1.07508996509378e-05
Cebpg	3.33706473841192e-07	0.269074415420268	0.105	0.056	0.00455275742261538
Cisd1	6.10734270515281e-09	0.268024860867062	0.157	0.089	8.33224765263998e-05
Tex30	2.42879250572032e-07	0.267134273259147	0.109	0.059	0.00331360161555423
Polr2i	3.67373604877809e-07	0.266109415832954	0.117	0.065	0.00501207809134795
Fgfr1op2	1.82424224769258e-08	0.265757626978554	0.312	0.225	0.000248881369852698
Dnajc9	9.58933707608167e-10	0.265617759805445	0.375	0.276	1.30827325728982e-05
Pole3	1.83798185415724e-08	0.265306569382055	0.127	0.068	0.000250755864362672
Thoc7	6.09554730604611e-11	0.265260350496614	0.242	0.15	8.31615518963871e-07
Hsp90ab1	8.57102575385387e-12	0.263872513520472	0.789	0.8	1.16934504359828e-07
Rbm3	2.94400155181076e-09	0.263491471893512	0.26	0.176	4.01650131713543e-05
Nudc	1.39060313928579e-09	0.262467325762417	0.326	0.232	1.89719986292761e-05
Ppia	9.6553011762175e-15	0.262444226656286	0.685	0.6	1.31727273947135e-10
Txn1	5.11909039410679e-11	0.260877508410467	0.425	0.317	6.98397502467989e-07
Safb	2.14299440844203e-08	0.259711970425178	0.356	0.266	0.000292368727143746
Larp7	6.2516983419535e-08	0.259405101977838	0.224	0.151	0.000852919204792715
Smc1a	3.64592093807426e-14	0.259179193982025	0.495	0.367	4.97412993581471e-10
Srsf2	1.10145895474174e-07	0.259032231970793	0.291	0.214	0.00150272045195415
Helz	8.04020008490643e-08	0.258970770388887	0.122	0.066	0.00109692449758378
Smarcd2	8.58404761535683e-09	0.258534308775361	0.107	0.051	0.000117112161616313
Actl6a	1.20982294595956e-08	0.258083326157233	0.205	0.129	0.000165056144517262
Scaf11	2.62005267241144e-08	0.257545278502599	0.324	0.24	0.000357453786097093
Mettl6	9.51127881783911e-08	0.257413584535682	0.138	0.08	0.00129762376911779
Hnrnpu	4.77202143781038e-19	0.256867281807572	0.806	0.698	6.51046884760471e-15
Psmc1	2.9603499473939e-10	0.256265702670138	0.358	0.256	4.0388054332295e-06
C1qbp	1.75579583147865e-09	0.254730723073222	0.222	0.139	2.39543225288632e-05
Srsf10	7.52782638322829e-10	0.254540926419369	0.342	0.245	1.02702135346384e-05
Gins4	1.27609579828788e-07	0.253790561324256	0.101	0.051	0.00174097749760416
Rgcc	4.96341775391967e-09	0.25331203549685	0.276	0.19	6.7715908416726e-05
Asun	6.66589487852647e-08	0.252225684755898	0.105	0.053	0.000909428038277366
Atp5h	7.84225286938639e-10	0.251279081173678	0.477	0.38	1.06991855897039e-05
Tspo	4.19164539005546e-07	-0.250340189060124	0.118	0.172	0.00571866180565267
Tuba1a	1.35255133318839e-07	-0.250824532842392	0.097	0.149	0.00184528578386893
Rplp2	1.51643550562435e-10	-0.252296273672088	0.511	0.585	2.0688729603233e-06
Sh3kbp1	1.83485310267616e-07	-0.253943195303584	0.258	0.325	0.00250329008798108
Rps7	2.28104466141411e-11	-0.255089580145882	0.581	0.652	3.11202923156727e-07
Rps11	9.3068937371554e-11	-0.259761172512209	0.547	0.61	1.26973951256011e-06
Rps12	7.34858245850155e-09	-0.260742351044193	0.437	0.504	0.000100256710481337
Rps24	5.49843215421815e-09	-0.262755127509939	0.568	0.616	7.50151098799982e-05
Cdc42	4.00974314972202e-08	-0.263152937105664	0.372	0.432	0.000547049257916575
mt-Rnr2	2.40390151322135e-20	-0.265402086005863	0.884	0.905	3.27964283448789e-16
Rpl37	3.73634835666188e-12	-0.267526022333814	0.513	0.598	5.0975000629938e-08
Pabpc1	1.6168851511568e-22	-0.268287563288269	0.813	0.873	2.20591641172322e-18
Cd6	2.66495699786833e-09	-0.272971505720035	0.067	0.118	3.63580083219176e-05
Rps13	3.65061369146605e-07	-0.276605877796184	0.459	0.503	0.00498053225926714
Rpl36a	3.61362210295742e-09	-0.282871214907604	0.4	0.474	4.93006463506481e-05
Lrrc58	2.81741129357265e-07	-0.283260970258969	0.164	0.223	0.00384379422782116
Gimap9	8.7304003017414e-08	-0.285963054171774	0.183	0.248	0.00119108851316658
Rpl41	1.5998978842809e-16	-0.286823321044733	0.59	0.682	2.18274068352444e-12
Rpl37a	6.48797265672093e-07	-0.302316645364081	0.416	0.465	0.00885154109556437
Rpl13a	2.70011204151817e-32	-0.30566693010524	0.78	0.86	3.68376285824324e-28
Rpl27	1.60621220991701e-12	-0.315015306708335	0.457	0.534	2.19135531798978e-08
Fermt3	1.08923004156612e-07	-0.315160636396455	0.165	0.225	0.00148603654570865
Rps18	7.61161999526824e-27	-0.315643295438471	0.672	0.794	1.03845331595445e-22
Rps26	1.08158079420261e-14	-0.320084112438075	0.513	0.607	1.47560067753062e-10
Acp5	3.92122363140606e-10	-0.32605616098935	0.056	0.106	5.34972540032729e-06
Chmp4b	3.95859618301148e-07	-0.327111809592229	0.156	0.211	0.00540071277248256
Ndufa13	5.83931410555516e-08	-0.32806522443974	0.242	0.305	0.000796657623420891
Tmem123	7.70329144648173e-08	-0.333386277416425	0.068	0.112	0.0010509600520435
Rps28	2.92753358383982e-10	-0.338604190886843	0.376	0.451	3.99403406843266e-06
Myl12a	5.45592766417378e-12	-0.33934238480722	0.339	0.421	7.44352211223229e-08
Lbh	4.56108320270002e-08	-0.341123229676869	0.1	0.154	0.000622268581344364
Pdia3	2.54903283272042e-11	-0.343031117089311	0.367	0.44	3.47764549368047e-07
Tmed9	1.75017997847964e-08	-0.343680510481441	0.209	0.274	0.000238777054463977
Srpk1	3.40479489145461e-07	-0.343923943823226	0.17	0.226	0.00464516167041152
4930523C07Rik	8.17097266107473e-08	-0.344285909791673	0.101	0.153	0.00111476580015042
Rps19	1.76328952240949e-32	-0.344634234255156	0.729	0.836	2.40565589542326e-28
Bzw2	6.13517950294694e-08	-0.346539172592293	0.274	0.335	0.000837022539587051
Rps15a	1.83333984748017e-14	-0.355173777310822	0.528	0.601	2.50122555391719e-10
Cd3g	4.41051984398961e-20	-0.357498312439186	0.503	0.599	6.01727222315503e-16
Calm1	5.76098178489353e-44	-0.358129970276874	0.794	0.857	7.85970744913024e-40
Was	2.01046047623558e-07	-0.36231878045101	0.181	0.238	0.0027428712277282
Mitd1	3.09993818782382e-07	-0.368684070206981	0.087	0.133	0.00422924566964804
Ppdpf	5.89400349239968e-09	-0.369090487994852	0.063	0.11	8.04118896468089e-05
Ptpn1	3.9048639101917e-07	-0.375782592004302	0.091	0.138	0.00532740583267453
Selplg	3.75411845243132e-09	-0.376121072949906	0.11	0.169	5.12174380465205e-05
Sept7	2.4329530580831e-18	-0.376754082646226	0.5	0.592	3.31927785714277e-14
Ppib	3.23915225252643e-08	-0.380116997774496	0.157	0.216	0.00044191754181218
Rplp1	1.09524112899015e-22	-0.383240676050214	0.54	0.643	1.49423747228126e-18
Rap1a	4.42000054521654e-08	-0.383305649294793	0.232	0.291	0.000603020674383893
Actg1	7.28686521465353e-07	-0.38443125735642	0.099	0.144	0.00994147021235182
Klhl6	1.56644125168878e-09	-0.384593583753179	0.089	0.146	2.13709579967901e-05
Tmbim6	3.15922731350527e-13	-0.391057844427063	0.256	0.346	4.31013382381523e-09
Zc3hav1	3.05439389653645e-10	-0.393804623869045	0.062	0.112	4.16710959304467e-06
Tgoln1	4.15976427788478e-08	-0.393966114003147	0.064	0.108	0.000567516640431821
Peli1	2.12149979309264e-12	-0.396014894083939	0.088	0.155	2.8943621677163e-08
Tecr	1.19253819507768e-09	-0.399657670824928	0.128	0.191	1.62697985954448e-05
Rnf167	3.12775153697212e-14	-0.400140468999232	0.048	0.105	4.26719142189107e-10
Plgrkt	1.10060645028584e-07	-0.400161555898814	0.094	0.143	0.00150155738012497
Aldoa	1.04162332496024e-08	-0.400333789196251	0.172	0.233	0.000142108670224326
Ets1	1.89415797849795e-11	-0.400443963519108	0.37	0.441	2.58419973006476e-07
Setx	2.4786914228724e-09	-0.402241106659265	0.08	0.133	3.38167870822482e-05
Mllt3	2.29387549191668e-11	-0.405288990516328	0.057	0.11	3.12953433362193e-07
Dad1	4.24016366932479e-08	-0.405294994163586	0.18	0.237	0.00057848552940598
Mycbp2	2.29209869360009e-07	-0.407427789717316	0.109	0.159	0.00312711024767861
Snx4	4.60909894169541e-10	-0.409387643782982	0.131	0.196	6.28819368615504e-06
Ostf1	3.13574103913094e-12	-0.411334672770861	0.081	0.143	4.27809149968635e-08
Rap1b	4.15453981747951e-11	-0.414960959517635	0.105	0.17	5.6680386729873e-07
Cd48	3.26189907037012e-15	-0.41648606168429	0.061	0.126	4.45020890170595e-11
Ptpn18	7.9915457907994e-11	-0.417322802064126	0.09	0.151	1.09028659223876e-06
Wdr1	2.27956331667549e-11	-0.418990712544435	0.095	0.159	3.11000823294036e-07
Mbnl1	1.1826832842293e-11	-0.419500038720272	0.195	0.272	1.61353480467403e-07
Spn	4.63326651391254e-12	-0.420142340152413	0.064	0.122	6.32116550493088e-08
Tpm3	1.26757985322867e-40	-0.425441936346091	0.64	0.756	1.72935919375987e-36
Jund	3.40097451100429e-11	-0.427143013040632	0.097	0.162	4.63994952536315e-07
Itk	1.57097523571686e-14	-0.427168045400415	0.06	0.123	2.14328151408851e-10
Ptprcap	8.83530633829455e-20	-0.432191656327601	0.394	0.5	1.20540084373353e-15
Arhgef1	8.17099124922631e-12	-0.434403613572105	0.11	0.18	1.11476833613195e-07
Rps29	1.11618239713705e-18	-0.436616972983398	0.526	0.62	1.52280764441408e-14
Cast	2.80932134535953e-12	-0.436685996211587	0.101	0.17	3.83275711147401e-08
Rgs19	3.35278251260196e-12	-0.436824406684597	0.052	0.106	4.57420118194285e-08
Arhgap9	7.29354660276252e-09	-0.437885921288373	0.09	0.143	9.9505856301489e-05
Traf3ip3	1.27700273293809e-13	-0.440074487792419	0.106	0.181	1.74221482854744e-09
Rasgrp2	1.59008403840973e-12	-0.442782177348416	0.089	0.155	2.1693516536024e-08
Cd3d	4.95898837199734e-26	-0.444138895845786	0.436	0.56	6.76554783591597e-22
Sh2d2a	2.45383613320815e-12	-0.445034614372633	0.072	0.133	3.34776863653588e-08
Rac2	1.94979909326554e-24	-0.446417498688609	0.377	0.503	2.66011090294218e-20
Tmem50a	3.83909088814849e-20	-0.449839488581726	0.284	0.402	5.23767169870098e-16
Sepw1	6.48555141492194e-15	-0.451839075022732	0.067	0.133	8.84823779537801e-11
Fyn	3.72503629611061e-17	-0.453615691331473	0.043	0.105	5.08206701878371e-13
Hmha1	4.04792925008741e-17	-0.454681972807868	0.125	0.217	5.52258987589425e-13
Malat1	1.5330895162218e-42	-0.459325296372278	0.785	0.868	2.0915940269814e-38
Emp3	7.94782582338814e-15	-0.459810279595099	0.138	0.224	1.08432187708484e-10
Lcp2	1.67801562612314e-13	-0.465119868408029	0.108	0.184	2.2893167187198e-09
Ccr9	3.54039004158106e-11	-0.466853360700441	0.199	0.282	4.83015413372903e-07
Ablim1	1.28906488956501e-18	-0.472825364775085	0.208	0.316	1.75867122883354e-14
Myl12b	3.70841314359463e-13	-0.473453429416678	0.185	0.268	5.05938805180616e-09
Lztfl1	5.13553849215761e-10	-0.475075106949099	0.067	0.118	7.00641516485062e-06
Rassf5	6.96638743413213e-12	-0.47877232497932	0.086	0.148	9.50424237638647e-08
Grap	2.47412637451865e-17	-0.482915005759851	0.068	0.142	3.3754506127558e-13
Arrb2	1.52032826604897e-24	-0.484177783046725	0.051	0.133	2.07418385337061e-20
Rps27	8.87294223059022e-29	-0.485411056833077	0.533	0.656	1.21053550851942e-24
Mob3a	5.23050866464282e-17	-0.495929199652974	0.084	0.163	7.1359829711722e-13
Coro1a	3.26950034506417e-23	-0.500596658325346	0.242	0.367	4.46057932077104e-19
Ppp1r18	9.44823863283812e-24	-0.504339978328942	0.06	0.146	1.2890231966781e-19
Lsp1	2.21386285762851e-28	-0.505279213022107	0.254	0.403	3.02037309666258e-24
Rexo2	3.03700606068701e-14	-0.50745995788249	0.109	0.185	4.14338736859529e-10
Utrn	2.07874546226798e-15	-0.508144959294551	0.047	0.106	2.8360324341722e-11
Lgals1	2.34864000521281e-12	-0.510849547774505	0.258	0.336	3.20424955911183e-08
Lrrfip1	6.53801513896303e-19	-0.51100826738578	0.114	0.207	8.91981405408726e-15
Npc2	7.54414600118188e-18	-0.515520870339145	0.148	0.243	1.02924783894124e-13
Pdia4	6.08111415077949e-13	-0.517659970077686	0.106	0.176	8.29646403590846e-09
Ptprc	2.1403133539469e-47	-0.519128871555631	0.51	0.669	2.92002950878976e-43
Capzb	2.16556600198289e-22	-0.52298951443227	0.235	0.355	2.95448169650526e-18
Rasal3	3.07434164436827e-22	-0.523846708776032	0.085	0.179	4.19432430541163e-18
Cd37	8.48613090711612e-25	-0.524572415506085	0.042	0.119	1.15776283965785e-20
Psmb10	2.84239925078566e-17	-0.525079394221379	0.066	0.138	3.87788529784688e-13
Irf2	2.71842222406131e-21	-0.527744971576676	0.045	0.116	3.70874344028685e-17
Leprotl1	8.86018217228918e-19	-0.534980009895659	0.122	0.216	1.20879465376541e-14
Atp1b1	5.36005563886576e-18	-0.541871708752953	0.069	0.144	7.31272390810455e-14
Fam105a	5.69827219875174e-21	-0.542053685401807	0.039	0.106	7.774152760757e-17
Cyba	4.18602648184832e-26	-0.544476673900971	0.168	0.295	5.71099592918566e-22
Arhgap30	1.52769626060865e-22	-0.544860253630065	0.168	0.284	2.08423600834838e-18
Id3	1.6939616910828e-12	-0.546208103833084	0.108	0.178	2.31107193514427e-08
Pdcd4	2.39004560510342e-17	-0.550382725937022	0.115	0.202	3.2607392190426e-13
Akap13	3.1493857639781e-22	-0.550764178320441	0.088	0.183	4.29670699779532e-18
Lef1	4.67692731315777e-20	-0.552945446645661	0.358	0.465	6.38073193334114e-16
Prkcq	3.76226712254743e-23	-0.553352828672563	0.045	0.12	5.13286103529146e-19
Gimap1	6.60500092840108e-26	-0.55943442460317	0.089	0.193	9.0112027666176e-22
Sptbn1	2.59014009887175e-21	-0.562526718322289	0.162	0.272	3.53372813689073e-17
Macf1	1.50413039054552e-23	-0.567995296687634	0.101	0.203	2.05208509182125e-19
Sh3bgrl3	2.27267354815933e-35	-0.571425230313795	0.329	0.487	3.10060852175377e-31
Pld3	8.62505047559777e-26	-0.572341973049672	0.036	0.11	1.1767156363858e-21
Nmi	6.33836762490659e-21	-0.575356756193324	0.063	0.142	8.64743495066007e-17
Srgn	7.18722851522195e-14	-0.575724564108866	0.104	0.176	9.80553586331731e-10
Sell	5.72645016721505e-15	-0.578046046637738	0.062	0.126	7.81259596313149e-11
Actr3	2.25972883960491e-38	-0.578487547044048	0.3	0.466	3.08294805587298e-34
Trim12a	1.79847500936617e-28	-0.579121214582662	0.046	0.133	2.45365945527827e-24
Arl6ip5	6.50725863909715e-18	-0.580144718882358	0.056	0.125	8.87785296132025e-14
H2-T23	8.43810228673719e-26	-0.581535114089357	0.054	0.139	1.15121029497955e-21
Eno1	1.90019804517243e-23	-0.581989735121212	0.269	0.385	2.59244019302875e-19
Hspa5	2.60315458231707e-27	-0.587708342580394	0.355	0.479	3.55148379665518e-23
Rbm38	4.57133852236046e-24	-0.589724863440352	0.126	0.237	6.23667714605637e-20
Cap1	5.1114717096551e-26	-0.593578759443263	0.133	0.25	6.97358085348246e-22
Tuba4a	1.72994758876516e-24	-0.599156212426931	0.06	0.144	2.36016749535231e-20
Sri	6.6011328174844e-23	-0.600313401774306	0.155	0.266	9.00592550289397e-19
Trim12c	5.14698773121503e-33	-0.610002263875707	0.026	0.102	7.02203536169667e-29
Dgka	1.27088793435943e-27	-0.611452260040793	0.055	0.146	1.73387240884656e-23
Myh9	4.7760004664893e-27	-0.61232866475928	0.199	0.331	6.51589743643135e-23
Arhgdib	2.06382446869894e-64	-0.61577788672754	0.519	0.703	2.81567572264596e-60
Dok2	2.0703938262213e-28	-0.631392576319239	0.041	0.122	2.82463829711372e-24
Atp1b3	1.90186661300613e-21	-0.644147061020098	0.132	0.232	2.59471662012427e-17
Arpc5	5.92120543206472e-46	-0.653830086369746	0.364	0.537	8.07830057096589e-42
Sp110	1.28532364292871e-32	-0.661695453568795	0.133	0.266	1.75356704604764e-28
Myl6	6.03117377009257e-31	-0.661880772633109	0.18	0.315	8.22833037453729e-27
Dusp2	1.48050894317204e-27	-0.666778915815205	0.058	0.148	2.01985835116962e-23
Limd2	3.61598518747193e-51	-0.669149835574188	0.327	0.524	4.93328859126795e-47
Cdc42se1	4.99119597364039e-41	-0.670319676703841	0.076	0.205	6.80948866683758e-37
Pfn1	1.75969690015419e-100	-0.670355173921509	0.656	0.836	2.40075448088036e-96
Arpc2	9.03231822809023e-107	-0.673513211942349	0.639	0.831	1.23227917585835e-102
Ptpn6	2.4400891505998e-34	-0.679309276776449	0.132	0.268	3.32901362816331e-30
Tpm4	2.0507257991896e-34	-0.679752999417877	0.078	0.194	2.79780520783437e-30
Tox	1.99136953655113e-22	-0.682514272714815	0.053	0.129	2.71682545871671e-18
Arpc1b	4.8055660273326e-45	-0.68703737729362	0.273	0.451	6.55623373108986e-41
Psme1	3.92875846552489e-29	-0.695544422348092	0.15	0.274	5.3600051745156e-25
Ltb	3.42701100181837e-43	-0.699644863322578	0.02	0.103	4.67547110978081e-39
Cd28	7.47796906074239e-29	-0.719773106578752	0.135	0.258	1.02021931895708e-24
Cdk2ap2	1.05766365745632e-36	-0.740446123475445	0.129	0.268	1.44297052786766e-32
Zfp36l1	3.08333165231541e-36	-0.751227290514732	0.046	0.144	4.20658937325392e-32
Actb	0	-0.781042679695878	0.973	0.998	0
Galnt6	8.50445791394071e-53	-0.782763383372188	0.017	0.107	1.16026319319893e-48
Vasp	3.25443328776319e-55	-0.786274159959754	0.047	0.175	4.44002333449532e-51
S100a10	9.60029784965211e-50	-0.788657885953839	0.072	0.213	1.30976863562804e-45
Bin2	1.73451273902967e-50	-0.805141283820039	0.117	0.28	2.36639572985818e-46
Jak1	3.08958623984225e-59	-0.812712954379555	0.186	0.386	4.21512250701679e-55
Mndal	4.72165125377288e-36	-0.813102734587885	0.064	0.173	6.44174880552234e-32
Ifi203	9.84415056668181e-52	-0.817408671971835	0.03	0.135	1.3430374618124e-47
Itgb2	1.69252930709199e-60	-0.823454134151229	0.044	0.176	2.3091177336656e-56
Rapgef6	2.73536810508066e-45	-0.839321264364294	0.079	0.213	3.73186270576155e-41
Gbp7	1.33052502423408e-43	-0.843083303080765	0.038	0.14	1.81523529056256e-39
Laptm5	1.65634385040558e-82	-0.848387003585108	0.242	0.496	2.25974991510834e-78
Pydc3	9.03436532186357e-105	-0.853503747326207	0.002	0.104	1.23255846086185e-100
Samd9l	3.94182318582296e-72	-0.864727477811297	0.013	0.115	5.37782937241826e-68
Skil	1.9900110593234e-69	-0.865509475659903	0.018	0.126	2.71497208823491e-65
Anxa6	8.24185680284781e-71	-0.874382661542341	0.029	0.157	1.12443652361253e-66
Rtp4	1.4697301511534e-90	-0.893978496506272	0.005	0.106	2.00515284521859e-86
Gm4955	6.15088446984033e-106	-0.896692878520662	0.002	0.104	8.39165168220316e-102
Ifi47	5.24263071514805e-62	-0.914873051434529	0.039	0.167	7.15252108467648e-58
Gimap6	3.86076681270298e-70	-0.923695245387732	0.073	0.246	5.26724416257067e-66
Bin1	5.33478261863213e-84	-0.928874282154782	0.022	0.154	7.27824392659981e-80
Ckb	2.17030391386538e-73	-0.929709026717917	0.011	0.109	2.96094562968654e-69
Isg15	6.81435851203052e-80	-0.937250634040333	0.008	0.106	9.29682931796324e-76
Tapbp	1.84665894134701e-79	-0.939249609977907	0.021	0.145	2.51939679367973e-75
Il7r	9.96164810821206e-60	-0.942608871293413	0.02	0.121	1.35906765140337e-55
Pyhin1	5.22890395949105e-90	-0.946023050286217	0.007	0.112	7.13379367193364e-86
Ier2	1.21398644741531e-66	-0.958630150350106	0.048	0.191	1.6562417102087e-62
Egr1	5.76326872449482e-65	-0.971684604858747	0.014	0.111	7.86282752082829e-61
Inpp4b	3.94337530830025e-116	-0.978977055485774	0.007	0.134	5.37994693311404e-112
Il2rg	8.27144499654416e-105	-1.0043002438168	0.217	0.501	1.12847324087852e-100
Bcl2	3.80800648612591e-97	-1.00547401458117	0.011	0.135	5.19526324902158e-93
Evl	4.04663006709689e-97	-1.02968919674951	0.017	0.152	5.52081740054029e-93
Msn	1.41323956751736e-108	-1.03337138377512	0.256	0.543	1.92808274196393e-104
Igfbp4	2.86538030552508e-141	-1.04186806206979	0.001	0.128	3.90923835082787e-137
Cotl1	1.83967175844657e-84	-1.04353288659018	0.119	0.336	2.50986418004865e-80
Add3	6.53167391761363e-86	-1.07095522347553	0.075	0.269	8.91116272580027e-82
Psme2	7.16557260321006e-99	-1.10969582599097	0.161	0.414	9.77599070255948e-95
Cytip	1.1207267045502e-121	-1.12337520609296	0.013	0.165	1.52900744301784e-117
Rgs10	2.05122946993477e-83	-1.12561728701067	0.141	0.362	2.798492365832e-79
Slfn1	8.67129571256448e-133	-1.14202759393162	0.001	0.123	1.18302487406517e-128
Itgb7	9.03244394954834e-159	-1.15174148408694	0.004	0.16	1.23229632803688e-154
Samhd1	1.42268295450355e-137	-1.15601579203279	0.001	0.128	1.9409663548292e-133
Cd5	1.55855023661862e-104	-1.16468565464698	0.042	0.227	2.12633008781878e-100
Nkg7	5.28138362785624e-108	-1.17193251929178	0.01	0.14	7.20539168348426e-104
Slfn2	1.1300442687225e-124	-1.19043090169695	0.069	0.31	1.54171939581811e-120
Trim30a	1.52063664400553e-115	-1.21240635379707	0.014	0.162	2.07460457341675e-111
Ccr7	2.49706394994916e-178	-1.22947315974176	0.004	0.177	3.40674434691564e-174
Cd53	3.06227819420549e-176	-1.23361802120808	0.007	0.187	4.17786614035456e-172
Stk17b	3.06588584732057e-156	-1.26445673967208	0.055	0.315	4.18278806149945e-152
Trac	2.11819519198685e-141	-1.26716654932718	0.041	0.265	2.88985370042765e-137
Id2	2.23970920708141e-108	-1.28200360779726	0.015	0.156	3.05563527122117e-104
Fxyd5	2.2846549794549e-152	-1.2982020273655	0.031	0.249	3.11695478847032e-148
Lcp1	1.6664940391604e-164	-1.30612878434146	0.248	0.589	2.27359781762654e-160
Stat1	2.18176853022211e-125	-1.35814815635332	0.054	0.273	2.97658680578202e-121
Klf2	1.15494238274148e-188	-1.37943518338203	0.004	0.187	1.57568789277421e-184
Tes	8.32346179073716e-214	-1.43785381627167	0.011	0.24	1.13556989211027e-209
Ms4a6b	2.33647214826959e-155	-1.44047306983733	0.032	0.253	3.1876489518842e-151
B2m	3.05331912182708e-197	-1.45926024513796	0.278	0.64	4.16564327790869e-193
Sp100	8.56167471072737e-210	-1.46898356339634	0.062	0.387	1.16806928078454e-205
Ifi27l2a	1.81354508679054e-167	-1.52375971342631	0.002	0.159	2.47421956190834e-163
Cd2	2.80890084214863e-244	-1.59348016559599	0.11	0.508	3.83218341894337e-240
Cnn2	1.70930742727076e-237	-1.61524448801422	0.042	0.357	2.3320081230255e-233
H2-K1	1.22442277965018e-231	-1.62450487692026	0.019	0.284	1.67047999827673e-227
Vim	4.42151757953356e-269	-1.67625041919	0.034	0.365	6.03227643375763e-265
Ccnd2	1.82508338537133e-250	-1.74297697087469	0.048	0.381	2.4899612626621e-246
Tmsb4x	0	-1.74562972035043	0.453	0.906	0
Gimap4	0	-1.87649041167732	0.002	0.292	0
Shisa5	0	-2.00281203930238	0.039	0.456	0
H2-D1	0	-2.05970322203101	0.062	0.508	0
Itm2a	1.32815811951354e-238	-2.29154588355111	0.045	0.361	1.81200612245233e-234
Tmsb10	0	-2.58010002956907	0.123	0.731	0
Ms4a4b	0	-2.75425438033534	0.013	0.494	0
Cd52	0	-2.86103651691572	0.052	0.758	0
