# Supplementary material for: Single-Cell Analysis Identifies Thymic Maturation Delay in Growth-Restricted Neonatal Mice
Source: Front Immunol. 2018 Nov 1;9:2523. doi: 10.3389/fimmu.2018.02523 (PMC6221967; doi:10.3389/fimmu.2018.02523)
Supplement: Supplementary file 2 [file Data_Sheet_1.ZIP › 7C - T-Cell.Table.WT_DN.vs.P0_DN.adjp.0.01.csv]

	p_val	avg_logFC	pct.1	pct.2	p_val_adj
Rps28	1.28845352139957e-32	1.30549811801539	0.605	0.279	1.75783713924543e-28
Rpl35a	9.73155187201824e-39	1.27238156367917	0.58	0.173	1.32767562189945e-34
Rps27	5.92811587717089e-37	1.24410179222041	0.717	0.39	8.08772849122425e-33
Rps29	7.19768231712787e-31	1.22447910864191	0.692	0.404	9.81979798525756e-27
Rpl41	1.7522184513695e-47	1.21015825889813	0.797	0.454	2.39055163320341e-43
Rpl35	7.31376120802111e-39	1.10561063598558	0.714	0.355	9.97816441610319e-35
Rpl39	1.15461122692504e-22	1.09039708764957	0.469	0.182	1.57523609689383e-18
Rpl22l1	2.57818372857689e-26	1.07877006690585	0.438	0.125	3.51741606089745e-22
Rpl37a	7.69790072915777e-35	1.07662116291173	0.681	0.336	1.05022459647899e-30
Rps21	1.52232618988575e-23	1.00850932663759	0.478	0.18	2.07690962086113e-19
Rpl37	3.5713713811646e-38	0.980781348960194	0.786	0.465	4.87242197532286e-34
Rpl36a	9.2830663718508e-31	0.974872582910751	0.67	0.336	1.2664887451116e-26
Rps23	1.85838333280136e-44	0.969701119462398	0.842	0.52	2.5353923809409e-40
Rpl38	1.31683990354407e-20	0.946688707620633	0.513	0.246	1.79656468040518e-16
Fau	2.94026081316429e-26	0.940645669862273	0.623	0.3	4.01139782740005e-22
Rpl36	1.44933063581654e-31	0.934158830462276	0.73	0.432	1.9773217864445e-27
Rps26	1.43496230008051e-23	0.929498741300544	0.694	0.469	1.95771906599984e-19
Rpl34	5.35916601885412e-27	0.903730244904864	0.625	0.311	7.31151019952267e-23
Rps17	1.74242674731871e-25	0.88474791807885	0.629	0.316	2.37719281136692e-21
Uba52	1.28280526584008e-18	0.877308910343809	0.254	0.044	1.75013122418562e-14
Tmsb10	7.28457690308853e-14	0.876990545785519	0.257	0.072	9.93834826888368e-10
Gm10076	4.05011119189852e-16	0.848419698753669	0.257	0.057	5.52556669910715e-12
Rpl36al	1.76703887187408e-19	0.846937970732878	0.344	0.092	2.41077113289781e-15
Cox7c	6.21823373590539e-20	0.846462519933039	0.44	0.16	8.48353628589572e-16
Snrpf	4.15397973185573e-19	0.845861401344356	0.353	0.101	5.66727454817078e-15
Snrpg	1.73343435193012e-17	0.841564339211678	0.346	0.107	2.36492448633826e-13
2010107E04Rik	6.64280874292549e-19	0.835806166634142	0.319	0.079	9.06278396797324e-15
Rps15a	2.11461054676884e-23	0.834938365787876	0.714	0.467	2.88496316895673e-19
Rps25	3.15311160625452e-23	0.829798835855901	0.589	0.287	4.30179016441305e-19
Rpl21	7.25402106138713e-28	0.791078648782847	0.748	0.476	9.89666093405047e-24
Rpl31	1.05374317034485e-24	0.785815678067029	0.654	0.344	1.43762180730149e-20
Rpl27	5.71079413179804e-22	0.784154487036574	0.636	0.34	7.79123643401206e-18
Crip1	5.83575051551643e-27	0.752259051101251	0.792	0.535	7.96171442831906e-23
Rpl28	8.03345847108488e-18	0.749802734962126	0.458	0.191	1.09600473921011e-13
Rps16	4.48367982690375e-28	0.73391130128711	0.75	0.404	6.11708438784479e-24
Rplp2	2.67705750895441e-22	0.718603194743377	0.705	0.443	3.6523095594665e-18
Rpl23	3.43736445536619e-20	0.713328013095413	0.667	0.401	4.68959632645609e-16
Rpl26	4.99974624176554e-24	0.700389092215722	0.75	0.491	6.82115379764072e-20
Snrpd2	6.18324397928886e-14	0.689055025539262	0.312	0.105	8.43579976094379e-10
Hmgn2	5.94189930924164e-16	0.688066845503139	0.54	0.283	8.10653322759837e-12
Rps12	1.88005596861068e-21	0.688016119465036	0.701	0.443	2.56496035797555e-17
Cox8a	1.01255364303219e-15	0.684786115696417	0.357	0.125	1.38142693518881e-11
Sec61b	2.19492609292822e-15	0.681245740197159	0.408	0.162	2.99453766858196e-11
Tma7	5.96809540152929e-15	0.665084863225232	0.283	0.077	8.14227255630642e-11
Gas5	1.0565493888242e-20	0.664828744373759	0.696	0.414	1.44145033117286e-16
Rpl27a	7.00245416690501e-15	0.663734540901953	0.478	0.239	9.5534482199085e-11
Rps11	2.25701309685791e-27	0.662239258351847	0.786	0.485	3.07924296804324e-23
Rps24	8.80024964786e-24	0.658658182393786	0.797	0.561	1.20061805945754e-19
Atp5j2	1.47183643659465e-15	0.657624359975125	0.446	0.191	2.00802645044608e-11
Rpl15	6.19185951663357e-16	0.653660722566661	0.562	0.311	8.44755393854318e-12
Shfm1	2.4752036193339e-14	0.646294758354701	0.455	0.208	3.37692029785723e-10
Snrpe	1.3521479585938e-13	0.639275954265909	0.355	0.136	1.84473545990952e-09
Rpl22	4.28442781594105e-14	0.629362987863485	0.587	0.349	5.84524486928838e-10
Lsm5	4.8747688352903e-11	0.626493450556737	0.163	0.033	6.65064712198656e-07
Tmem258	3.40889809716598e-13	0.623991503635145	0.312	0.11	4.65075967396355e-09
Rpl17	1.85408632049186e-18	0.620973151502518	0.719	0.491	2.52952996704704e-14
Ppia	2.58149200786089e-17	0.619689511320555	0.743	0.535	3.52192954632461e-13
Atpif1	1.02773490995692e-13	0.618721332333838	0.504	0.265	1.40213873765422e-09
Ost4	8.45873507831831e-13	0.614489642166251	0.194	0.039	1.15402522673497e-08
Atp5k	8.96729550980507e-12	0.612124406833584	0.272	0.094	1.22340812640271e-07
Usmg5	5.92753956698721e-13	0.610600894366995	0.279	0.09	8.08694223124066e-09
Pdcd5	9.22067208687194e-14	0.608168602328403	0.252	0.066	1.25797629281194e-09
Cox6c	9.80441490092477e-15	0.604887141954064	0.458	0.204	1.33761632493317e-10
Rpl30	2.03391060191511e-13	0.600153383532805	0.462	0.224	2.77486423419278e-09
Uqcr11	6.0933832484358e-13	0.594011399161205	0.337	0.127	8.31320276584096e-09
Ndufs6	8.51656849583045e-11	0.589618503169367	0.208	0.059	1.16191543988615e-06
Rps13	7.9339677915437e-15	0.578276966741498	0.663	0.436	1.08243122580031e-10
Rps27a	2.35107935392501e-21	0.572076879801697	0.801	0.605	3.20757756255988e-17
Gm2000	8.91427248429155e-09	0.567586090124697	0.129	0.026	0.00012161741950319
Dbi	1.82524033331076e-11	0.566004207527093	0.321	0.127	2.49017538673587e-07
Ndufa7	6.59997468513434e-11	0.565910150277522	0.29	0.11	9.00434546292878e-07
Uqcrb	4.9488124464872e-11	0.563867751587227	0.335	0.143	6.75166482074249e-07
Rpl23a	2.03557108912422e-21	0.561164036642984	0.853	0.654	2.77712963689218e-17
Uqcr10	1.04358769988104e-10	0.560039951851865	0.366	0.169	1.4237666989477e-06
Rplp1	7.11488078326066e-17	0.553610152579825	0.739	0.524	9.70683185260252e-13
Cox7a2	3.35403905895836e-12	0.55153532043439	0.337	0.132	4.57591548813688e-08
Rpl12	3.54422242743782e-13	0.55042568015987	0.54	0.285	4.83538265775342e-09
Rpl32	1.53420452980359e-28	0.54869467957064	0.922	0.798	2.09311524001104e-24
mt-Co1	7.24649127946142e-10	0.542422717750572	0.48	0.287	9.88638805256922e-06
Rps20	1.57658530268996e-13	0.542367424632885	0.672	0.458	2.15093532845991e-09
Ndufa13	1.10850973210146e-09	0.537873561005854	0.301	0.129	1.51233982750602e-05
Myeov2	1.09150160365202e-08	0.536749586907915	0.199	0.068	0.000148913563786244
Mrpl33	4.09690056932806e-12	0.534669083786069	0.31	0.114	5.58940144673428e-08
Rps15	2.48112603637416e-11	0.52998592445511	0.571	0.355	3.38500025142527e-07
Cks2	6.28342953466015e-08	0.529843997580349	0.228	0.094	0.000857248291413685
Ndufa2	4.07780417728084e-10	0.524071585893312	0.257	0.094	5.56334823906424e-06
Smim4	9.31455513945216e-10	0.521643227768581	0.132	0.022	1.27078475767546e-05
Rps27l	2.96384475292662e-12	0.513719384058007	0.386	0.162	4.04357339641778e-08
Mrps33	1.29801424648969e-08	0.511137343485749	0.17	0.05	0.000177088083648588
Lsm7	6.87528811790601e-10	0.508769789224201	0.223	0.072	9.37995557925918e-06
Ndufa3	1.18448292248741e-08	0.504342105521571	0.243	0.096	0.000161599005114957
Tmsb4x	2.97012530741232e-10	0.497791137539749	0.605	0.395	4.05214195690263e-06
Wdr89	4.15585970727076e-12	0.492877244389925	0.199	0.044	5.66983939862949e-08
Rps18	3.7664470978292e-25	0.491985420943724	0.913	0.765	5.13856377556838e-21
Rps19	3.18207068914155e-29	0.491633937987271	0.951	0.772	4.34129904119581e-25
1500012F01Rik	2.48464772900399e-09	0.489920591617396	0.208	0.068	3.38980489668015e-05
Ptpn18	2.26796388733087e-09	0.485748420616236	0.214	0.07	3.09418313148551e-05
Cox5b	5.09081676624168e-11	0.484762323357708	0.382	0.171	6.94540131418352e-07
Hspe1	2.95591657921465e-09	0.484412880166193	0.33	0.156	4.03275698902255e-05
Polr2f	1.25082691780516e-07	0.484243332616033	0.17	0.057	0.00170650316396159
Rpl14	9.01953221118893e-23	0.480259418953641	0.886	0.805	1.23053477957251e-18
Ptma	4.37104293439631e-18	0.475740844617275	0.922	0.814	5.96341387539689e-14
Gm9843	1.22797590803996e-08	0.473753531071395	0.141	0.033	0.000167532753133892
Atp5e	1.7322036521281e-09	0.471925147573179	0.339	0.158	2.36324544259837e-05
Cox7b	4.49373959059652e-10	0.466548146222015	0.344	0.156	6.13080892345083e-06
Gm10269	1.38409116807406e-11	0.457806170691539	0.194	0.044	1.88831558060343e-07
Tceb2	1.16568360744128e-10	0.457545199714812	0.406	0.193	1.59034214563214e-06
Uqcc2	9.51329095731137e-09	0.456352642752535	0.263	0.107	0.000129789828530599
Ndufc1	1.02873713729286e-08	0.452594688028881	0.344	0.164	0.000140350607640864
Rpl19	6.99698832667245e-15	0.451810887872337	0.741	0.526	9.54599117407922e-11
Rpl10a	3.78961982900569e-10	0.448780820621774	0.574	0.355	5.17017833271247e-06
Ndufa4	2.86272583950162e-12	0.447751363816577	0.458	0.217	3.90561686283206e-08
Ndufa1	2.84343890053301e-07	0.446296633076691	0.185	0.068	0.00387930369199718
Slirp	3.73056375055912e-08	0.44274828872484	0.158	0.046	0.000508960812488781
Hmgb2	7.21189257876989e-07	0.439780874812099	0.636	0.507	0.00983918504521576
Rps8	3.80554790177622e-14	0.436171420875444	0.835	0.739	5.19190900239329e-10
Rps7	7.77265493604655e-14	0.431979995851909	0.781	0.603	1.06042331292483e-09
Gng5	3.05459608388695e-09	0.428232888426128	0.145	0.031	4.16738543724696e-05
Uqcrq	1.55760055969237e-07	0.427046875981529	0.308	0.151	0.00212503444358831
Cox6b1	4.75809585783059e-10	0.420961626175464	0.395	0.193	6.49147017883827e-06
Romo1	8.85314197649467e-09	0.420127728361447	0.232	0.086	0.000120783415985317
1810022K09Rik	1.24977517765625e-07	0.411481613482927	0.196	0.072	0.00170506827487642
Ndufb3	1.44365016796446e-07	0.410171677551639	0.239	0.103	0.00196957192415392
Morf4l1	7.74721126286268e-09	0.407097871092939	0.458	0.254	0.000105695203259236
Mrpl23	4.2220187381273e-07	0.405698508071704	0.116	0.029	0.00576010016442707
Hmgb1	2.68993817614926e-14	0.398876822915768	0.882	0.757	3.66988265372044e-10
Uqcrh	8.41401334258092e-09	0.398724039571116	0.366	0.18	0.000114792384032832
Eif1	9.83198179206158e-09	0.39849363520181	0.656	0.465	0.000134137727589096
Ubl5	1.02840077035485e-08	0.398375362290028	0.275	0.114	0.000140304717099512
Psmg4	5.60680207385354e-08	0.392713846032937	0.118	0.024	0.000764936006935839
Rpl10	2.2364690581904e-08	0.392398869901758	0.652	0.463	0.000305121473608917
Gstp1	1.09882774860811e-07	0.390299781485829	0.19	0.068	0.00149913069742605
Rpl18a	6.89519050263832e-19	0.388868432338153	0.944	0.829	9.40710840274946e-15
Ndufc2	2.40118423760376e-08	0.386148508474881	0.395	0.204	0.000327593565536281
Rps14	2.66246997291679e-18	0.384772495753736	0.931	0.825	3.63240778405038e-14
Chchd1	3.28090382175415e-07	0.381157006573245	0.27	0.127	0.00447613708401919
Atp5j	1.28711517453811e-09	0.38041315217033	0.542	0.32	1.75601123262234e-05
H3f3a	4.00555394271587e-07	0.374536521493912	0.299	0.149	0.00546477724404726
Mif	1.00229961858221e-07	0.373034183733534	0.513	0.331	0.00136743736963171
Nop10	3.33350838458876e-08	0.368370757985161	0.395	0.211	0.000454790548909445
Tbca	5.00532757567097e-08	0.364187036315875	0.27	0.118	0.000682876841148791
Snhg6	9.04113037156321e-08	0.357513712816749	0.121	0.026	0.00123348141659237
Tomm7	3.0095061680558e-07	0.355551892718208	0.335	0.173	0.00410586926507853
Rps10	1.52031737846038e-07	0.353678927996707	0.592	0.406	0.0020741689994335
Cox6a1	3.06012263168856e-08	0.346893756226207	0.473	0.268	0.00041749253064127
Gmfg	6.08362163811501e-07	0.345248702453809	0.498	0.316	0.00829988500088031
Rpl13a	3.98260674898698e-13	0.344912852459315	0.897	0.831	5.43347038764293e-09
Rpl11	8.9029583820057e-10	0.341719939302446	0.799	0.675	1.21463061205704e-05
Minos1	1.97237475107072e-07	0.3380501599128	0.388	0.215	0.00269091087288578
Rpl13	2.51015281268827e-18	0.326911348987033	0.958	0.899	3.42460148235061e-14
Ndufb7	6.10780740173046e-07	0.313032016291043	0.346	0.182	0.00833288163818086
Rpl18	4.17786873919451e-10	0.30123588847553	0.835	0.675	5.69986632088307e-06
Gltscr2	5.32179444864767e-07	0.29918351630839	0.357	0.193	0.00726052416629002
Rpl6	3.7781160214695e-08	0.295824400602985	0.763	0.583	0.000515448368809084
Cbx3	3.70031259975587e-07	0.293176998718906	0.23	0.094	0.00504833647984693
Tmem256	4.47166616563103e-07	0.269901480294126	0.252	0.114	0.00610069414977041
Actb	2.77789584429928e-11	-0.274519407557853	0.958	0.954	3.78988330037751e-07
Ybx1	5.21154463954641e-10	-0.310916895252568	0.833	0.851	7.11011035173317e-06
Igf2	7.74023131948922e-12	-0.755975329660917	0.004	0.112	1.05599975891791e-07
Xist	7.81682730186027e-16	-1.3028051266278	0.004	0.147	1.0664497487928e-11
