# Supplementary material for: Single-Cell Analysis Identifies Thymic Maturation Delay in Growth-Restricted Neonatal Mice
Source: Front Immunol. 2018 Nov 1;9:2523. doi: 10.3389/fimmu.2018.02523 (PMC6221967; doi:10.3389/fimmu.2018.02523)
Supplement: Supplementary file 2 [file Data_Sheet_1.ZIP › 7D - T-Cell.Table.WT_DP.vs.P0_DP.adjp.0.01.csv]

	p_val	avg_logFC	pct.1	pct.2	p_val_adj
Rps28	1.53576210052311e-112	1.22843063164265	0.484	0.186	2.09524023374368e-108
Rps29	2.16045021832795e-157	1.2150457351006	0.652	0.303	2.94750223286483e-153
Rps27	3.233766964953e-159	1.17173938066275	0.66	0.307	4.41182827028538e-155
Rpl41	2.15113627441173e-178	1.13836415745057	0.714	0.373	2.93479521917993e-174
Rpl37a	3.72762147721522e-126	1.09200710950366	0.534	0.208	5.08559398136472e-122
Rpl39	3.64549042272486e-89	1.07644173522561	0.382	0.119	4.97354258372353e-85
Rpl35a	4.57169004449974e-115	1.06824463170624	0.47	0.155	6.237156727711e-111
Cox7c	2.79421671497475e-112	1.05078501050086	0.447	0.131	3.81214986424005e-108
Rpl35	2.40096859154045e-140	1.04056217660174	0.601	0.259	3.27564144943863e-136
Rpl38	2.04967258765461e-84	1.03326012450445	0.407	0.15	2.79636831133718e-80
Rps26	4.88916991261665e-109	0.992401318089608	0.616	0.331	6.6702945117829e-105
Rpl37	9.25676946607213e-126	0.95268323460516	0.631	0.306	1.26290105825622e-121
Rps25	9.34420970602691e-103	0.951878677257673	0.517	0.219	1.27483053019325e-98
Rps23	5.93763682907164e-144	0.94345185090108	0.704	0.385	8.10071792590244e-140
Rpl36	4.03782378171279e-123	0.925658313762447	0.617	0.297	5.50880298539076e-119
Rps17	4.23802477506914e-105	0.913787856323755	0.558	0.257	5.78193720062682e-101
Rpl34	1.28941325710299e-101	0.896961779098246	0.54	0.238	1.75914650666561e-97
Rps21	5.15450361699862e-74	0.894974528792288	0.394	0.151	7.03228928467122e-70
Rpl36a	7.59752736064252e-92	0.89245778686923	0.502	0.22	1.03653065781246e-87
Usmg5	2.99855948908048e-78	0.890954857722534	0.299	0.069	4.0909347109525e-74
Uba52	3.72864240745523e-71	0.864254149934398	0.243	0.043	5.08698683649117e-67
Gm10076	5.53101887337107e-65	0.858822521500546	0.211	0.033	7.54596904894016e-61
Rpl21	2.83176641776487e-111	0.856754577052366	0.631	0.338	3.86337892375662e-107
Tmsb10	1.52561774327385e-52	0.855893971861697	0.176	0.028	2.08140028714852e-48
Snrpg	5.68926387258489e-75	0.852660729789669	0.319	0.087	7.76186270136756e-71
Rplp2	2.41096186191983e-102	0.836353915029298	0.616	0.328	3.28927526821723e-98
Rpl22l1	1.1291626437534e-62	0.830956246845192	0.318	0.109	1.54051659487277e-58
Rps16	1.2621991323522e-110	0.830335445606573	0.616	0.306	1.72201827626811e-106
Rpl27a	4.39464021717172e-79	0.826436670584209	0.38	0.125	5.99560764828738e-75
Cox6c	9.7181835440318e-84	0.81673894268686	0.465	0.188	1.32585178091226e-79
Snrpf	2.69588127714571e-74	0.816141119253713	0.358	0.118	3.67799082640989e-70
Rps15a	4.48892125868572e-90	0.769348510938883	0.624	0.36	6.12423527322492e-86
Rpl27	4.55507192786463e-83	0.762135904545505	0.556	0.283	6.21448463118571e-79
Fau	4.15724794423966e-82	0.758171207671279	0.541	0.267	5.67173337032617e-78
Rpl31	7.85096730463355e-76	0.739454412740207	0.523	0.262	1.07110746937116e-71
Tomm7	3.56296779612456e-64	0.72952386793975	0.313	0.097	4.86095696425273e-60
Rps12	9.52946773681014e-68	0.725497598112564	0.524	0.284	1.30010528333301e-63
Rpl23	1.85722422075866e-70	0.717498106090677	0.52	0.269	2.53381100438104e-66
Rpl36al	2.20583408054849e-54	0.694129810173704	0.283	0.093	3.0094194360923e-50
Rpl28	2.35087340564275e-61	0.689538459210908	0.399	0.171	3.2072965873184e-57
Atp5k	1.35840625616316e-55	0.687454207441523	0.303	0.104	1.85327365528339e-51
Rps11	6.97741748922505e-95	0.684779630489338	0.65	0.365	9.51929068054974e-91
Rpl26	9.88417926328206e-76	0.683384166084439	0.607	0.355	1.34849857688957e-71
Rpl22	3.50590492938196e-64	0.683250189946081	0.505	0.264	4.7831060951558e-60
Cox8a	1.99416642106477e-70	0.677905972013337	0.421	0.167	2.72064124825867e-66
Rps24	1.06451900769671e-79	0.670297608041128	0.66	0.405	1.45232328220063e-75
Rplp1	2.40093183679883e-74	0.663100947855886	0.627	0.386	3.27559130494465e-70
Tma7	6.82410229619178e-58	0.660554264902437	0.279	0.081	9.31012276269445e-54
Shfm1	2.14091380217802e-68	0.659925621155462	0.444	0.188	2.92084870031147e-64
Rpl23a	4.61049707338223e-102	0.634360895014304	0.76	0.51	6.29010115721538e-98
Ndufa3	4.62243577938932e-54	0.634024867917774	0.311	0.109	6.30638913382085e-50
Cox7b	9.6443395604471e-50	0.626159090618539	0.297	0.109	1.3157772462318e-45
Crip1	7.31443880172465e-66	0.626121918498151	0.506	0.249	9.97908885719294e-62
2010107E04Rik	5.84951567585074e-50	0.619424430598952	0.294	0.105	7.98049423656316e-46
Rps27a	3.4192943072569e-80	0.619183838489503	0.679	0.46	4.66494322339059e-76
Cox7a2	7.24108966329122e-61	0.616918022916825	0.395	0.158	9.87901862762821e-57
Rps27l	6.33513238687095e-49	0.615629247287649	0.338	0.142	8.64302111540803e-45
Atp5j2	2.0613682085616e-60	0.613303249247861	0.429	0.19	2.81232464694059e-56
Rps20	1.14650715060076e-56	0.606314844664551	0.528	0.299	1.56417970556462e-52
Rps13	1.00781564588108e-56	0.60446393638693	0.541	0.315	1.37496288567556e-52
Cox5b	1.84012501975289e-59	0.604045303774551	0.395	0.161	2.51048256444887e-55
Rpl17	2.99838051612948e-61	0.602961956318349	0.562	0.328	4.09069053815545e-57
Mif	5.97719698417646e-48	0.600916051522495	0.408	0.204	8.15468984551195e-44
Cbx3	3.52777680771901e-43	0.598432561066536	0.286	0.112	4.81294589877104e-39
RP23-45G16.5	2.46472785611063e-43	0.596900355811209	0.323	0.138	3.36262821409174e-39
Rpl30	1.42978403529626e-44	0.59439351530639	0.358	0.169	1.95065435935469e-40
Uqcr10	7.96666087685657e-59	0.59308513791634	0.382	0.151	1.08689154342954e-54
Ppia	1.06586433628354e-84	0.591799465032746	0.757	0.558	1.45415871399163e-80
Cks2	2.1897282192477e-44	0.59089441119795	0.285	0.109	2.98744620951964e-40
Rps18	7.07509232029843e-92	0.590857752437546	0.757	0.524	9.65254845258315e-88
Atp5e	4.54190414517845e-51	0.589207082661681	0.332	0.131	6.19651982526696e-47
Atpif1	7.6046945478437e-54	0.577663309561461	0.433	0.207	1.03750847716232e-49
Romo1	1.65404234609101e-43	0.577244951616145	0.207	0.058	2.25660997277197e-39
Tmsb4x	6.2027466031016e-49	0.575974684160866	0.536	0.307	8.46240719061152e-45
Ndufc1	9.52858897920845e-53	0.573025389935887	0.361	0.149	1.29998539443341e-48
Uqcr11	7.63106518385427e-47	0.57137879413821	0.3	0.114	1.04110622303324e-42
Tceb2	5.49850435626174e-59	0.570796239588682	0.439	0.194	7.50160949324789e-55
Cox6b1	4.44488811475422e-55	0.570082473697614	0.409	0.18	6.06416085495919e-51
Lsm7	9.84760773223459e-40	0.566579980241844	0.189	0.052	1.34350912290877e-35
Ndufa1	3.8021734347399e-44	0.564728645182314	0.235	0.074	5.18730521701564e-40
Rps15	5.78517822042283e-49	0.562222627928434	0.486	0.274	7.89271864612287e-45
Tmem258	2.42002069508943e-47	0.556732735736237	0.272	0.093	3.30163423431051e-43
Atp5j	1.70964942670709e-69	0.553940878856659	0.574	0.299	2.33247471285649e-65
Rpl15	3.76690119168418e-48	0.550939795505959	0.474	0.263	5.13918329581473e-44
Cox17	3.81441150430193e-39	0.550506303211517	0.191	0.055	5.20400161531913e-35
Snrpe	6.20990694525647e-49	0.549913396100335	0.349	0.144	8.47217604541341e-45
Pdcd5	3.65680920584545e-43	0.53995974052767	0.238	0.078	4.98898479953495e-39
Snrpd2	9.19300480205583e-47	0.537652145392871	0.277	0.097	1.25420164514448e-42
Rps8	6.07166477436504e-63	0.528359403107463	0.715	0.52	8.28357225166622e-59
Rps19	1.13757884445512e-91	0.524303540836252	0.808	0.59	1.55199881749012e-87
Lsm5	1.65133593562154e-37	0.522811826218246	0.194	0.059	2.25291761696846e-33
Ptma	1.86734900377612e-122	0.522281251556081	0.946	0.876	2.54762424585177e-118
Uqcrq	1.41735501972973e-46	0.520464721807259	0.346	0.149	1.93369745341728e-42
Mrps21	4.29241686273659e-34	0.520284786101645	0.146	0.035	5.85614432583153e-30
Rpl18a	3.21574873985243e-110	0.515724511063062	0.87	0.658	4.38724600578066e-106
Rpl32	1.21868799010638e-80	0.51454933741719	0.8	0.611	1.66265602490213e-76
Ndufs5	6.11369713846926e-38	0.513365773404671	0.136	0.024	8.34091700601361e-34
Ndufa6	1.6493187415427e-40	0.513203613343537	0.286	0.115	2.25016555908671e-36
Ndufv3	1.48987146762905e-30	0.510299090895487	0.207	0.08	2.03263164328632e-26
Nop10	1.39969278985868e-38	0.50784761646019	0.317	0.144	1.9096008732042e-34
Gm10269	5.04681116858767e-34	0.506439091742232	0.149	0.037	6.88536447730416e-30
Rpl29	1.93480391300404e-39	0.504672922404916	0.331	0.153	2.63965297851142e-35
Mrpl33	2.19329361790731e-35	0.503091212254387	0.224	0.082	2.99231048291094e-31
Rpl10a	3.51906698442542e-41	0.502291439641818	0.435	0.241	4.8010630868516e-37
Ndufa4	1.61378570045252e-48	0.500707944323295	0.433	0.213	2.20168783112738e-44
Sec61b	1.69783809808144e-37	0.500516389639027	0.291	0.126	2.3163605172125e-33
Ndufa13	3.54983220541168e-39	0.498416407968918	0.305	0.131	4.84303607784316e-35
Cycs	2.47177731623873e-38	0.497223718047357	0.271	0.109	3.37224579254449e-34
Gng5	9.68156553705107e-36	0.496780742695897	0.167	0.045	1.32085598621988e-31
Uqcrb	8.21725327411663e-37	0.488868763720369	0.289	0.126	1.12107986418773e-32
Hmgb2	5.68211313614334e-66	0.483538861539464	0.856	0.77	7.75210695164036e-62
Atox1	8.62810450991156e-34	0.483000647226009	0.227	0.087	1.17713229828723e-29
Gm9843	6.06944766890166e-31	0.481963014132962	0.115	0.022	8.28054745468253e-27
Rps10	9.49745488611083e-38	0.480289738485179	0.491	0.305	1.2957377701121e-33
Rps14	8.81661572021552e-84	0.475738393245457	0.844	0.652	1.202850882709e-79
mt-Co1	8.75844814963474e-37	0.475564386291476	0.437	0.248	1.19491508105467e-32
Rpl19	2.00067341848868e-54	0.474074580332021	0.664	0.449	2.72951874484411e-50
Myl6	3.73615908334265e-33	0.47299931445404	0.231	0.091	5.09724183740438e-29
Uqcc2	4.67087704300725e-30	0.467141581648037	0.182	0.063	6.37247754977479e-26
Ndufa2	1.90322354158191e-36	0.465820481404227	0.264	0.107	2.5965678777802e-32
Mrpl52	1.60801832237174e-30	0.462175588242265	0.141	0.037	2.19381939721177e-26
Ost4	5.85429682690609e-31	0.459847166202833	0.152	0.043	7.98701716094798e-27
Gas5	2.2062149585608e-36	0.459701631081194	0.421	0.237	3.00993906796451e-32
Cox6a1	1.60090936364704e-47	0.458422160988295	0.564	0.332	2.18412064482366e-43
Anapc13	4.95670041559034e-28	0.457831841909403	0.162	0.054	6.7624263769899e-24
Lgals1	1.00953571243453e-35	0.456390243249299	0.321	0.148	1.37730957247444e-31
Ndufb2	1.01962790278865e-30	0.454192847313219	0.18	0.061	1.39107834777455e-26
Rps7	1.38188781937821e-48	0.450016823401504	0.654	0.453	1.8853095519777e-44
Ndufs6	1.34152610840247e-29	0.438032201845402	0.212	0.085	1.83024406969349e-25
Ndufb4	9.35859104563244e-25	0.434529383101951	0.124	0.036	1.27679257635563e-20
Rpl14	1.72639063456213e-41	0.430145686868203	0.748	0.609	2.35531474273311e-37
Rpl12	6.43919793031682e-30	0.429898076173872	0.411	0.247	8.78499773633124e-26
Txn1	9.16296516863706e-42	0.429710450276568	0.504	0.286	1.25010333795715e-37
Ndufa5	1.54521858416433e-30	0.429007653802281	0.227	0.093	2.1081417143754e-26
1810022K09Rik	1.83539596640615e-27	0.428987502087781	0.139	0.04	2.50403071696791e-23
Rpl11	2.32870090130064e-49	0.427236003985052	0.726	0.532	3.17704663964446e-45
Dbi	8.9610712214652e-35	0.42655967114162	0.304	0.138	1.2225589467445e-30
Hmgn2	5.62839474579686e-41	0.423451781179832	0.684	0.523	7.67881895169066e-37
Ndufb3	1.40555803904872e-27	0.421083493815363	0.214	0.089	1.91760283267417e-23
Ndufa7	1.04509619411398e-30	0.420881904131587	0.24	0.102	1.4258247376297e-26
Myeov2	2.74152453545987e-28	0.419999444606813	0.163	0.054	3.74026192372791e-24
Erh	4.46273629785543e-30	0.41877984765772	0.233	0.099	6.08851113116416e-26
Minos1	1.66668625273839e-39	0.418043359949719	0.419	0.217	2.27386005461098e-35
Smim11	4.88602146948619e-23	0.412179974126172	0.129	0.042	6.66599909082001e-19
Uqcrh	4.82596535350308e-34	0.410140324985999	0.362	0.186	6.58406453178425e-30
2410006H16Rik	1.51019946298699e-28	0.408777326086871	0.199	0.077	2.06036512735315e-24
Snrpd3	7.80422116625848e-38	0.408258455780279	0.472	0.273	1.06472989371264e-33
Hspe1	3.62520237749077e-21	0.403334108189399	0.233	0.121	4.94586360361066e-17
Serf2	3.00168806304984e-31	0.402685668457607	0.307	0.148	4.09520302441889e-27
Rpl13	2.17151500175385e-66	0.400787801291175	0.848	0.707	2.96259791689278e-62
Arpp19	5.14626767254025e-29	0.395567832440577	0.324	0.169	7.02105298564666e-25
Snhg3	3.00736380041587e-22	0.393455847127313	0.143	0.053	4.10294643290737e-18
Dnaja1	3.39819475572585e-28	0.385732293146718	0.37	0.209	4.63615710523677e-24
Morf4l1	3.13870390743303e-31	0.384632888168045	0.402	0.223	4.28213374091088e-27
Ndufb6	5.49590346165003e-26	0.381299697119797	0.279	0.14	7.49806109272914e-22
Cox20	4.13754780044145e-23	0.380137448082557	0.2	0.09	5.64485646414227e-19
Ubl5	2.48841512561688e-26	0.375446305974974	0.289	0.148	3.39494475587911e-22
Mrps33	4.2818119202639e-23	0.375208313189839	0.15	0.055	5.84167600281605e-19
Rbx1	3.25578046625564e-31	0.368566589363263	0.395	0.218	4.44186129011257e-27
Tbca	4.48950842730247e-24	0.367922457224991	0.176	0.07	6.12503634736877e-20
Wdr89	5.64147499494107e-24	0.364486961719674	0.145	0.05	7.6966643355981e-20
Ndufb11	4.11820685631414e-29	0.362536038670917	0.279	0.131	5.61846961406939e-25
Gmfg	2.2092799686121e-25	0.362213882213057	0.351	0.198	3.01412066117748e-21
Mrps18c	5.33359897416836e-24	0.360888057102179	0.208	0.093	7.27662908045789e-20
Atp5h	2.66939674190396e-34	0.359053477351317	0.55	0.349	3.64185797497957e-30
Rpl18	9.53097823092913e-35	0.357397882527359	0.664	0.487	1.30031136004566e-30
H3f3a	8.70670985473306e-25	0.349861203984091	0.33	0.185	1.18785642548123e-20
Psenen	4.44987100960987e-18	0.349276482269265	0.126	0.049	6.07095901841075e-14
Hmgb1	1.26466690710368e-74	0.348225912164797	0.957	0.907	1.72538506136156e-70
Tmem256	4.16214988677753e-22	0.346501887449645	0.175	0.074	5.67842109053058e-18
Bola3	2.82579374834284e-20	0.346289669203057	0.136	0.051	3.85523041086414e-16
Hist1h2ae	4.26130218914e-22	0.342295274217226	0.129	0.043	5.81369457664371e-18
Rpa3	2.71825086531333e-25	0.341544313561098	0.215	0.094	3.70850965554698e-21
Polr2f	1.00860980917481e-19	0.337438424252842	0.135	0.051	1.37604636265719e-15
Gm6563	2.03214270919698e-20	0.337433361413867	0.156	0.065	2.77245229815743e-16
Rpl13a	1.29585424210716e-47	0.335777119366012	0.83	0.692	1.7679339425068e-43
H2afj	4.95114827513514e-26	0.332903848134957	0.252	0.119	6.75485159176687e-22
Lsm6	2.66823253447054e-22	0.33054856156092	0.263	0.136	3.64026964677816e-18
Ptpn18	3.00648136553923e-18	0.330339242895073	0.117	0.043	4.10174252700517e-14
D8Ertd738e	2.14494734933974e-24	0.329038272978513	0.275	0.14	2.92635166870421e-20
Churc1	1.75837066082636e-20	0.328769789468731	0.122	0.042	2.3989450925654e-16
Gm6472	3.7538417157277e-21	0.327250800907399	0.105	0.03	5.12136625276731e-17
Ftl1	5.56461844076578e-19	0.32431807670495	0.352	0.221	7.59180893873675e-15
Ndufa12	5.67236037919193e-25	0.32344468065104	0.29	0.151	7.73880126533155e-21
Polr2j	1.81704807973685e-17	0.322468961448267	0.172	0.082	2.47899869518498e-13
Dnajc19	6.72557394224061e-19	0.321656060988859	0.168	0.076	9.17570052939886e-15
Ndufb7	4.11105557494409e-23	0.318165397096345	0.331	0.189	5.60871312089623e-19
Snrpd1	3.44118992091774e-24	0.316943483070748	0.363	0.212	4.69481540910808e-20
Bola2	1.10341220637308e-19	0.314760131426456	0.131	0.049	1.5053852731548e-15
Denr	1.61070834422523e-19	0.314204250654762	0.202	0.099	2.19748939402648e-15
Eny2	1.13918810729458e-22	0.313891711166501	0.193	0.084	1.55419433478199e-18
Ndufc2	7.19535258914025e-23	0.311179783912542	0.348	0.202	9.81661953736405e-19
Atp5g1	4.79449545160916e-20	0.307519275510178	0.341	0.209	6.54113014463038e-16
Pam16	1.76275494470884e-17	0.306310086566233	0.101	0.034	2.40492657106627e-13
Slbp	3.96742144923771e-22	0.306283387133047	0.298	0.165	5.412753083195e-18
Rps6	1.41116007685992e-33	0.30561149751107	0.764	0.629	1.92524569285999e-29
Rpl10	7.08661580115116e-19	0.304899262747264	0.524	0.391	9.66826993751053e-15
Map1lc3b	1.36074172764687e-15	0.3036227941656	0.2	0.108	1.85645993902863e-11
Mrpl54	1.15448613309211e-15	0.301455144669854	0.158	0.077	1.57506543137756e-11
Pfdn1	6.97831665846749e-17	0.300287037691137	0.175	0.086	9.52051741714719e-13
Rpl9	1.99256413630957e-25	0.299881634000746	0.64	0.484	2.71845525116715e-21
Rpp21	1.18961538514242e-13	0.297745292665383	0.11	0.047	1.6229922699498e-09
Mrp63	5.60335242135073e-18	0.296283842274085	0.194	0.097	7.6446537084488e-14
Ndufa11	2.13616290079494e-21	0.293780398677128	0.249	0.128	2.91436704555454e-17
Fkbp3	1.8201717551169e-19	0.292987081528741	0.474	0.331	2.48326032550599e-15
Pdap1	2.3765496203994e-18	0.29238217889003	0.286	0.169	3.24232664711091e-14
Mrps28	1.88606868266546e-17	0.292290829517265	0.131	0.053	2.57316350376049e-13
Slirp	1.84322572991477e-16	0.286583932151356	0.117	0.046	2.51471286332272e-12
Eif1	1.70545570105304e-24	0.283700674193721	0.646	0.475	2.32675321294667e-20
Lamtor2	1.07080572824237e-15	0.282797431951998	0.106	0.04	1.46090025504107e-11
Fabp5	1.58850286738617e-18	0.282459591946711	0.153	0.066	2.16719446197495e-14
Scand1	1.9635623378836e-16	0.277799282240072	0.135	0.058	2.67888809757459e-12
Dynlt1f	3.80402053869312e-16	0.277630159848138	0.119	0.048	5.18982522093903e-12
1500012F01Rik	1.62931314220572e-15	0.276119357158231	0.108	0.042	2.22287191991126e-11
Krtcap2	1.67725435086843e-16	0.271557104649346	0.143	0.063	2.2882781108898e-12
Tceb1	4.60736117200819e-21	0.270686504631784	0.308	0.175	6.28582284697078e-17
1810037I17Rik	6.38337688497982e-20	0.270644014643487	0.169	0.073	8.70884108417796e-16
Tomm5	3.77365922499914e-15	0.269793026754014	0.129	0.057	5.14840328066633e-11
Mrpl30	1.99036892159054e-13	0.268117992443803	0.159	0.084	2.71546031972597e-09
Rpl6	8.5857323413322e-18	0.26453970634035	0.593	0.461	1.17135146332795e-13
Ddx18	1.05808408508158e-13	0.262282586847818	0.15	0.076	1.4435441172768e-09
Higd1a	1.98196776494938e-16	0.262071236909637	0.103	0.037	2.70399862172044e-12
Supt4a	4.75173676426725e-14	0.261483946083074	0.186	0.102	6.48279446748981e-10
Smdt1	1.88878463331658e-17	0.260985947870809	0.248	0.139	2.57686887523381e-13
Timm13	4.09762612657984e-14	0.26062299259136	0.235	0.141	5.59039132449287e-10
Gtf3c6	8.96092520292453e-12	0.260602419610102	0.126	0.063	1.22253902543499e-07
Sod1	2.31415562010842e-15	0.259552953509249	0.167	0.084	3.15720251251392e-11
Cisd1	5.12931778449739e-16	0.256216891927812	0.19	0.099	6.9979282533898e-12
Hint1	3.02503610990157e-20	0.255937059376123	0.424	0.274	4.12705676473871e-16
Gtf2h5	7.36011502766377e-20	0.25504316887739	0.24	0.124	1.00414049322417e-15
Nedd8	3.55478771869654e-20	0.25277244296963	0.329	0.192	4.84979688461769e-16
1810009A15Rik	3.24971768970881e-13	0.252376950027107	0.128	0.061	4.43358984406973e-09
Ndufs4	1.44229943757062e-15	0.251839677050615	0.232	0.132	1.96772912267759e-11
Phpt1	3.22469586730729e-12	0.251336144224452	0.127	0.063	4.39945257176733e-08
Lsmd1	1.36582595770811e-16	0.250457295438093	0.118	0.046	1.86339635410117e-12
Anp32e	7.33890405235497e-26	-0.250121359165835	0.829	0.859	1.00124667986279e-21
Rrm2	6.35098696608162e-07	-0.270124969025207	0.527	0.534	0.00866465151782516
Ybx1	3.81734520889028e-31	-0.284680311211464	0.8	0.828	5.208004068489e-27
Hnrnpu	7.40556525487729e-29	-0.289335655813053	0.801	0.814	1.01034126772291e-24
Mki67	7.48503900177697e-18	-0.295061712787477	0.665	0.705	1.02118387101243e-13
Hnrnpab	5.82351076526354e-09	-0.308596302230721	0.468	0.491	7.94501573704905e-05
Supt16	2.10922209774975e-13	-0.335019459477034	0.482	0.526	2.87761170795998e-09
Rad21	4.1654854870973e-11	-0.361089384301987	0.421	0.467	5.68297185004684e-07
Ezr	7.2620741972918e-12	-0.368972496075338	0.482	0.516	9.9076478273652e-08
Usp7	6.7516492060867e-22	-0.677552781829757	0.153	0.248	9.21127501186408e-18
