# Supplementary material for: Single-Cell Analysis Identifies Thymic Maturation Delay in Growth-Restricted Neonatal Mice
Source: Front Immunol. 2018 Nov 1;9:2523. doi: 10.3389/fimmu.2018.02523 (PMC6221967; doi:10.3389/fimmu.2018.02523)
Supplement: Supplementary file 2 [file Data_Sheet_1.ZIP › 7E - T-Cell.Table.WT_TMat.vs.P0_TMat.adjp.0.01.csv]

	p_val	avg_logFC	pct.1	pct.2	p_val_adj
Tmsb10	4.79071803007611e-40	1.38489113988375	0.794	0.468	6.53597660843283e-36
Rps29	1.10610013251675e-28	1.33021210353985	0.687	0.342	1.5090524107926e-24
Rps28	9.13696965070778e-19	1.20256499065775	0.51	0.208	1.24655676944606e-14
Rps25	4.67063630192933e-21	1.19358295158406	0.52	0.186	6.37214910672219e-17
Rps27	1.98751753387248e-27	1.16197399360871	0.716	0.407	2.71157017146222e-23
Rpl37a	8.33478998058974e-18	1.06538146125506	0.523	0.221	1.13711539705186e-13
Rpl41	8.14653092479177e-29	1.05959863810313	0.739	0.446	1.11143121406934e-24
Rpl35a	6.63944797509434e-16	1.02441026427537	0.439	0.156	9.0581988724212e-12
Gm10076	1.38646797342812e-08	1.02287871390599	0.189	0.039	0.000189155825614798
Rpl22l1	5.3490481033141e-12	1.01063282232934	0.305	0.082	7.29770632735142e-08
Rpl35	5.67133439348809e-20	0.990635686585676	0.595	0.299	7.73740151303581e-16
Rpl39	2.90582902718823e-10	0.969448285820882	0.365	0.16	3.9644225417929e-06
Rps21	1.33621717998621e-10	0.891298588430259	0.378	0.165	1.82300109865518e-06
Snrpg	1.52929724242926e-09	0.883385573812428	0.252	0.069	2.08642022784624e-05
Rps13	3.4912144584485e-16	0.87578888764346	0.558	0.273	4.76306388566129e-12
Rpl38	4.74376204257602e-12	0.867673497377047	0.418	0.177	6.47191455468647e-08
Rps26	4.9953012219628e-15	0.864403181927762	0.646	0.446	6.81508945712385e-11
Rpl37	6.10896389886812e-20	0.863331095687202	0.659	0.346	8.33445944722577e-16
Rps15a	1.45876108574336e-16	0.861116672822363	0.649	0.398	1.99018774927966e-12
Rpl27	5.80325358039829e-17	0.85299963723759	0.59	0.299	7.91737885973739e-13
Ndufa3	4.13169825848277e-09	0.851734931455885	0.255	0.074	5.63687593404804e-05
Rps17	1.82961173946627e-12	0.8397296629297	0.462	0.212	2.49613929615384e-08
Rpl34	9.05151094949522e-14	0.821255283938338	0.538	0.294	1.23489763883963e-09
Rpl27a	3.91877649092839e-10	0.805077423954823	0.369	0.156	5.3463867665736e-06
Rpl36	3.28409258021599e-14	0.796657048992495	0.596	0.346	4.48048750718868e-10
Ndufa1	1.536133052445e-09	0.78838371482328	0.246	0.061	2.09574632345071e-05
Rpl36al	2.56298452427775e-08	0.786745469222163	0.247	0.078	0.000349667978647213
Uba52	1.50401723448419e-07	0.782076957293839	0.177	0.039	0.00205193071300679
Cox7c	4.52079955839082e-09	0.750723439389213	0.322	0.121	6.16772683751259e-05
Fau	3.32117184083999e-11	0.748571404802599	0.512	0.303	4.531074742458e-07
Rplp1	1.58907403047355e-15	0.731263008062695	0.684	0.476	2.16797369977507e-11
Rpl31	3.44284780250801e-11	0.72794076017969	0.491	0.247	4.69707725696168e-07
Rps16	5.04301335695655e-14	0.718932293231331	0.585	0.316	6.88018312289582e-10
Rpl36a	3.43655629568392e-11	0.707657033806711	0.52	0.281	4.68849375420157e-07
Rps24	9.78146993802603e-14	0.706222601842554	0.661	0.429	1.33448594364489e-09
Rpl22	2.54581019740733e-10	0.704506185976361	0.497	0.29	3.47324885232282e-06
Uqcrb	4.25761333301873e-07	0.702388488597798	0.233	0.082	0.00580866187023746
Uqcrq	2.86001984611228e-09	0.700959096421418	0.364	0.16	3.90192507605098e-05
Ptma	7.5076270646216e-17	0.69032203451775	0.815	0.636	1.02426556042632e-12
Rplp2	6.43025497403782e-12	0.656373584792131	0.624	0.42	8.7727968610798e-08
Rps23	1.70915989448609e-14	0.651479849724034	0.714	0.498	2.33180684404738e-10
Rps12	1.26313548903029e-09	0.637912422520717	0.545	0.333	1.72329574768402e-05
Usmg5	4.35508858735949e-07	0.628791950778221	0.219	0.069	0.00594164735973456
Rps20	4.00677862025935e-09	0.619063229522764	0.532	0.32	5.46644807161983e-05
Cox6c	1.98739476993316e-07	0.610980026765146	0.398	0.216	0.00271140268461981
Atp5j2	5.11663540889963e-07	0.609731977501653	0.335	0.165	0.00698062568836176
Gas5	5.36542791018615e-07	0.607197902323172	0.405	0.229	0.00732005329786696
Rpl26	1.34875451225182e-11	0.606620343608692	0.614	0.381	1.84010578106516e-07
Rpl28	3.83289710204065e-07	0.605683437904921	0.337	0.165	0.00522922151631406
Rpl21	1.91834855683898e-12	0.604105224117006	0.65	0.424	2.61720293609542e-08
Ndufa4	3.06615219842929e-07	0.601828229846791	0.406	0.221	0.00418315144431708
Tceb2	6.88497187433928e-08	0.592433044604896	0.35	0.16	0.000939316712816108
Atp5e	6.77227321468407e-07	0.591857388924936	0.306	0.143	0.00923941234679348
Cd52	3.86016063120431e-12	0.569324752160109	0.789	0.632	5.26641714915204e-08
Rpl23	2.7839565095188e-07	0.554698349006638	0.505	0.325	0.0037981518659365
Rps11	2.47586029381066e-12	0.55239750073605	0.659	0.407	3.37781619884588e-08
Rps27a	2.63942353743191e-11	0.546886322949467	0.695	0.528	3.60096553211836e-07
Rpl23a	3.51789797800653e-12	0.532016633505469	0.73	0.532	4.79946821139431e-08
Ppia	7.72301044899413e-08	0.462970129480719	0.627	0.485	0.00105365031555627
Rps8	3.68980702952021e-08	0.449362789821454	0.723	0.571	0.000503400373037442
Rpl17	2.90110451193477e-07	0.437430609164379	0.564	0.359	0.0039579768856326
Rps19	1.55852424149871e-13	0.430041678582327	0.866	0.71	2.12629462267669e-09
Eif1	3.45171675669992e-07	0.427732110537783	0.589	0.394	0.00470917717116571
Rpl18a	2.83300193240769e-12	0.422496550010484	0.848	0.714	3.86506453638381e-08
Rps7	3.69093773697875e-07	0.416665345840785	0.678	0.541	0.00503554635456011
Rpl11	1.49739833821308e-07	0.40668558644147	0.666	0.506	0.00204290055282411
Rps14	3.82932029638754e-08	0.360267757248688	0.78	0.662	0.000522434168036152
Tmsb4x	3.2268313199876e-07	0.349160760731466	0.915	0.87	0.00440236596985909
Rpl32	3.12898212878752e-07	0.33218143128725	0.815	0.732	0.00426887031830482
Rpl13	4.79992142796302e-07	0.273909110470016	0.884	0.801	0.00654853280416995
Ybx1	5.40022822931851e-07	-0.330261380346752	0.719	0.805	0.00736753137325924
Actb	3.38446666867508e-26	-0.336937737670199	0.999	0.996	4.61742787607341e-22
Rpl4	4.04763424141490e-09	-0.353060210144612	0.786	0.879	5.52218739556234e-05
Arpc2	7.07622727106079e-12	-0.358666085414448	0.814	0.905	9.65409686590823e-08
Ms4a4b	9.90211232100758e-08	-0.431102695334434	0.46	0.636	0.00135094518395506
Lcp1	6.58728612989725e-17	-0.609695969211721	0.548	0.758	8.98703446701882e-13
Sptbn1	1.16491151165733e-07	-0.648546850932244	0.241	0.398	0.0015892887753541
Igf2	1.44508835912696e-31	-1.12325555675836	0	0.139	1.97153404835691e-27
