# Supplementary material for: Single-Cell Analysis Identifies Thymic Maturation Delay in Growth-Restricted Neonatal Mice
Source: Front Immunol. 2018 Nov 1;9:2523. doi: 10.3389/fimmu.2018.02523 (PMC6221967; doi:10.3389/fimmu.2018.02523)
Supplement: Supplementary file 2 [file Data_Sheet_1.ZIP › S7A.01 - T-Cell.Table.1.vs.2.adjp.0.01.csv]

	p_val	avg_logFC	pct.1	pct.2	p_val_adj
H19	3.493048809737e-90	2.07802999674803	0.374	0.071	4.76556649112419e-86
Il2ra	3.75024475334958e-175	1.85149802858	0.555	0.07	5.11645891699483e-171
Plac8	3.58412036854898e-106	1.50257937049022	0.457	0.098	4.88981541881138e-102
Tcrg-C1	1.25452914076024e-74	1.38786362548935	0.291	0.043	1.7115541067392e-70
Akr1c13	5.58419028064487e-77	1.36867310003003	0.324	0.056	7.61851079988379e-73
Nkg7	1.84416287166729e-77	1.23463442289944	0.24	0.016	2.51599140581568e-73
Sell	9.87196621757385e-75	1.21150714256982	0.336	0.064	1.3468323510636e-70
Pld4	5.16933645577502e-47	1.08659326910263	0.15	0.011	7.05252572661387e-43
Ccnd2	2.33538533888497e-53	1.078446237284	0.32	0.09	3.18616621784076e-49
Cpa3	1.64373495104866e-50	1.06821836446642	0.127	0.001	2.24254759371569e-46
Ppt1	1.25032376943065e-44	1.05736263222395	0.287	0.085	1.70581671863424e-40
Ifitm2	2.20495079967497e-49	1.05513158399393	0.179	0.02	3.00821437599656e-45
Slc5a9	1.77414336448819e-30	1.02392481460606	0.127	0.019	2.42046379217124e-26
Myl10	6.17763263327048e-49	0.987612298789443	0.168	0.016	8.42814420157091e-45
Hes1	5.67145910199829e-41	0.978282645087239	0.215	0.047	7.73757165285627e-37
Crip1	1.41842872016983e-62	0.959624545352821	0.663	0.424	1.9351623029277e-58
Cd3g	2.55135945282054e-72	0.950195559984245	0.723	0.506	3.48081970148306e-68
Gbp7	8.01042029549675e-35	0.907105691919303	0.204	0.051	1.09286164091462e-30
Plekha7	2.14755442843812e-38	0.90328839527198	0.177	0.032	2.92990850671813e-34
Ly6d	2.66698313227184e-38	0.872577956072092	0.415	0.19	3.63856508735847e-34
Tcrg-C2	9.39313051527595e-30	0.846162591800161	0.209	0.064	1.2815047961991e-25
Atp8b4	9.53802000553843e-42	0.842829010449773	0.134	0.009	1.30127206935561e-37
Tmsb4x	4.12582619979977e-44	0.839429466761656	0.499	0.255	5.62886468438683e-40
Il7r	9.22414601939293e-26	0.835057224389477	0.156	0.04	1.25845024142578e-21
B2m	1.5919763794682e-50	0.83172595406852	0.583	0.327	2.17193337450847e-46
S100a11	3.86125160773692e-43	0.830380753052693	0.148	0.013	5.26790556843548e-39
Srgn	2.09962787894952e-27	0.804771844322558	0.259	0.102	2.86452231525083e-23
Rps28	1.24257825955297e-19	0.795099426935547	0.44	0.309	1.69524951950812e-15
Serpinb1a	2.04493496396644e-41	0.790709087115599	0.126	0.007	2.78990477133942e-37
Ccdc109b	7.4849038889275e-31	0.779043120306185	0.154	0.03	1.02116543756638e-26
H2-D1	3.94525665671421e-27	0.764127392290834	0.208	0.067	5.3825136567552e-23
Pik3ip1	2.42874760455225e-27	0.760956559745271	0.148	0.033	3.31354035689064e-23
Rps27	1.22171428328403e-19	0.760332006459288	0.552	0.444	1.6667847966844e-15
Mzb1	2.65688362801084e-25	0.743734013267828	0.256	0.104	3.62478633369519e-21
Itga4	6.75868893659291e-31	0.742113440699133	0.281	0.106	9.22087931619371e-27
Dpp4	1.07971753545465e-29	0.738862359406642	0.226	0.073	1.47305863362079e-25
Malat1	1.36799095900853e-42	0.729464761598794	0.837	0.705	1.86635006537534e-38
Gpr56	2.09017808704557e-27	0.719873676667938	0.145	0.031	2.85162996415627e-23
Pcmtd1	1.85477366463544e-20	0.718441168540658	0.153	0.048	2.53046771066213e-16
Ifi203	1.85837134622159e-21	0.716253742225305	0.127	0.032	2.53537602765012e-17
Tmsb10	3.11025019789283e-20	0.712615905180251	0.164	0.056	4.24331434498518e-16
Runx1	2.92981638954452e-24	0.711789396861292	0.256	0.106	3.99714850025559e-20
Cdkn1a	5.9987879547407e-33	0.709918331143293	0.122	0.013	8.18414640665274e-29
Mpzl2	1.05863977573437e-21	0.705634267992996	0.129	0.032	1.4443022460344e-17
Gpx1	7.8817588336285e-33	0.678747066578431	0.556	0.359	1.07530835767194e-28
Mndal	4.05816912483596e-21	0.67196504462906	0.208	0.081	5.53656013701371e-17
Clec2i	1.1572342159462e-16	0.667864026491725	0.113	0.033	1.5788146408154e-12
Epcam	1.04447267087605e-18	0.648040963644851	0.103	0.023	1.42497406487619e-14
Syngr2	1.56566627544427e-11	0.644082129711093	0.121	0.05	2.13603849958862e-07
S100a10	8.85319445726048e-24	0.643061908389403	0.162	0.046	1.20784131980405e-19
Mta3	3.23223149453775e-20	0.639519881913511	0.178	0.064	4.40973342799785e-16
Pdrg1	6.27464289967311e-16	0.630049707551236	0.271	0.147	8.56049530802402e-12
Rps29	3.30942148657061e-12	0.630011159940428	0.546	0.475	4.51504373412829e-08
Rgcc	2.06085758190908e-19	0.628122954943731	0.42	0.27	2.81162799899855e-15
Ptpre	2.24535002125826e-16	0.625454647168669	0.11	0.031	3.06333103400265e-12
Fbp1	2.48320089406586e-23	0.624993739303703	0.101	0.016	3.38783097977406e-19
Myb	1.39695285651763e-17	0.619566394908389	0.319	0.181	1.90586278214701e-13
Gmfg	9.6266470630657e-27	0.612840336956693	0.406	0.214	1.31336345881405e-22
Lgals1	2.38307014953834e-18	0.604422376578164	0.343	0.198	3.25122260501515e-14
Coro2a	2.57963763620643e-24	0.598334173287908	0.134	0.03	3.51939962707643e-20
Gimap1	9.26696654021936e-17	0.590096407265608	0.158	0.059	1.26429224508213e-12
H2-K1	2.58695460199823e-21	0.581909141963649	0.122	0.029	3.52938216350619e-17
Gbp8	1.23177720403085e-14	0.579197265609017	0.167	0.07	1.68051363945929e-10
Uaca	1.02985556107708e-13	0.578908799808762	0.16	0.069	1.40503194197745e-09
Rpl37a	9.32921044100373e-17	0.574152469529714	0.507	0.388	1.27278418046614e-12
Traf3ip3	1.67962587085143e-12	0.572872201671297	0.156	0.07	2.2915135756026e-08
Zfp36l2	4.70843041262359e-19	0.571269678541177	0.164	0.057	6.42371161194236e-15
Cdk6	1.00119656334903e-13	0.569563278800672	0.196	0.096	1.36593247137709e-09
Casp6	5.52859920185297e-19	0.565399389383687	0.16	0.055	7.54266789108801e-15
Rpl39	3.61222244313805e-09	0.561972109226175	0.324	0.237	4.92815507917324e-05
D4Wsu53e	6.38412720570471e-20	0.559130407157322	0.417	0.259	8.70986474674294e-16
Sfrs18	3.24081116512063e-16	0.553032060530691	0.375	0.232	4.42143867257407e-12
Uck2	4.13986218791389e-15	0.548656427903231	0.285	0.161	5.64801398297092e-11
Sp110	7.59396681589608e-14	0.542231780823514	0.252	0.138	1.0360448926927e-09
Mxd4	2.72484218361333e-08	0.541338935349802	0.107	0.05	0.000371750219110366
Tpd52	4.76155402342539e-18	0.533753855646578	0.124	0.035	6.49618815415926e-14
Tuba4a	2.71336465907826e-16	0.528374802604242	0.211	0.097	3.70184340438048e-12
Ms4a6b	3.54763439951775e-13	0.527955816873109	0.123	0.046	4.84003761126207e-09
Xbp1	3.8929600259493e-12	0.520460219156464	0.198	0.103	5.31116536340262e-08
Dnmt3b	1.9267014615903e-14	0.51977640232656	0.102	0.03	2.62859880404765e-10
Gyg	1.09183129831136e-11	0.509746080433043	0.112	0.043	1.48958544028619e-07
Rps24	2.36833160207816e-23	0.505362819722986	0.678	0.576	3.23111480471524e-19
Prss57	6.98719951718663e-12	0.503113180682417	0.11	0.041	9.53263630129772e-08
Msi2	9.05261899556796e-12	0.502595206164246	0.166	0.081	1.23504880956534e-07
Dntt	8.32604299770492e-11	0.502573726833189	0.199	0.109	1.13592204617688e-06
Gbp4	1.78363622307851e-13	0.497063168514478	0.155	0.066	2.43341489914602e-09
Tcf25	2.00860164160013e-14	0.489744482990703	0.357	0.225	2.74033521963506e-10
Carkd	1.3349482827874e-08	0.482773575767615	0.205	0.125	0.000182126994220685
Psme1	5.35478371581785e-13	0.476554725806501	0.287	0.17	7.30553142349029e-09
Baz2b	5.84842932429752e-10	0.47377267329597	0.144	0.07	7.97901212713911e-06
2410006H16Rik	6.46464204467201e-08	0.472172384790104	0.212	0.136	0.000881971114154603
Dtnbp1	2.79053953217811e-12	0.469045835235478	0.155	0.07	3.80713308375059e-08
Klhl6	1.58483187607321e-10	0.467808932736099	0.164	0.083	2.16218612852668e-06
Pdcd4	1.11657582008906e-07	0.46739509641145	0.146	0.081	0.0015233443913475
Rpl36a	1.44915177008771e-11	0.458400586547644	0.501	0.418	1.97707775993066e-07
Kdm5b	7.26255938552301e-10	0.456949841988477	0.119	0.053	9.90830976966904e-06
Notch1	1.73466063021731e-09	0.456912113113231	0.267	0.171	2.36659749780547e-05
Kmt2a	6.76684347118382e-09	0.450946810558558	0.221	0.136	9.23200454773608e-05
Erbb2ip	1.72359938932712e-09	0.449417834530261	0.168	0.09	2.35150664685899e-05
Rps26	1.62442767750608e-08	0.44582210164773	0.581	0.532	0.000221620668042154
Rpl37	4.06060023451799e-14	0.438145124445851	0.624	0.548	5.5398768999529e-10
Gm26924	2.52011488803541e-09	0.437861964754721	0.241	0.15	3.43819274174672e-05
Lims1	4.70267893009833e-09	0.436422300273391	0.15	0.078	6.41586486433315e-05
Lta4h	1.80306974645195e-12	0.436073568923953	0.336	0.216	2.45992805508439e-08
Creg1	1.07165460886054e-11	0.435650573520088	0.206	0.109	1.46205838286843e-07
Vamp8	1.57904564719644e-07	0.430128503537998	0.142	0.078	0.00215429197647011
Gas5	6.03501655210297e-17	0.428396160380267	0.554	0.42	8.23357308203408e-13
Rpl38	1.2170898781409e-08	0.425611719827	0.378	0.291	0.000166047572074763
Apobec3	9.26222679157332e-10	0.422567929999081	0.188	0.105	1.26364560117435e-05
Akap9	5.0054077420733e-08	0.416241770315634	0.213	0.135	0.000682887778251061
Ptpn18	3.64496426525335e-09	0.414083814433226	0.142	0.071	4.97282474708515e-05
Ramp1	2.815270932417e-11	0.413333737429245	0.287	0.177	3.84087413309651e-07
Rabgap1l	2.09356613035361e-09	0.410216243627095	0.15	0.076	2.85625227164143e-05
Rps15a	6.91845432712711e-09	0.409857645615249	0.59	0.537	9.43884723849952e-05
Rps20	4.54118978829463e-12	0.400820719201765	0.564	0.468	6.19554522817037e-08
Cd47	3.59307832906652e-12	0.395528475378002	0.462	0.337	4.90203676434545e-08
Fth1	5.96028775743647e-24	0.390709714952298	0.728	0.584	8.13162058747058e-20
Tspan13	1.31431631154604e-09	0.385567270904162	0.344	0.238	1.79312174384227e-05
Ngly1	1.46619468201207e-07	0.382276074349178	0.117	0.06	0.00200032940466907
Ankrd11	7.63517328646661e-08	0.379235288988063	0.207	0.129	0.00104166669147264
Cnn3	1.59239117048786e-09	0.37869994798816	0.122	0.055	2.17249927389659e-05
Sox4	6.13801310201491e-08	0.377565604900203	0.257	0.169	0.000837409127507894
Psme2	2.05400316002871e-11	0.375336146884869	0.352	0.231	2.80227651122717e-07
Actn1	2.78040863556149e-07	0.375010393698502	0.119	0.062	0.00379331150149654
Akap13	4.80279356903555e-09	0.368842397528774	0.168	0.091	6.55245126623521e-05
Os9	2.43557667311269e-07	0.367470746592934	0.232	0.154	0.00332285725512765
Rps12	3.46521819670806e-12	0.366950594910401	0.571	0.476	4.7275971857688e-08
Pim1	3.20955373477951e-09	0.366753478314603	0.117	0.053	4.37879416035968e-05
Trgv2	2.09000959459069e-07	0.359994248301592	0.102	0.049	0.00285140008990008
Chd2	1.90414917560134e-08	0.356059963509801	0.125	0.061	0.000259783072027291
Fyb	7.15603851635032e-08	0.355386262685953	0.426	0.335	0.000976298334785674
Npc2	2.03415684053197e-07	0.355179587469947	0.217	0.14	0.00277520017753777
Utrn	4.75147093089617e-07	0.35184668299186	0.103	0.05	0.00648243179102164
Rpl32	1.10426272002351e-21	0.342735575838173	0.86	0.803	1.50654562892807e-17
Rpl17	3.38316258619645e-10	0.341017811758833	0.604	0.516	4.61564871634781e-06
Rpl35	6.1287300084877e-07	0.338160219440263	0.533	0.488	0.00836142635057976
Tacc1	1.52340709246572e-08	0.333559705504203	0.166	0.091	0.000207838429625098
Rps19	4.43259061502025e-21	0.32662111772914	0.861	0.821	6.04738337607212e-17
Rpl26	6.02275198961904e-10	0.316262743623964	0.619	0.548	8.21684053943726e-06
Cd48	1.29284459629075e-08	0.312720245302542	0.148	0.076	0.000176382788271947
Rps23	8.30421479763826e-08	0.309593679778168	0.679	0.645	0.00113294402484179
Rps7	9.35525474438889e-13	0.301362858967612	0.691	0.627	1.27633740477698e-08
Rpl9	3.08759629015381e-12	0.278725927802596	0.75	0.671	4.21240761865684e-08
Rps8	2.59844785012821e-10	0.258551236278763	0.787	0.747	3.54506240192992e-06
Rpl18a	3.88314442915069e-13	0.255858423262588	0.886	0.85	5.29777394469029e-09
mt-Nd5	9.41938209960545e-08	0.25270435814766	0.586	0.5	0.00128508629984917
Eif5a	6.22981664659404e-14	-0.258137235105488	0.658	0.751	8.49933885094824e-10
Anp32a	9.67862070554142e-12	-0.263057145387112	0.636	0.722	1.32045422285702e-07
Nap1l1	6.1881558465631e-07	-0.263419722548866	0.403	0.496	0.00844250102146604
Serbp1	1.36075870573656e-22	-0.270371473070779	0.826	0.905	1.85648310223639e-18
Hnrnpa3	7.21170414307076e-11	-0.273999565998624	0.647	0.754	9.83892796239143e-07
Mdh2	1.87546624025876e-07	-0.27409778564855	0.33	0.429	0.00255869859158503
Cacybp	4.09621010117265e-08	-0.276048897723663	0.334	0.439	0.000558845944102984
Srsf7	5.98832495992203e-08	-0.277691935016709	0.404	0.505	0.000816987174282162
Pa2g4	5.1139786076582e-10	-0.280740190250475	0.465	0.566	6.97700101442808e-06
Srsf3	7.53842252942258e-08	-0.283190119064745	0.34	0.442	0.00102846698568912
Psmc1	1.27909681917856e-07	-0.283335749409043	0.302	0.403	0.00174507179040531
Eif2s1	1.28748553775487e-07	-0.284221818635433	0.22	0.316	0.00175651651915897
Hnrnpm	2.09165754972915e-11	-0.284680662076232	0.604	0.696	2.85364839509548e-07
Ctcf	5.7458923897987e-07	-0.285083360451494	0.317	0.414	0.00783912098740237
Slc25a4	8.04553468563957e-09	-0.287439267201629	0.357	0.468	0.000109765229716181
Tubb5	4.57359965709045e-14	-0.287534247620761	0.519	0.674	6.2397620121685e-10
Pkm	1.35160736506828e-07	-0.288824412236876	0.316	0.419	0.00184399792816265
Cct8	5.37517069728362e-07	-0.289968249089774	0.338	0.431	0.00733334538230405
Ppia	6.88523818111565e-16	-0.294325792590101	0.638	0.75	9.39353045049607e-12
Nubp2	2.0852276015378e-07	-0.297832438807496	0.043	0.102	0.00284487601677802
Gapdh	2.81720730683341e-07	-0.30366293894623	0.186	0.277	0.00384351592871283
Nucks1	2.75099167939184e-09	-0.312356779716059	0.379	0.496	3.75317794819429e-05
Uchl3	6.57001761589453e-07	-0.312621513414272	0.192	0.278	0.0089634750333649
Gspt1	3.42054988456831e-08	-0.313142777518725	0.308	0.409	0.000466665620751655
Hnrnpab	1.64122128966174e-10	-0.313543634457512	0.378	0.503	2.23911820548551e-06
Snrpa1	3.52876240701544e-08	-0.316690718539061	0.233	0.337	0.000481429055189116
Lmnb1	2.09399153909278e-07	-0.316774835580955	0.223	0.314	0.00285683265678429
Usp1	1.1092163785023e-07	-0.318353812477483	0.308	0.405	0.00151330390519069
Bzw1	8.08045985393367e-11	-0.320206775102994	0.469	0.578	1.10241713787217e-06
Plk4	3.77699587047891e-07	-0.321010837253677	0.119	0.196	0.00515295546609438
Cox5a	1.01898744998826e-08	-0.325805899335811	0.329	0.433	0.000139020457801899
D17H6S56E-5	1.64401417753927e-09	-0.327807599302496	0.273	0.391	2.24292854241683e-05
Mcm2	2.35655054703462e-07	-0.329402018063878	0.159	0.244	0.00321504191131934
Gtf2a2	5.99743192833435e-07	-0.329597261823677	0.104	0.178	0.00818229637982656
Hdac1	8.85836518332111e-11	-0.330289670923937	0.371	0.504	1.2085467619605e-06
Cdca8	9.59683041746061e-09	-0.331317688912995	0.212	0.318	0.000130929557385415
H3f3b	6.53987912823887e-16	-0.331936313850648	0.634	0.755	8.92235709465629e-12
Cox6a1	1.16678171857596e-08	-0.339307830586669	0.369	0.471	0.000159184029865318
Prmt5	7.18063521002688e-08	-0.342264585334028	0.154	0.242	0.000979654061703968
Rtn3	1.88398795957759e-07	-0.344841705475619	0.117	0.198	0.00257032477325171
Nhp2	4.18213975936844e-08	-0.347452221782732	0.205	0.3	0.000570569327370636
Bid	7.04610767345568e-07	-0.34900287389146	0.05	0.108	0.00961300469889558
Nfatc3	2.28964419153836e-07	-0.349224621986803	0.044	0.103	0.00312376157051578
Dap3	2.5725600575004e-08	-0.350964459830533	0.122	0.211	0.000350974368644779
Hmgb1	2.13484512716852e-31	-0.351970489179099	0.819	0.924	2.91256920699601e-27
Mcm7	2.03287731066357e-09	-0.352553195244859	0.264	0.379	2.7734545149383e-05
Nme1	2.0156006393049e-11	-0.354006313474419	0.395	0.519	2.74988395220367e-07
Snrpb	4.18638736714578e-10	-0.357816513918605	0.412	0.511	5.71148828499699e-06
Npm1	1.55377224507137e-26	-0.359779185016251	0.76	0.85	2.11981147395087e-22
Gmnn	6.39791116789828e-08	-0.360914270155356	0.158	0.25	0.000872867020636363
Ddx54	1.68779231954205e-07	-0.366412268603376	0.116	0.196	0.00230265506155122
Psmc4	1.69139770478732e-08	-0.36858044394503	0.212	0.311	0.000230757388864134
Ube2c	1.49865581043629e-07	-0.371853194522298	0.221	0.317	0.00204461612217823
Tuba1b	3.65093971949922e-19	-0.37293225792336	0.462	0.631	4.98097705931278e-15
Atp5g3	3.33615964192008e-08	-0.374767846577146	0.237	0.333	0.000455152259947157
Tk1	3.42394506743028e-07	-0.378035739505399	0.123	0.2	0.00467128825549513
Slc25a5	5.99015253840302e-27	-0.378524661821772	0.675	0.801	8.17236510814324e-23
Me2	3.90357112311216e-08	-0.379760523107077	0.114	0.198	0.000532564208326192
Cd81	2.6946586274659e-07	-0.379850273507427	0.046	0.105	0.00367632276545173
Ldhb	4.99034602493286e-10	-0.381453076002557	0.118	0.218	6.80832908181589e-06
Mrpl18	1.17651847800263e-14	-0.384677806534883	0.367	0.51	1.60512415953898e-10
Ybx1	2.30907834741007e-44	-0.387599118477964	0.842	0.933	3.15027558937155e-40
Hnrnpu	4.62344903534112e-30	-0.388878183086494	0.73	0.841	6.30777151891589e-26
Atp5b	1.43721045115609e-26	-0.389227777082181	0.584	0.747	1.96078621851225e-22
Bub1	3.05635189480128e-07	-0.390887825814621	0.086	0.156	0.00416978089007739
Cct7	4.82092227442774e-10	-0.392193338616601	0.288	0.399	6.57718425900176e-06
Pbk	8.17329351593677e-08	-0.393507372651259	0.145	0.231	0.00111508243437925
Prpf19	1.71102733192567e-08	-0.394062938644381	0.167	0.26	0.00023343545889462
Banf1	3.30667071398705e-15	-0.396002396134727	0.406	0.547	4.51129085509253e-11
Anp32b	3.61036092975795e-25	-0.397505554114354	0.596	0.743	4.92561541646878e-21
Thy1	4.16750411885283e-17	-0.397916784926815	0.351	0.524	5.68572586935091e-13
Birc5	2.27700297108145e-08	-0.399221166920738	0.228	0.323	0.000310651515344642
Shmt1	7.5973596556814e-09	-0.400423686521122	0.079	0.157	0.000103650777782461
Ywhah	2.84740161947997e-11	-0.402873417660199	0.22	0.346	3.88471002945653e-07
Ncl	1.3933639017798e-38	-0.402916052122269	0.836	0.917	1.90096637119819e-34
Smc2	1.64682352247046e-10	-0.4053892371903	0.289	0.407	2.24676133170645e-06
Mcm3	2.74422530125878e-11	-0.405572324369285	0.301	0.423	3.74394657850735e-07
Orc6	3.09311601209537e-07	-0.405830848159143	0.145	0.224	0.00421993817530171
Nubp1	4.34757421109367e-09	-0.408565387201851	0.067	0.146	5.93139549619509e-05
Mcm4	3.57897427161365e-09	-0.409367819938557	0.167	0.266	4.8827945987625e-05
Edem1	9.0801397583423e-10	-0.409815409930997	0.085	0.175	1.23880346723064e-05
Hmmr	1.68052333400874e-08	-0.413486255190187	0.181	0.279	0.000229273798458812
Aurkb	1.03863805858463e-07	-0.413858895030732	0.093	0.169	0.00141701390332701
Top2a	3.08499300129118e-16	-0.415039346547893	0.444	0.6	4.20885595166156e-12
Ddx39	1.40170873530618e-12	-0.41709032937516	0.233	0.367	1.91235122757822e-08
Ccnb1	1.63943863716162e-08	-0.420017423478618	0.143	0.233	0.00022366861326796
Supt16	4.68753225822954e-18	-0.422478847751149	0.434	0.587	6.39520025990256e-14
Nusap1	1.87339348632485e-10	-0.426782852487049	0.221	0.339	2.555870733393e-06
Rfc4	4.92973233232037e-09	-0.427177163167621	0.168	0.266	6.72563382098468e-05
Hells	7.52989678302588e-11	-0.427288755060473	0.229	0.347	1.02730381810822e-06
Pgp	2.8692148079144e-08	-0.42837607124714	0.071	0.143	0.000391446976243761
Cyb5	1.06946947864605e-11	-0.430362129213519	0.173	0.291	1.4590772097168e-07
Ndc80	1.26223214661821e-07	-0.433982177137252	0.085	0.158	0.00172206331763122
Cdc6	1.11741017225752e-07	-0.434538610810569	0.093	0.167	0.00152448269801094
Srm	1.23745222924799e-09	-0.435225979837621	0.164	0.267	1.68825607636304e-05
Hmgn2	2.99274288600976e-19	-0.435498939742298	0.41	0.59	4.08299911938312e-15
Incenp	1.74641452044412e-15	-0.436581828732434	0.27	0.427	2.38263333024192e-11
Ezh2	2.88976803013675e-17	-0.44028232421899	0.456	0.6	3.94251052351556e-13
Anp32e	3.52558125425661e-36	-0.441324782679628	0.707	0.844	4.8099505051823e-32
Slbp	3.09582659242009e-09	-0.443486027538047	0.131	0.224	4.22363622003873e-05
Ran	6.07845060172163e-21	-0.448069588895692	0.465	0.623	8.29283015592882e-17
Mcm5	1.12860388075425e-08	-0.448411660614352	0.152	0.244	0.000153975427451302
Mthfd2	2.80976685378707e-11	-0.459049303399819	0.111	0.215	3.8333649186217e-07
H2afz	8.13758324134936e-25	-0.459205636252131	0.463	0.642	1.11021048161729e-20
Sdhb	6.04620064964827e-16	-0.464047222799191	0.239	0.392	8.24883154631513e-12
Hspd1	3.76549881407784e-26	-0.467744658073981	0.549	0.702	5.1372700320464e-22
Nolc1	6.73084138668235e-18	-0.468029457451337	0.426	0.571	9.18288690385073e-14
Hmgb2	1.11843057680927e-38	-0.471586441872268	0.571	0.806	1.52587483594089e-34
Pfn1	3.66948287792153e-27	-0.472040077105326	0.514	0.704	5.00627549034834e-23
Sla	1.53713900120401e-10	-0.475094336083307	0.067	0.154	2.09711873934263e-06
Ldha	8.6037710023684e-20	-0.476052632075775	0.396	0.56	1.17381247785312e-15
Ap3s1	4.45974176372632e-08	-0.477031340461616	0.064	0.133	0.000608442568825182
Ranbp1	1.06105292176321e-40	-0.478346676722982	0.616	0.806	1.44759450116155e-36
Spc24	6.76036467093174e-11	-0.479879443532954	0.171	0.281	9.22316552055217e-07
Lyar	4.83312482385845e-17	-0.481939394626973	0.265	0.424	6.59383219719008e-13
Fbxo5	3.71676078713191e-08	-0.48213327181615	0.142	0.226	0.000507077674188406
Atad2	1.62301550521317e-11	-0.498742692887866	0.201	0.317	2.21428005376233e-07
Chchd3	1.90741569041342e-15	-0.503612267127407	0.144	0.281	2.60228722643103e-11
Sept11	5.08300951877494e-12	-0.509670210653816	0.114	0.222	6.93474988646465e-08
Mki67	1.95561146549481e-25	-0.515209092882887	0.409	0.613	2.66804072237457e-21
Mns1	1.07965305130053e-11	-0.523405650407001	0.17	0.283	1.47297065788931e-07
Rrm1	4.01775944687134e-17	-0.538904085765685	0.254	0.408	5.48142921336657e-13
Endou	3.64829316821589e-12	-0.540416998735356	0.079	0.178	4.97736636939694e-08
Lef1	2.4273312003796e-29	-0.54563140447142	0.217	0.452	3.31160795667789e-25
Tyms	2.38128010294777e-15	-0.55520511084309	0.243	0.387	3.24878044445164e-11
Camk4	3.32666264681739e-15	-0.56471761249607	0.07	0.184	4.53856584905297e-11
Lig1	5.29448411097606e-20	-0.565101229178456	0.259	0.436	7.22326467260464e-16
Satb1	5.00315408645397e-14	-0.567773557704312	0.177	0.306	6.82580312014915e-10
Calm1	1.14532414623104e-46	-0.56931545106387	0.603	0.8	1.56256573270301e-42
Sh2d1a	2.86193820348795e-21	-0.570606130889177	0.134	0.307	3.90454229101861e-17
Asf1b	8.03312110490275e-16	-0.571948499877914	0.111	0.241	1.09595871234188e-11
Ccne2	1.72885230320106e-09	-0.578764599708644	0.088	0.172	2.3586731972572e-05
Eno1	3.84559290202586e-19	-0.580143146642809	0.19	0.353	5.24654239623389e-15
Kpna2	1.42816671766092e-10	-0.580561594904415	0.135	0.232	1.94844785290479e-06
Cd28	1.33670783658353e-13	-0.581933797705722	0.039	0.129	1.82367050145091e-09
Clspn	7.037600868397e-13	-0.599588628247672	0.131	0.245	9.60139886475403e-09
Trbc2	1.33467135186238e-54	-0.607441902550118	0.752	0.884	1.82089212534585e-50
Dut	1.32594782623643e-25	-0.612965579041233	0.325	0.506	1.80899061933436e-21
Esco2	1.07423194177085e-16	-0.676850091096872	0.101	0.232	1.46557463815798e-12
Tcf7	4.27987809149668e-36	-0.686525859221387	0.376	0.603	5.83903768022892e-32
Tubb2a	1.37812553248138e-17	-0.699116167395809	0.045	0.159	1.88017666396435e-13
Pcna	2.98612737153944e-31	-0.723884562507729	0.238	0.456	4.07397357299126e-27
Mef2a	2.04600087642462e-19	-0.75642991633833	0.045	0.166	2.7913589957061e-15
Dek	9.03947624619448e-52	-0.764029106300207	0.428	0.685	1.23325574426831e-47
Rmnd5a	1.39815608662634e-22	-0.837602649626385	0.045	0.182	1.90750434898431e-18
Phlda1	1.18210792426508e-26	-0.867990770901081	0.017	0.152	1.61274984107485e-22
2810417H13Rik	5.93540163958851e-96	-0.947522623659244	0.397	0.785	8.09766845689061e-92
Ighm	1.96683746451981e-38	-1.03327524097325	0.055	0.264	2.68335635284437e-34
Ctage5	2.42846912131322e-76	-1.05690787518187	0.292	0.645	3.31316042220762e-72
Ccnd3	1.30468961996987e-45	-1.0852747288838	0.186	0.446	1.77998804852489e-41
Cd8b1	4.51949726416689e-37	-1.13567678207763	0.05	0.25	6.16595011750289e-33
Rrm2	4.77592071131219e-64	-1.21033678932326	0.19	0.506	6.51578862644322e-60
Cd8a	2.51009043772605e-35	-1.25048741557823	0.035	0.217	3.42451638418966e-31
