# Supplementary material for: Single-Cell Analysis Identifies Thymic Maturation Delay in Growth-Restricted Neonatal Mice
Source: Front Immunol. 2018 Nov 1;9:2523. doi: 10.3389/fimmu.2018.02523 (PMC6221967; doi:10.3389/fimmu.2018.02523)
Supplement: Supplementary file 2 [file Data_Sheet_1.ZIP › S7A.02 - T-Cell.Table.1.vs.3.adjp.0.01.csv]

	p_val	avg_logFC	pct.1	pct.2	p_val_adj
H19	1.01508298709625e-118	2.4074694122864	0.374	0.022	1.38487771929541e-114
Il2ra	1.08707558234477e-206	2.3452081071744	0.555	0.016	1.48309721699297e-202
Plac8	1.2984430485631e-158	2.09843796785802	0.457	0.019	1.77146585115464e-154
Tcrg-C1	3.3747808592132e-99	1.68144236512524	0.291	0.007	4.60421352622457e-95
Akr1c13	1.82996528856831e-96	1.67425988662427	0.324	0.022	2.49662164319374e-92
Ccnd2	1.64287337040333e-100	1.62196889995659	0.32	0.017	2.24137213924126e-96
Nkg7	1.49421932172579e-79	1.37560411797221	0.24	0.006	2.0385634206305e-75
Hes1	2.55271025544306e-69	1.32597996040362	0.215	0.007	3.48266260150096e-65
Sell	4.07824440680726e-81	1.3170393695526	0.336	0.043	5.56394884420714e-77
Gzma	1.94499187153335e-56	1.31104830142683	0.298	0.062	2.65355241033295e-52
Tcrg-C2	1.96380181128648e-66	1.27329618564378	0.209	0.007	2.67921481113814e-62
Gpx1	2.08195458727987e-88	1.25406933229947	0.556	0.183	2.84041064342593e-84
Ifitm2	1.65330908335049e-58	1.23486043938512	0.179	0.005	2.25560958241507e-54
B2m	3.10538947699751e-93	1.21745776481645	0.583	0.193	4.2366828634677e-89
Crip1	3.67818975751916e-88	1.19570806906869	0.663	0.312	5.01815428618339e-84
Ppt1	5.96349222951035e-51	1.18271231683744	0.287	0.064	8.13599244872097e-47
Itga4	9.87179942172425e-61	1.17496038391563	0.281	0.045	1.34680959510584e-56
Pld4	1.1264407827618e-48	1.17085336873888	0.15	0.004	1.53680315992193e-44
Slc5a9	8.09926781469154e-39	1.12852341717122	0.127	0.005	1.10498310795837e-34
Myc	1.17712010115072e-51	1.11733787391329	0.248	0.042	1.60594495399993e-47
Myl10	7.09936201938612e-53	1.09206553733316	0.168	0.006	9.68565960304848e-49
Il7r	1.30466917156497e-47	1.08964288902703	0.156	0.007	1.77996015076609e-43
Rps28	1.05868881957903e-41	1.06548133263889	0.44	0.204	1.44436915655167e-37
Cpa3	7.71451920248647e-44	1.05672196184576	0.127	0.001	1.05249185479523e-39
Gas5	3.66704399448867e-74	1.0564499051656	0.554	0.208	5.00294812168089e-70
Mndal	4.46729475867795e-44	1.04476028711475	0.208	0.033	6.09473023926432e-40
Ccdc109b	8.57040834515448e-47	1.04209781432421	0.154	0.007	1.16926081052943e-42
Plekha7	2.53528929520958e-48	1.03627634243411	0.177	0.014	3.45889518545442e-44
Gbp7	2.50859191343591e-42	1.03429966157534	0.204	0.033	3.42247194750061e-38
Cdk6	5.00175101376642e-46	1.0185167192307	0.196	0.024	6.82388890808153e-42
Tuba4a	1.17966522836554e-45	1.01013865499649	0.211	0.033	1.60941727105911e-41
Mybbp1a	4.78030706778317e-40	0.98778085857325	0.261	0.069	6.52177293257658e-36
Mpzl2	5.43964729832268e-39	0.986571796462894	0.129	0.006	7.42131080910163e-35
Atp8b4	1.8518175708947e-45	0.972419375238952	0.134	0.001	2.52643471197164e-41
Pdrg1	9.69486145084228e-40	0.971698784718014	0.271	0.075	1.32266994773841e-35
Rpl37	5.28285595257369e-61	0.955117398703293	0.624	0.319	7.20740037609628e-57
Rpl36a	2.28754254113865e-49	0.944446031985833	0.501	0.232	3.12089428887546e-45
Bcap29	2.00804516115008e-37	0.944215170956321	0.218	0.048	2.73957601335706e-33
Cd3g	5.58409735491165e-70	0.94367089451845	0.723	0.458	7.61838402130597e-66
Rpl38	1.99349339703735e-41	0.939770052601243	0.378	0.147	2.71972304157806e-37
Rps26	9.23511860545753e-46	0.928996848626036	0.581	0.318	1.25994723134257e-41
Apex1	2.87429167556408e-42	0.928596640272806	0.275	0.073	3.92139613297208e-38
Dpp4	7.40348371692621e-42	0.906474753216481	0.226	0.044	1.01005728350024e-37
Rpl39	1.12324048439414e-31	0.904560671340832	0.324	0.13	1.53243699285892e-27
Psme2	6.64870500362853e-49	0.899428078656359	0.352	0.105	9.0708282364504e-45
Ly6d	4.8964446840095e-48	0.897101104915294	0.415	0.147	6.68021948239416e-44
Npm1	1.81066862066172e-87	0.894341846761909	0.76	0.401	2.47029519916878e-83
Uck2	4.19356467897199e-36	0.889046860592619	0.285	0.091	5.72128029152148e-32
S100a11	5.14019830118179e-44	0.887483374023249	0.148	0.007	7.01277254230232e-40
Serpinb1a	3.50463276029037e-41	0.868387663323327	0.126	0.003	4.78137047486415e-37
Rpl14	1.90765864504421e-95	0.867813026840387	0.845	0.528	2.60261868943381e-91
H2-D1	4.38079163088965e-32	0.861627371344476	0.208	0.052	5.97671402202274e-28
Syngr2	8.67348961011459e-22	0.855128576764869	0.121	0.024	1.18332418750793e-17
Mtf2	5.36271397760568e-48	0.853174634664401	0.565	0.276	7.31635067964742e-44
Cdkn1a	1.20612887172209e-39	0.852449846765911	0.122	0.003	1.64552161969045e-35
Rps8	3.03864809379537e-77	0.845691444603769	0.787	0.466	4.14562759436503e-73
Mif	1.90496981615551e-40	0.841114799133299	0.421	0.178	2.59895032018097e-36
Coro2a	1.04525187647853e-39	0.840408229965755	0.134	0.007	1.42603713507966e-35
Rpl23	2.02234934991721e-46	0.832593516277601	0.533	0.258	2.75909121809205e-42
Rps23	1.92660694526706e-54	0.827815543671181	0.679	0.39	2.62846985542785e-50
Rpl36	7.07707011184352e-43	0.821763717225318	0.58	0.325	9.65524675358812e-39
Rps18	1.11646677369661e-85	0.817717798366717	0.838	0.511	1.52319561935429e-81
Mzb1	7.19313003437099e-31	0.812779915244471	0.256	0.083	9.81358730589234e-27
Gfra1	6.8325118133692e-27	0.810778820510403	0.164	0.038	9.32159586697959e-23
Gnl3	2.47301002032888e-33	0.809376670903263	0.287	0.098	3.37392757073469e-29
Rps29	1.6545490654487e-27	0.807667549436639	0.546	0.344	2.25730128999166e-23
Ms4a6b	6.5382946153579e-28	0.807081618450982	0.123	0.016	8.92019534373278e-24
Rps24	1.70894452916273e-53	0.805913572904941	0.678	0.41	2.33151302113671e-49
Rps19	7.49603123405598e-88	0.805806908398404	0.861	0.595	1.02268354126226e-83
Uaca	6.3050259836123e-26	0.801819722710781	0.16	0.037	8.60194694944227e-22
Runx1	7.7641264791845e-33	0.800330737926862	0.256	0.077	1.05925977555514e-28
Tpd52	2.03058616837711e-31	0.799653742767281	0.124	0.012	2.77032870951689e-27
Eef1g	1.02188226790801e-49	0.795191016006088	0.549	0.255	1.39415397810689e-45
Epcam	2.57111732495418e-28	0.795173140369346	0.103	0.007	3.50777536643498e-24
Rpl22l1	1.28387268190658e-26	0.786911678232037	0.28	0.113	1.75158749992514e-22
Rps12	7.352812984599e-48	0.784629039866097	0.571	0.287	1.00314427548884e-43
Pcmtd1	3.68283873557503e-23	0.7839571080843	0.153	0.039	5.02449688694502e-19
Ifi203	2.68787376839576e-23	0.781119342806342	0.127	0.025	3.66706618222233e-19
Rpl17	1.33779600824275e-48	0.775736461664235	0.604	0.314	1.82515509404558e-44
Rpl37a	7.99836214068045e-37	0.772769240852357	0.507	0.263	1.09121654685303e-32
Pik3ip1	1.8325817327411e-28	0.767282963390277	0.148	0.026	2.50019125797868e-24
Rps27	1.18454099366612e-23	0.766606625909848	0.552	0.38	1.61606927765869e-19
Mta3	4.74569608509487e-32	0.763529532090391	0.178	0.035	6.47455316889493e-28
Fbp1	1.21379301362367e-31	0.758741583413284	0.101	0.003	1.65597780848678e-27
Rpl26	3.74393088932141e-47	0.755472302602543	0.619	0.344	5.1078449123012e-43
Gpr56	7.52264772739689e-29	0.754705340760699	0.145	0.024	1.02631482944876e-24
H2-K1	1.36965747747439e-30	0.75027914282383	0.122	0.012	1.86862369651831e-26
Rps20	6.94637835136109e-43	0.742843717290113	0.564	0.291	9.47694398476194e-39
Rps15a	5.6648667142343e-35	0.74266637403202	0.59	0.358	7.72857765822986e-31
Rpl27a	1.13702613235038e-28	0.73624631478864	0.357	0.164	1.55124475236563e-24
Srgn	1.35531869527035e-27	0.732145883025011	0.259	0.092	1.84906129595734e-23
Ddx21	3.03337215383994e-24	0.728563435991292	0.273	0.114	4.13842962948383e-20
Rpl9	1.33350748342953e-59	0.720588162381329	0.75	0.446	1.81930425964291e-55
Rpl32	6.29559299492866e-72	0.719219102176412	0.86	0.606	8.58907752298117e-68
Rpl21	2.79001033511037e-40	0.71271902252585	0.611	0.36	3.80641110019108e-36
Zfp36l2	1.29616585301293e-26	0.712422578606148	0.164	0.037	1.76835907326554e-22
Psme1	5.6453864499194e-30	0.711254656419577	0.287	0.105	7.70200073362504e-26
Trgv2	1.01555822260877e-28	0.708550902888362	0.102	0.007	1.38552608310515e-24
Rps13	6.88555980721842e-38	0.707986274468384	0.549	0.3	9.39396924498809e-34
Rpl13	4.37290538287117e-96	0.705007666248136	0.928	0.685	5.96595481385113e-92
Nsun2	5.93628794109573e-25	0.702886345552541	0.249	0.094	8.0988776380369e-21
Rps21	2.26504931567104e-23	0.70177991215302	0.327	0.157	3.09020678137e-19
Dnmt3b	9.03951208758068e-26	0.695132551309386	0.102	0.01	1.23326063410863e-21
Psmb10	1.95484997786047e-24	0.692725285855861	0.156	0.037	2.66700182479504e-20
Hsp90ab1	1.65640067297775e-85	0.69142744733964	0.898	0.659	2.25982743814355e-81
Rps2	3.08404247998425e-73	0.689666689749781	0.848	0.548	4.20755915544252e-69
Dkc1	1.92994149715902e-23	0.688896007243686	0.306	0.141	2.63301918457405e-19
Creg1	5.21927617996944e-28	0.687902963337736	0.206	0.058	7.12065849233231e-24
Rplp1	4.63024858295932e-39	0.669968487815985	0.631	0.377	6.3170481417314e-35
Gyg	3.79431527493645e-22	0.668816257537191	0.112	0.019	5.1765843295958e-18
Carkd	1.72414387420843e-19	0.667793490103076	0.205	0.079	2.35224948758256e-15
Bzw2	2.94638814150743e-32	0.664113304129168	0.396	0.175	4.01975734145859e-28
Rpl6	4.43525773380285e-49	0.662081779366054	0.673	0.385	6.05102212622723e-45
Tmed5	8.13427447450451e-23	0.655149114321554	0.314	0.147	1.10975906655665e-18
Rpl27	6.43743438160127e-27	0.654770843176582	0.487	0.289	8.78259172681862e-23
C1qbp	2.12448908589719e-25	0.65223913823916	0.295	0.123	2.89844045988954e-21
Hspe1	5.43799377854438e-22	0.650835984888247	0.242	0.098	7.41905491206809e-18
Hibadh	1.97242353716301e-20	0.649952633829132	0.3	0.145	2.69097743175149e-16
Prdx6	7.86104597593376e-22	0.64727814790671	0.228	0.088	1.07248250249664e-17
Rpl18	1.45971048243218e-52	0.64671624036587	0.754	0.468	1.99148301118222e-48
Rps5	2.66630645907972e-80	0.642899361249431	0.916	0.678	3.63764190212247e-76
Rps7	2.24949840071206e-43	0.642860243569374	0.691	0.454	3.06899066809146e-39
Wdr43	7.85011936325697e-25	0.641705999242418	0.303	0.132	1.07099178472915e-20
Rps27a	9.84590638581858e-44	0.636880939989299	0.702	0.443	1.34327700821723e-39
Rpl31	1.84895091499206e-29	0.626656447333764	0.498	0.276	2.52252373332367e-25
Tagln2	7.99264843206049e-21	0.621748215021287	0.218	0.084	1.09043702558601e-16
Rpl34	6.13032750965594e-25	0.61809842747647	0.467	0.272	8.3636058214236e-21
Rps9	1.66276911124528e-80	0.618077521333467	0.919	0.705	2.26851589847194e-76
Rpl35	1.68411023409206e-26	0.617990521925775	0.533	0.332	2.2976315923718e-22
Scd2	2.57009467780582e-17	0.615628940495541	0.159	0.055	3.50638016893049e-13
Wdr12	2.62743970391727e-21	0.612547728580818	0.261	0.111	3.58461598805434e-17
Rexo2	3.88328017660431e-20	0.610673692575408	0.194	0.069	5.29795914494126e-16
Xbp1	2.20630032678097e-18	0.610149849381675	0.198	0.077	3.01005553582727e-14
Mki67ip	1.08803564053517e-23	0.60918364442117	0.246	0.094	1.48440702438213e-19
Sp110	1.66759894056588e-21	0.608925803381053	0.252	0.103	2.27510523461402e-17
Hspd1	7.51853664900781e-32	0.608669948220273	0.549	0.308	1.02575395502414e-27
Atp5g1	1.03159085681464e-21	0.608668843532383	0.363	0.188	1.40739940595222e-17
Tcf25	2.74916088481604e-21	0.606746778808444	0.357	0.185	3.75068019515453e-17
Rpl41	2.85454567195324e-28	0.605362823823457	0.624	0.407	3.8944566602458e-24
Ccdc18	7.49110841151691e-21	0.602637088632641	0.226	0.086	1.02201192058325e-16
Fam169b	1.43752193464329e-16	0.601398233577065	0.139	0.045	1.96121117543383e-12
Rpl10a	9.71581528402827e-26	0.599023072238605	0.463	0.257	1.32552867919998e-21
2410006H16Rik	1.14175966933955e-14	0.597412445209555	0.212	0.1	1.55770271687995e-10
Eif1a	1.84507701731653e-21	0.593565029704681	0.181	0.058	2.51723857472494e-17
Rps25	6.32092231103759e-20	0.592245330218401	0.437	0.269	8.62363430894859e-16
Kdm5b	1.99999878487642e-15	0.588843580512343	0.119	0.035	2.72859834220690e-11
Cct4	2.92561426794075e-22	0.587063843938412	0.32	0.151	3.99141554575157e-18
Nop16	4.63636498701174e-17	0.586495208361551	0.144	0.047	6.32539275178012e-13
Tmsb10	2.25767077812625e-14	0.584885112377987	0.164	0.067	3.08014024259764e-10
Rpl12	9.73735427613352e-23	0.584768812612923	0.412	0.223	1.3284672438929e-18
Rpl35a	5.64051273369549e-19	0.581682475169139	0.375	0.212	7.69535152258075e-15
Ptpre	1.30569494711373e-15	0.580958282059193	0.11	0.029	1.78135961634726e-11
Rps10	2.6021595604333e-27	0.58079430327165	0.498	0.284	3.55012628829915e-23
Drosha	1.99277565197801e-17	0.577680796738322	0.112	0.027	2.7187438219936e-13
Lta4h	5.56957322439005e-23	0.575696115194751	0.336	0.158	7.59856875003535e-19
Rps16	5.90738592345747e-28	0.573560539146873	0.575	0.361	8.05944661537302e-24
Srm	5.43790632420566e-16	0.568606929824092	0.164	0.062	7.41893559811379e-12
Rpl3	1.3667982787322e-48	0.567936058875796	0.799	0.535	1.86472289167434e-44
Etfb	3.04520610751291e-20	0.56567551853639	0.287	0.132	4.15457469247987e-16
Nolc1	1.98017657791939e-26	0.56548610075868	0.426	0.217	2.70155490525543e-22
Rsl1d1	1.16408631498564e-26	0.564465585853923	0.418	0.214	1.5881629595349e-22
Clec2i	2.06450046756289e-14	0.562426160738729	0.113	0.034	2.81659798789604e-10
Rps3a1	1.3942159062249e-46	0.562250376853925	0.8	0.555	1.90212876086263e-42
2810004N23Rik	2.06592706193724e-18	0.552314078154072	0.217	0.089	2.81854429060097e-14
Hspa9	2.1840716531315e-22	0.552276963770953	0.392	0.206	2.9797289563673e-18
Prss57	1.194610384379e-16	0.5493449671099	0.11	0.027	1.62980694740826e-12
Dtnbp1	1.89161993035271e-19	0.548269973657034	0.155	0.047	2.58073707098021e-15
Nop58	1.80748974765157e-24	0.547881552849392	0.438	0.239	2.46595826272103e-20
Rplp2	1.44693524424659e-25	0.547569413627173	0.573	0.373	1.97405375372562e-21
Eml4	3.57954907132212e-15	0.547252125032096	0.246	0.121	4.88357879800476e-11
Rpl30	1.80140960976279e-20	0.545290135984508	0.342	0.173	2.45766313059937e-16
Eprs	1.62048484459227e-16	0.545236660529113	0.333	0.188	2.21082747347723e-12
Rpl7a	6.10930511421605e-29	0.543037070888355	0.588	0.35	8.33492496732496e-25
Ybx3	8.39196111628248e-18	0.541348671141931	0.118	0.03	1.14491525509442e-13
Rps6	1.14320060837737e-53	0.53995043698885	0.858	0.613	1.55966859000925e-49
Rgcc	5.88469023851256e-20	0.539915329517511	0.42	0.24	8.02848289240269e-16
Nop10	7.33204270601895e-17	0.538641166534148	0.302	0.16	1.00031058638217e-12
Rrs1	1.60942156244651e-13	0.538147621817605	0.184	0.083	2.19573383764577e-09
Gnb2l1	1.87183633122646e-27	0.536557662917458	0.577	0.352	2.55374630669226e-23
Rpl10	3.60748070967999e-27	0.536261921341244	0.556	0.33	4.92168593221641e-23
Phgdh	2.33462543777147e-18	0.534597746701333	0.22	0.092	3.18512948475161e-14
Pebp1	2.33970109266759e-20	0.533898335320616	0.301	0.143	3.19205420072639e-16
Wdr77	1.74041287939945e-14	0.532320395757969	0.125	0.041	2.37444529136467e-10
Ppid	1.06635851541686e-18	0.529028599348357	0.283	0.136	1.45483292258322e-14
Rpl23a	5.83402679452302e-33	0.525981024766577	0.752	0.547	7.95936275576775e-29
Glrx3	4.69044246816059e-17	0.523611402776292	0.28	0.14	6.39917065931149e-13
Fabp5	1.05567782809931e-10	0.523165433998792	0.15	0.07	1.44026126087589e-06
Rps14	5.87491025349691e-48	0.522212808377192	0.877	0.672	8.01514005884584e-44
Rpl5	6.47654729000496e-30	0.519588297502909	0.614	0.387	8.83595346775376e-26
Rps17	9.34305373611457e-20	0.519447510075441	0.471	0.297	1.27467282121811e-15
Rpl22	3.42188730111947e-19	0.516109739220559	0.467	0.294	4.66848084491729e-15
Rps4x	1.39639354305059e-32	0.515486295621847	0.689	0.444	1.90509971078392e-28
Chchd4	1.87591428288984e-15	0.514600802829155	0.108	0.029	2.55930985614661e-11
Fth1	2.23861646945351e-34	0.51419447839776	0.728	0.499	3.05414444927542e-30
D19Bwg1357e	5.79971174746578e-18	0.512364706486996	0.216	0.09	7.91254673706756e-14
2510002D24Rik	2.88460150568527e-14	0.509984858560037	0.126	0.042	3.93546183420642e-10
Gpatch4	1.70797419163474e-10	0.504906832037823	0.142	0.064	2.33018918964728e-06
Casp6	4.78473944407895e-17	0.504537032181951	0.16	0.055	6.52782002355691e-13
Rpl11	3.84171798339966e-33	0.500351717458286	0.737	0.519	5.24125584475215e-29
Aldoa	1.39829511512063e-12	0.500281948439734	0.207	0.103	1.90769402555907e-08
Notch1	8.08908949939794e-13	0.500093147736942	0.267	0.147	1.10359448040286e-08
Rpl18a	1.11913748643581e-42	0.497939848428014	0.886	0.706	1.52683927274437e-38
Atic	6.98144631816381e-17	0.495992022307151	0.222	0.098	9.52478721187088e-13
Rrp1b	1.6317300602907e-13	0.495809575830802	0.143	0.055	2.2261693212546e-09
Sec61b	5.23781344646278e-15	0.493356722360129	0.284	0.153	7.14594888500918e-11
Nob1	1.25954712198791e-10	0.493154799107698	0.15	0.07	1.7184001385281e-06
Rabgap1l	3.14553441875701e-16	0.49292549851949	0.15	0.051	4.29145260751018e-12
Cd48	7.08316825888731e-18	0.491793775494575	0.148	0.045	9.66356645559995e-14
Rpl13a	6.91587011676885e-44	0.49119768433905	0.864	0.681	9.43532160030774e-40
Fbl	7.65496229287017e-12	0.490590470569144	0.222	0.119	1.04436650561628e-07
Hspa5	3.26070624327396e-17	0.486849291552215	0.43	0.265	4.44858152769866e-13
Uqcc2	2.95996726753816e-12	0.485995878532348	0.185	0.088	4.03828334310232e-08
Myb	1.81890868749099e-15	0.479066455939819	0.319	0.175	2.48153712234396e-11
1500012F01Rik	1.2734999292541e-17	0.474523859033801	0.137	0.041	1.73743595348137e-13
Pdcd4	5.19692624285615e-10	0.472322302840319	0.146	0.068	7.09016647312864e-06
Cct3	1.69257302586755e-14	0.469880837073418	0.253	0.13	2.3091773791911e-10
Rps15	2.88059365439589e-18	0.46845173102226	0.462	0.291	3.92999392269232e-14
Mtdh	2.49824827820019e-16	0.468446331423299	0.36	0.203	3.40836012594852e-12
Rrp15	3.5535570070864e-12	0.466443364741756	0.108	0.037	4.84811782476798e-08
Fau	8.43632348461343e-15	0.465939765332325	0.46	0.313	1.15096761300581e-10
Eef1b2	3.40094524599775e-19	0.465874415464327	0.397	0.223	4.63990959911473e-15
Fam136a	1.05099271294757e-12	0.465858914109828	0.117	0.041	1.43386935827437e-08
Phb2	1.41311316044435e-12	0.464460929860029	0.248	0.132	1.92791028479423e-08
Cnbp	2.21146239917442e-25	0.462759811226082	0.646	0.427	3.01709815119366e-21
Idh2	1.65564747278729e-12	0.45828717417057	0.23	0.119	2.2587998471237e-08
Atad3a	8.75354043043147e-11	0.457824920398898	0.101	0.036	1.19424552092377e-06
Rps3	3.24672270372529e-41	0.456634100237216	0.84	0.631	4.42950378469241e-37
Gm10076	3.14196610220877e-09	0.45548428795703	0.156	0.079	4.28658435324343e-05
Lcp1	4.19996108282075e-11	0.453642522172545	0.296	0.183	5.73000690529235e-07
Pes1	3.46394535345971e-10	0.453123018699128	0.153	0.073	4.72586064572508e-06
Cox7b	2.49529094238757e-12	0.452969985171177	0.249	0.136	3.40432543269936e-08
Tbca	8.09990958629544e-12	0.452862434526781	0.194	0.095	1.10507066485829e-07
Rps11	5.85729478180517e-23	0.4506852382811	0.634	0.434	7.99110727081679e-19
Shmt2	1.43780105291229e-11	0.450182054810778	0.115	0.043	1.96159197648824e-07
Pabpc4	3.72628439232714e-12	0.448497969350176	0.135	0.054	5.08376979645192e-08
Chd3	2.89501968767856e-12	0.446564534765665	0.169	0.076	3.94967535989985e-08
Pdcd11	4.6886759495587e-10	0.44505437902008	0.106	0.041	6.39676059798294e-06
Arglu1	3.10455119456564e-12	0.444729277490248	0.198	0.096	4.2355391947459e-08
Phb	3.43046430024768e-11	0.443465233805053	0.131	0.054	4.68018244482791e-07
Pdia6	3.38294887925401e-12	0.441340700278282	0.289	0.167	4.61535715596625e-08
1500009L16Rik	3.91260260470986e-14	0.440203359869087	0.126	0.042	5.33796373360566e-10
Arpc1b	3.5000220016608e-14	0.439046372289651	0.378	0.231	4.77508001686583e-10
Aldh2	1.11801015851394e-09	0.438010128900533	0.116	0.049	1.52530125926057e-05
Snx5	6.92420460909629e-11	0.436753344155636	0.159	0.075	9.44669234819007e-07
Utrn	1.17395309514091e-09	0.436625800459176	0.103	0.04	1.60162420770074e-05
Apobec3	3.60756331026224e-15	0.436624720439171	0.188	0.078	4.92179862419077e-11
Klhl6	1.23471940739197e-11	0.434859580516825	0.164	0.074	1.68452768750487e-07
Aprt	5.79173107162729e-11	0.432794683436225	0.105	0.038	7.90165870102112e-07
Eif5a	6.07772798933075e-21	0.432673055136968	0.658	0.462	8.29184429584394e-17
Tkt	1.3261098302469e-07	0.428063017530694	0.178	0.105	0.00180921164140585
Stat1	1.71636852867393e-07	0.425964008594364	0.104	0.048	0.00234164158366985
Msi2	2.3439219547697e-12	0.424966173860371	0.166	0.073	3.1978127228923e-08
Akap9	4.2749089777166e-11	0.42487025500526	0.213	0.113	5.83225831829876e-07
Mrpl17	4.57083073942554e-09	0.424374210371649	0.16	0.083	6.23598437779827e-05
Trp53	3.27603889256601e-12	0.423893430143587	0.198	0.096	4.46949986112781e-08
Akap13	3.72982450051947e-12	0.421273972909067	0.168	0.075	5.08859956605871e-08
Ncl	1.42532737661284e-29	0.420620507777242	0.836	0.676	1.9445741399129e-25
Impdh2	1.03094747086811e-14	0.420490274199247	0.311	0.169	1.40652163450536e-10
Nop14	8.81721140042641e-11	0.420001608674847	0.145	0.064	1.20293215136017e-06
Naca	1.02350243594139e-19	0.414440544134775	0.57	0.366	1.39636437335483e-15
Rplp0	2.91937498772273e-38	0.414402666060614	0.871	0.695	3.98290329575012e-34
Nhp2	1.41147765172796e-10	0.413437368808861	0.205	0.109	1.92567896025246e-06
Rpl8	8.75674121157136e-27	0.413092386546096	0.728	0.523	1.19468220349468e-22
Sfrs18	2.9374446528272e-13	0.413022431982068	0.375	0.229	4.00755573985215e-09
Mtif2	8.60063644728272e-11	0.412687554619877	0.134	0.056	1.17338483050278e-06
mt-Nd2	8.2824768121454e-13	0.410894142527119	0.343	0.21	1.129978311481e-08
Echs1	6.95435968525117e-09	0.409501108047581	0.105	0.044	9.48783291858818e-05
Ftsj3	4.01696711398848e-12	0.408718590316806	0.184	0.086	5.48034823361448e-08
Gltscr2	1.92082444821345e-11	0.408680288277574	0.274	0.158	2.62058079469761e-07
Gar1	1.35682010818355e-10	0.406874576343309	0.177	0.088	1.85110967359482e-06
Commd7	3.2799476685222e-10	0.404407524407458	0.134	0.058	4.47483260416483e-06
Fam98b	1.27212818920517e-09	0.404312597556687	0.25	0.151	1.73556448853261e-05
Pak1ip1	1.10433673706377e-09	0.403963233999202	0.145	0.069	1.50664661037611e-05
Mtap	2.04859632838977e-09	0.402968612886004	0.139	0.066	2.79489997082216e-05
Atp1b3	6.24642854202644e-13	0.401388187060284	0.212	0.103	8.52200245988668e-09
Gimap1	4.30589081493754e-10	0.401013593529174	0.158	0.075	5.87452683881928e-06
Sh3bgrl	1.42294649631047e-10	0.400437009265139	0.226	0.124	1.94132590491637e-06
Arhgap9	5.04297813052748e-10	0.398568688262072	0.153	0.073	6.88013506347864e-06
Eif4b	2.26075172803957e-12	0.396222716582691	0.188	0.088	3.08434358256438e-08
Rpl28	2.71734266517566e-11	0.395575771252875	0.323	0.202	3.70727059809915e-07
Rpl4	9.79865365166453e-35	0.394363936315985	0.898	0.718	1.33683031769659e-30
Ptpn18	7.2513689007833e-11	0.392476635360735	0.142	0.062	9.89304259133866e-07
Eef1a1	3.51773740117345e-19	0.390898808310408	0.68	0.489	4.79924913642094e-15
Rpl15	7.36902036590749e-13	0.389696226976786	0.436	0.289	1.00535544852076e-08
Eif2b3	3.06754391884076e-09	0.387851450031355	0.101	0.04	4.18505016847445e-05
Ngly1	3.29322292677616e-10	0.387144161607637	0.117	0.048	4.49294403900071e-06
Eif2ak2	1.74358723521434e-10	0.386407016892862	0.101	0.036	2.37877606500293e-06
Pabpc1	3.07998452660958e-27	0.385554301859936	0.882	0.733	4.20202288965346e-23
Cdk4	2.02162752013591e-16	0.384936398165924	0.343	0.185	2.75810642572142e-12
Ddx10	2.74462612346086e-08	0.384753051719679	0.112	0.051	0.000374449342023765
Pdha1	2.61274826778475e-08	0.384055541429293	0.167	0.091	0.000356457246173874
Naa15	1.52493128319909e-09	0.381207825147081	0.24	0.142	2.08046374966852e-05
Tomm7	7.42472528774205e-11	0.380110460490283	0.253	0.145	1.01295527100665e-06
Gtpbp4	6.03227327944737e-10	0.379751141891443	0.21	0.117	8.22983043515004e-06
AI662270	1.5824917680871e-12	0.378923634348664	0.287	0.162	2.15899351920123e-08
Eif3i	2.13214808197957e-09	0.376865625579549	0.304	0.197	2.90888962824473e-05
Nom1	2.81048793152779e-08	0.374910089780634	0.131	0.064	0.000383434868498336
Rpl36al	2.55476288283684e-09	0.37413286395717	0.217	0.125	3.4854630010543e-05
Nme1	1.51665691495626e-13	0.374005674722714	0.395	0.249	2.06917502907482e-09
Dcaf8	1.71442021578769e-09	0.369116804287901	0.207	0.115	2.33898350039914e-05
Gart	4.12802841316606e-07	0.368590250812137	0.134	0.072	0.00563186916408246
Timm44	1.31389031752332e-08	0.368420381229806	0.122	0.056	0.000179254056019706
Psmd7	1.16788555035758e-13	0.367730590273804	0.371	0.221	1.59334625635284e-09
Sdad1	5.06803322146301e-11	0.366458445186298	0.133	0.055	6.91431772404199e-07
Rgs19	7.22715891024368e-09	0.361450721667021	0.101	0.041	9.86001290124545e-05
Pa2g4	6.23118994950464e-12	0.361343456072065	0.465	0.316	8.50121244810919e-08
Zmynd8	5.04103141086256e-10	0.360781840170533	0.111	0.043	6.87747915383979e-06
Mrps10	4.03439956459087e-07	0.360582348421831	0.113	0.056	0.00550413132597132
Paics	1.10336416885629e-11	0.360232246213845	0.397	0.26	1.50531973557064e-07
Lars	1.98537040566858e-08	0.360199502504881	0.143	0.073	0.000270864084445365
Btf3	2.19425867402887e-12	0.358877150914255	0.362	0.222	2.99362710897758e-08
Apoa1bp	6.95547227113796e-09	0.35881154178512	0.106	0.044	9.48935081951352e-05
Ogt	6.80100118019232e-07	0.358742266339287	0.111	0.055	0.00927860591013639
Prdx2	4.23575960679145e-11	0.358087114458364	0.323	0.199	5.77884683154558e-07
Lims1	1.58739181133709e-08	0.356451492879735	0.15	0.077	0.000216567864820719
S100a10	4.75337127714929e-12	0.355956294739331	0.162	0.069	6.48502443341477e-08
Lgals1	2.99785996602523e-09	0.355321295750489	0.343	0.229	4.08998035164823e-05
Thumpd3	1.15021122476963e-07	0.354863629913588	0.127	0.064	0.00156923317395321
Mrpl19	1.19412055454962e-09	0.354651366228969	0.149	0.071	1.62913867257205e-05
Mrpl24	1.68712476739232e-10	0.353798646612922	0.14	0.062	2.30174432015335e-06
Cd24a	3.44768822511607e-10	0.352356317874127	0.216	0.117	4.70368104552586e-06
Fkbp3	3.52499930209826e-15	0.3523466780201	0.504	0.331	4.80915654785265e-11
Park7	4.86601737920918e-12	0.352346552792741	0.438	0.293	6.63870751045509e-08
Gstp1	6.92955200458077e-09	0.352323383041781	0.128	0.06	9.45398779984955e-05
Mrps34	3.14808797153525e-08	0.351758650635668	0.15	0.078	0.000429493641956554
Huwe1	2.06888645524094e-07	0.351340397279934	0.159	0.09	0.00282258179088521
Ppa1	1.46696528203116e-08	0.350748160178139	0.139	0.069	0.000200138073427511
Mrpl36	2.12055492942294e-07	0.34984446843467	0.159	0.09	0.00289307309021172
Cox7a2l	1.34021161878294e-08	0.349598338127411	0.223	0.133	0.000182845071150557
Rpsa	1.4647685317873e-19	0.349574147170559	0.692	0.489	1.99838370791741e-15
Ssbp1	2.24490381342604e-08	0.348560293658104	0.18	0.1	0.000306272227265714
Rpl29	1.10817688028523e-09	0.347161820484199	0.303	0.191	1.51188571777314e-05
Lman1	1.48670308879748e-07	0.346088891585802	0.192	0.113	0.0020283090240464
H2afy	3.27543628825925e-11	0.345537807406965	0.334	0.206	4.4686777280721e-07
Pgls	1.56489512721293e-08	0.34544222074078	0.291	0.19	0.00021349864220566
Gnl2	2.90961856618191e-09	0.344660668155344	0.168	0.087	3.96959260984198e-05
Hddc2	2.09836001399087e-07	0.344498447465886	0.114	0.056	0.00286279256708774
Nars	5.06522171760505e-09	0.343403100409558	0.277	0.174	6.91048198932857e-05
Cebpz	6.06068218530572e-11	0.343003685448349	0.158	0.072	8.2685887054126e-07
Gm16286	2.13482783715212e-09	0.34182002313236	0.126	0.056	2.91254561822663e-05
Cdv3	9.32415748367639e-12	0.340923971917933	0.296	0.172	1.27209480549797e-07
Tacc1	1.00084849448661e-09	0.339812736456887	0.166	0.082	1.36545760102808e-05
Utp14a	7.79331606632164e-08	0.33977997389209	0.156	0.084	0.00106324211092826
Snhg3	5.50412075258085e-08	0.33957656306499	0.116	0.055	0.000750927194274606
Thumpd1	8.63223657524178e-11	0.339225218416057	0.209	0.11	1.17769603596024e-06
Parp1	1.7109538800982e-10	0.338782217071279	0.357	0.23	2.33425437861797e-06
Rpl7	7.39893422562204e-15	0.338595178795181	0.575	0.41	1.00943659640161e-10
Rpl19	3.98580130363293e-15	0.33857244322888	0.633	0.448	5.4378287185464e-11
Calr	5.53944949658896e-10	0.337175925573442	0.285	0.175	7.55747094819632e-06
Lsm7	6.85672157435241e-07	0.336221622390012	0.147	0.083	0.00935462524388899
Itgb1	1.2805837927752e-07	0.334444238952756	0.225	0.138	0.0017471004684832
Aimp2	6.86766255649271e-08	0.333156386136354	0.117	0.056	0.000936955202582301
Cnpy2	6.08608141902867e-09	0.333143244805201	0.169	0.088	8.30324087998082e-05
Nop56	3.62265027396336e-13	0.332730061664178	0.396	0.244	4.94238176876822e-09
Cacybp	2.15212003592472e-09	0.330591755471797	0.334	0.217	2.93613736501209e-05
Tspan13	4.37605954215776e-12	0.328993629419055	0.344	0.208	5.97025803336583e-08
Sept9	7.21357991590486e-07	0.328246915277307	0.122	0.063	0.00984148707926901
1810022K09Rik	3.78402165496426e-10	0.327641690393753	0.134	0.059	5.16254074386774e-06
Suclg1	4.78922118278203e-08	0.326835090400959	0.165	0.09	0.000653393445966953
Atpif1	1.16272703963639e-10	0.325610739008662	0.384	0.254	1.58630850017592e-06
Mesdc2	1.0177351064534e-09	0.324723602120708	0.142	0.065	1.38849600573437e-05
Cdca7l	4.11223940571682e-10	0.323921969470903	0.118	0.048	5.61032822121946e-06
Acsl5	2.05504867931547e-10	0.323716394401812	0.103	0.037	2.8037029131901e-06
Drap1	4.43249885147965e-10	0.323666062604967	0.19	0.098	6.04725818307368e-06
Glod4	4.26278313225793e-09	0.322514446948943	0.129	0.059	5.8157150273395e-05
Nedd4	6.73822475060246e-09	0.32241175079264	0.25	0.151	9.19296002724694e-05
Snx6	2.72803973800253e-10	0.322311025266398	0.281	0.17	3.72186461455685e-06
Parvg	1.34314642723596e-07	0.320850747270239	0.129	0.065	0.00183245467067802
Swi5	7.13873051114583e-08	0.320716758425077	0.254	0.162	0.000973937003635626
Gmfg	3.45302801428225e-12	0.320338501998512	0.406	0.258	4.71096611988527e-08
Clta	2.17456326147917e-08	0.320331966459091	0.223	0.133	0.000296675665763603
Eef1d	2.15906651237841e-09	0.320011983154149	0.287	0.179	2.94561444283787e-05
Bloc1s2	8.56039597473287e-08	0.319728103714081	0.121	0.058	0.00116789482283281
Cct6a	3.92615130455973e-11	0.318545256674638	0.315	0.191	5.35644822481084e-07
Cox14	1.49306677275646e-09	0.316835238553326	0.171	0.088	2.03699099807163e-05
Rbbp6	3.10718892266453e-07	0.314883295370003	0.283	0.189	0.00423913784719121
1810058I24Rik	1.11185598111487e-08	0.314473592249756	0.138	0.067	0.000151690511503502
Uba1	2.09473362600092e-07	0.314464024894657	0.126	0.064	0.00285784508595306
Gtf3a	4.903088354308e-07	0.312888407756304	0.128	0.067	0.00668928344178241
Mrpl34	7.84071755024384e-09	0.312871891785478	0.163	0.084	0.000106970909537977
Twistnb	4.37727188456294e-10	0.312021252592826	0.155	0.073	5.97191203210922e-06
Cct2	4.27087340928032e-09	0.310834775431528	0.28	0.174	5.82675259228114e-05
Aamp	1.76864974501514e-07	0.307684343956974	0.156	0.086	0.00241296884712415
Ube2e1	1.77795395139571e-07	0.304209298697425	0.194	0.114	0.00242566257588916
Cdk2ap2	2.46217723434451e-09	0.302037779607543	0.204	0.112	3.35914840081621e-05
Ssr4	8.06026503993094e-09	0.30111450872635	0.138	0.066	0.000109966195939778
Serbp1	1.55848991731503e-17	0.299531980695978	0.826	0.688	2.1262477941929e-13
Ikbkb	1.58222298942663e-08	0.299301533676905	0.101	0.041	0.000215862682447475
St13	3.95064333240351e-09	0.298420899196752	0.315	0.203	5.3898626983981e-05
Sptbn1	3.11812522872491e-08	0.296826059545139	0.233	0.141	0.000425405824954939
Mrps15	2.04426894492621e-07	0.296589834290297	0.167	0.094	0.00278899612156283
Bola1	5.94627351191547e-07	0.296136323900214	0.101	0.048	0.00811250095230628
Snrpd3	5.25773642685641e-10	0.295665739901813	0.42	0.291	7.1731298071602e-06
Zfand6	3.19963280714008e-08	0.294635624518667	0.199	0.115	0.000436525903878121
Set	2.18232270492898e-09	0.294610384379233	0.487	0.357	2.9773428663346e-05
Rab27a	2.09158740970266e-07	0.292861322170186	0.112	0.053	0.00285355270305733
Ddx18	2.86447150588272e-07	0.292166329653183	0.133	0.069	0.00390799847547579
Prmt1	4.13106862112573e-08	0.290654527114323	0.217	0.128	0.000563601691980183
Hspa4	1.5533564823622e-08	0.286880266707946	0.326	0.215	0.000211924424888675
Arhgap15	2.070772577213e-09	0.286715962727637	0.113	0.046	2.82515502709169e-05
Abce1	3.65770899429528e-09	0.286636941311204	0.16	0.08	4.99021238091705e-05
Mgat2	6.51188367705638e-07	0.286559268960871	0.142	0.077	0.00888416290060802
Polr2e	2.23781957717367e-07	0.285904212596796	0.142	0.075	0.00305305724913804
Nudt19	1.8330417735654e-07	0.285240729087018	0.101	0.045	0.00250081889167528
Luc7l	6.12751833578436e-07	0.284826645630281	0.226	0.144	0.00835977326551061
Syce2	5.29174273450601e-07	0.282931262499253	0.183	0.109	0.00721952461268655
Ebna1bp2	1.13721059235077e-07	0.281514991152835	0.264	0.169	0.00155149641114415
Ccnh	4.75043369843849e-07	0.281482409155456	0.177	0.104	0.00648101669477963
Cct5	1.65683602690771e-07	0.275409510006813	0.342	0.238	0.00226042139151019
Qdpr	6.91401905422034e-07	0.274591265571365	0.103	0.049	0.00943279619567281
Acat1	1.68738893150573e-07	0.271358279167593	0.241	0.152	0.00230210471925327
Tmem256	2.08689036396707e-07	0.269825969883875	0.183	0.105	0.00284714452356027
Eif2a	1.52303262294643e-07	0.2574884582515	0.146	0.077	0.00207787340748582
Stoml2	5.38028881706455e-07	0.257250931763903	0.157	0.088	0.00734032803312117
Wdr61	7.19516503104098e-07	0.254567827599196	0.187	0.112	0.00981636365184921
Anp32a	2.53738939403703e-11	-0.31473903788114	0.636	0.687	3.46176035028471e-07
Tpm3	5.8862962047692e-10	-0.317318059823914	0.582	0.635	8.03067391216662e-06
Lck	1.08437443654434e-10	-0.335934408510672	0.588	0.649	1.47941204377744e-06
Lat	7.06062321581508e-07	-0.348508100093881	0.395	0.467	0.00963280825333651
Mrpl18	1.63723645885262e-08	-0.354631910807215	0.367	0.453	0.000223368170081263
Banf1	3.48557630679251e-07	-0.358589789695646	0.406	0.469	0.00475537175535702
Actb	1.32401423000833e-46	-0.374759775354605	0.956	0.982	1.80635261400036e-42
Hnrnpa2b1	1.44011620564945e-36	-0.399571169177762	0.855	0.918	1.96475053936754e-32
Cox6a1	1.34829782645084e-08	-0.41435730843782	0.369	0.445	0.000183948272462688
Lipa	3.0022438037472e-07	-0.416533192050908	0.062	0.126	0.00409596122145231
Supt16	9.53371425695691e-09	-0.421167741508496	0.434	0.502	0.000130068463607663
Hnrnpab	1.22701660330898e-09	-0.427303914987376	0.378	0.464	1.67401875189444e-05
Srsf3	7.52807102869781e-08	-0.430243247307923	0.34	0.409	0.00102705473044524
Ets1	6.53748221495263e-09	-0.438648967318678	0.265	0.365	8.91908698585987e-05
Ccnb2	1.1911515877137e-07	-0.441174272567698	0.189	0.274	0.00162508811111781
Nucks1	7.56877786201435e-11	-0.443158681533154	0.379	0.48	1.03260836371462e-06
Hnrnpu	2.73994817874018e-31	-0.452177939252404	0.73	0.822	3.73811130025523e-27
Hdac1	1.43682852411387e-11	-0.455507899208789	0.371	0.481	1.96026515544855e-07
Nipbl	5.284192009383e-09	-0.459490529246122	0.302	0.392	7.20922315840123e-05
Hn1	5.59029646164354e-08	-0.460746629303179	0.301	0.386	0.000762684146262028
Kif5b	7.90734713598282e-08	-0.463229506922664	0.218	0.305	0.00107879936976214
Anp32b	4.18120669638907e-25	-0.465724114568166	0.596	0.707	5.70442029588361e-21
Lsp1	2.77294283691614e-07	-0.466340204873666	0.201	0.284	0.00378312591240469
Chd1	3.07664784168902e-07	-0.473320741335439	0.215	0.297	0.00419747065041633
Rasgrp1	4.35563406790012e-07	-0.473753799198207	0.046	0.104	0.00594239155883614
Dut	8.56409421706725e-10	-0.475761690623174	0.325	0.409	1.16839937403448e-05
Nebl	5.01477316718888e-07	-0.490576919299342	0.091	0.16	0.00684165503199579
Sept7	1.79570856457913e-14	-0.493267180283199	0.441	0.538	2.44988519465531e-10
Pfn1	1.36596901393513e-25	-0.506119023661368	0.514	0.672	1.8635915257117e-21
Ptma	5.2805451247631e-53	-0.506720180813539	0.867	0.946	7.2042477137143e-49
Trim59	2.33134402890195e-07	-0.507317819115554	0.2	0.28	0.00318065265863094
Stag1	3.30640005988904e-07	-0.509179291978101	0.09	0.16	0.00451092160170662
Cenpa	4.80021654322676e-08	-0.509260845914249	0.179	0.265	0.000654893542992427
Mlf2	3.87308354413016e-07	-0.509773631201336	0.1	0.171	0.00528404787925678
Osbpl8	4.73815619746683e-07	-0.511551621371248	0.048	0.105	0.006464266500204
Pafah1b1	3.88235101026726e-09	-0.512958041112278	0.272	0.365	5.29669148330763e-05
Clic1	1.89635025081651e-08	-0.51557766560808	0.287	0.366	0.000258719064718897
Smc6	9.02460717788298e-10	-0.519715166148961	0.29	0.386	1.23122715727857e-05
Brd8	2.24518175070223e-07	-0.523167335832444	0.157	0.236	0.00306310146248306
Skap1	1.03740604358063e-08	-0.529071103556413	0.248	0.335	0.000141533306525706
Smarcc2	6.63294812981396e-09	-0.529454508824118	0.171	0.265	9.04933113350518e-05
Cdca5	4.68251464211725e-07	-0.529504557372273	0.061	0.122	0.00638835472624056
Plk1	6.90945041603329e-07	-0.529669831114271	0.113	0.183	0.00942656320259421
Hnrnpa3	2.8110359253529e-31	-0.530182732774938	0.647	0.765	3.83509631295896e-27
Nsg2	8.01530605519872e-08	-0.530813330585371	0.061	0.128	0.00109352820511076
Ctage5	3.22774302837707e-12	-0.542189323391473	0.292	0.408	4.40360981361484e-08
Gmnn	3.38741332994374e-11	-0.543342783741156	0.158	0.267	4.62144800604225e-07
Mis18bp1	4.15219609292091e-07	-0.54366863119812	0.123	0.194	0.005664841129572
Wdr76	8.5074260055389e-09	-0.544069263027533	0.095	0.178	0.000116066812993567
Eri1	1.58854680966533e-08	-0.544544845888399	0.122	0.205	0.000216725441242642
Tsc22d4	9.55672301634248e-10	-0.544670452153484	0.279	0.371	1.3038237211196e-05
Suz12	1.04416037026123e-09	-0.54682116122147	0.181	0.281	1.42454799314739e-05
Orc6	1.67412667609174e-07	-0.547867706051619	0.145	0.223	0.00228401102419196
Lbr	5.30172392933975e-11	-0.548254228738813	0.257	0.36	7.23314195679822e-07
Ccnb1	2.77196455995487e-07	-0.554557864262185	0.143	0.219	0.00378179124914642
Rtn3	5.94945430828203e-09	-0.554780809912537	0.117	0.204	8.11684051278917e-05
Usp1	3.57267536025726e-15	-0.559521421756886	0.308	0.437	4.87420099399898e-11
Ikzf1	1.3244620615432e-07	-0.566357880964041	0.114	0.189	0.00180696359056339
Mif4gd	5.67505517893479e-09	-0.567195512869175	0.04	0.106	7.74247778062074e-05
Ckap5	5.00954219680448e-08	-0.572548810329869	0.184	0.264	0.000683451841910036
Kif20a	1.33237363372106e-07	-0.573992501486415	0.082	0.152	0.00181775734848564
Kif20b	1.48682477412969e-09	-0.574929575760434	0.184	0.278	2.02847503934514e-05
Prim1	1.52600022841001e-10	-0.575198280572303	0.183	0.284	2.08192211161978e-06
Calm2	1.72087592830852e-31	-0.576163418059176	0.57	0.705	2.34779102899132e-27
Cdk1	2.17904782409602e-08	-0.57629638760197	0.145	0.229	0.00029728749464142
Fmr1	1.13392495216938e-07	-0.577064328712418	0.131	0.208	0.00154701381224469
Pip4k2a	3.11496430183623e-08	-0.579114822647247	0.071	0.143	0.000424974579699517
Sgol1	2.0850834786635e-08	-0.581884354816528	0.111	0.192	0.000284467938994061
2700029M09Rik	2.70913283675691e-09	-0.582603406171959	0.204	0.297	3.69606992918746e-05
Ubb	2.71610520566203e-47	-0.586228693462228	0.809	0.903	3.70558233208471e-43
Prkcb	9.82464121105235e-11	-0.588358542950886	0.074	0.164	1.34037580042387e-06
Kif15	4.88182642498922e-09	-0.589419227501977	0.147	0.237	6.66027579161279e-05
5830418K08Rik	1.97260100056296e-07	-0.589673549563891	0.071	0.137	0.00269121954506804
Aspm	5.3500219815059e-07	-0.591373834987677	0.121	0.191	0.00729903498936851
Cdca4	7.91796257808611e-09	-0.592040795906445	0.086	0.166	0.000108024763452829
Dnajc3	6.45571149842813e-12	-0.594464970848522	0.207	0.32	8.8075271973055e-08
Dbf4	2.55511196206692e-07	-0.596117414843733	0.082	0.149	0.0034859392498479
Nfatc3	6.72977521000648e-11	-0.597426360024698	0.044	0.124	9.18143231901184e-07
Nfkbia	1.04668729547357e-08	-0.59829033978605	0.102	0.183	0.000142799547721459
Sept11	6.72074078273179e-09	-0.59938929124928	0.114	0.2	9.16910664988098e-05
Nfyb	9.42313818672913e-10	-0.600091600147163	0.126	0.219	1.28559874281546e-05
Jund	6.84078276351356e-12	-0.610868493017321	0.032	0.111	9.33287992426156e-08
Smchd1	7.03689757434335e-11	-0.612463491105524	0.181	0.284	9.60043936067664e-07
H2afz	1.00783853290708e-34	-0.615241661039205	0.463	0.645	1.37499411044513e-30
Ska2	4.454494861479e-07	-0.615459731908487	0.058	0.117	0.0060772673395158
Plk4	6.37338766286126e-11	-0.615561830238991	0.119	0.218	8.69521278844162e-07
Tuba1b	6.51423060420979e-37	-0.620540406075277	0.462	0.672	8.88736481332342e-33
Tubb5	4.6040001246722e-42	-0.622067759061113	0.519	0.739	6.28123737009028e-38
Ywhah	5.18980289308627e-15	-0.628453876660771	0.22	0.354	7.0804480870376e-11
Limd2	9.376292471523e-14	-0.629475708585332	0.237	0.358	1.27920758188988e-09
Whsc1l1	2.26359307603384e-11	-0.630964436900118	0.059	0.147	3.08822003363297e-07
Ezr	1.64909066216053e-21	-0.633204174225478	0.388	0.536	2.24985439038561e-17
Arl6ip1	4.83549668853212e-21	-0.634671116902209	0.472	0.597	6.59706813216436e-17
Cyb5	2.22421344032182e-14	-0.635920182821263	0.173	0.299	3.03449439663106e-10
Ncaph	2.1674595257176e-12	-0.6360271506254	0.082	0.183	2.95706503093652e-08
Gtf2a2	3.19810994203355e-10	-0.637402938086944	0.104	0.196	4.36318139391638e-06
Whsc1	7.22900957550482e-18	-0.639556539026811	0.268	0.414	9.86253776386123e-14
Rrm1	9.72593942856144e-16	-0.641873792273928	0.254	0.386	1.32690991623864e-11
Dlgap5	9.95266085930234e-10	-0.648692683709204	0.095	0.182	1.35784152103462e-05
Stmn1	3.98711262410105e-66	-0.651293461442944	0.674	0.872	5.43961775306106e-62
Lig1	1.16505927260858e-16	-0.652069606690468	0.259	0.399	1.58949036561989e-12
Thy1	7.81339724026162e-28	-0.660073035065481	0.351	0.542	1.06598178548889e-23
Cd28	4.05567505236323e-12	-0.660092256627551	0.039	0.122	5.53315747393916e-08
Bub1b	6.62705289289315e-10	-0.661508145308576	0.121	0.212	9.04128826177413e-06
Edem1	9.65201827014347e-14	-0.668558732089623	0.085	0.196	1.31682485259567e-09
Nsmce1	8.86186203571275e-11	-0.674133957750865	0.095	0.187	1.20902383753229e-06
Pbrm1	4.03112487342845e-13	-0.679714599322567	0.19	0.306	5.49966366481843e-09
Atl2	1.17576331664878e-13	-0.684290282263484	0.027	0.11	1.60409389290394e-09
Kpna2	1.49791889203098e-09	-0.68597950303598	0.135	0.223	2.04361074439787e-05
Tubb2a	1.37053940506998e-14	-0.698494640887774	0.045	0.145	1.86982691033697e-10
Sgol2	1.09976665108275e-09	-0.698744916242162	0.096	0.181	1.5004116420722e-05
Tacc3	6.8873725194938e-15	-0.700749740101529	0.2	0.327	9.39644232834539e-11
Arhgap11a	7.35949340215207e-14	-0.702564906261002	0.116	0.234	1.00405568485561e-09
Ano6	7.90179019524103e-13	-0.706907472322161	0.125	0.237	1.07804123633673e-08
Bub3	1.52424846466992e-11	-0.712804999344831	0.192	0.294	2.07953218034918e-07
Kras	4.85860589472497e-13	-0.712912323302725	0.128	0.242	6.62859602217327e-09
Smc4	5.74264515305187e-66	-0.721309809466582	0.631	0.84	7.83469078230867e-62
Ccne1	5.49929972814036e-16	-0.721742515746938	0.02	0.11	7.50269461910189e-12
Pgp	2.33363201931207e-12	-0.721893667755517	0.071	0.166	3.18377416394745e-08
Ncapg2	5.05173146805986e-15	-0.722197103362465	0.081	0.196	6.89207724187406e-11
Gtf2h4	4.58570363370762e-13	-0.724368429055257	0.043	0.132	6.2562754674673e-09
Tcf19	6.81830147130486e-14	-0.72507244948959	0.037	0.127	9.30220869730122e-10
Ssbp2	1.86671245447979e-11	-0.732964075299697	0.063	0.151	2.54675580164678e-07
Aurkb	1.96396333633829e-13	-0.733932762356168	0.093	0.201	2.67943517976633e-09
D17H6S56E-5	9.2033668994243e-30	-0.736753227242723	0.273	0.481	1.25561534608846e-25
Tpx2	4.90815536685023e-19	-0.741279382833586	0.23	0.379	6.69619636699376e-15
H3f3b	5.35788456743497e-64	-0.749035493551155	0.634	0.821	7.30976191535153e-60
RP23-45G16.5	6.97911926585439e-15	-0.751947019293869	0.135	0.257	9.52161241440515e-11
E2f8	1.78739992473136e-14	-0.752930737024492	0.03	0.119	2.438549717311e-10
Ikzf3	1.79529518474463e-18	-0.753250923718753	0.011	0.105	2.4493212205471e-14
Ube2c	4.94364908060102e-22	-0.760285049822585	0.221	0.399	6.74462044066397e-18
Bub1	2.96830613069327e-11	-0.760879570547326	0.086	0.179	4.04966005410482e-07
Ccnf	1.9289155147582e-13	-0.762319751900868	0.054	0.149	2.63161943678461e-09
Hmgb1	9.98465753049412e-116	-0.769222826242562	0.819	0.963	1.36220682688531e-111
Sh2d1a	6.93406194032231e-24	-0.772083209865295	0.134	0.313	9.46014070518173e-20
Colq	1.63050326250475e-17	-0.774116995501043	0.017	0.111	2.22449560103523e-13
Agfg2	3.41119391170287e-16	-0.780433189511297	0.077	0.197	4.65389185373623e-12
Calm1	1.31701609155701e-74	-0.781498002520804	0.603	0.817	1.79680505371123e-70
H1f0	1.98461872632361e-13	-0.784031803893409	0.173	0.291	2.70761532832331e-09
Kif4	1.24446230044477e-11	-0.786700288514294	0.097	0.193	1.6978199164968e-07
Lmnb1	6.60488234266731e-26	-0.79150152227692	0.223	0.407	9.01104098010101e-22
Ncapd3	8.91325222519733e-17	-0.792878621979372	0.143	0.278	1.21603500108367e-12
Hmmr	3.37670893350568e-19	-0.795929671392148	0.181	0.333	4.6068439979818e-15
Cdca8	2.59311214484626e-26	-0.817713088376769	0.212	0.401	3.53778289921375e-22
Neil3	2.84818203232659e-15	-0.817752399315452	0.073	0.185	3.88577474670317e-11
Ncapg	3.26668630204124e-17	-0.824598302011544	0.14	0.275	4.45674012187487e-13
Spc24	2.20116231918785e-21	-0.824776372284268	0.171	0.331	3.00304575206798e-17
Anp32e	6.38443768644128e-106	-0.827520326581953	0.707	0.906	8.71028833561183e-102
Rad21	3.49504654660901e-33	-0.835439101704749	0.288	0.496	4.76829200353868e-29
Ctcf	5.95578054948512e-34	-0.836866885754275	0.317	0.526	8.12547140366254e-30
Slbp	6.15912976894074e-19	-0.842248378086168	0.131	0.274	8.40290074376586e-15
H2afx	1.12463441508979e-24	-0.843233998774692	0.28	0.452	1.534338732507e-20
Racgap1	3.05254000122244e-18	-0.845354779237011	0.098	0.233	4.16458032366778e-14
Cdkn2c	6.38120431458292e-19	-0.845909781260571	0.009	0.103	8.70587704638548e-15
Dck	4.14255710125601e-16	-0.846413763331068	0.066	0.18	5.65169065324357e-12
Cd81	2.50010983171299e-20	-0.847060509970212	0.046	0.174	3.41089984340604e-16
Ldhb	6.71037100388189e-27	-0.872609282115095	0.118	0.304	9.15495916059606e-23
Tmpo	9.23769609655127e-29	-0.874684508883538	0.254	0.446	1.26029887845249e-24
Ezh2	1.64187791528377e-60	-0.878385785826822	0.456	0.703	2.24001403982165e-56
Tyms	4.1182055600491e-31	-0.880984678951399	0.243	0.445	5.61846784557499e-27
Kif22	1.47689223270904e-17	-0.881710581881849	0.122	0.253	2.01492407308494e-13
Ccna2	1.58998094399349e-21	-0.883825565506174	0.128	0.284	2.16921100189031e-17
Ckap2l	6.12507994855453e-22	-0.886392581619383	0.165	0.325	8.35644657381294e-18
Casc5	4.9811218760329e-22	-0.889953147085025	0.185	0.344	6.79574457547169e-18
Cdkn1b	8.3463232734202e-18	-0.890371604638058	0.073	0.197	1.13868888419272e-13
Cenpf	6.77235518139919e-26	-0.89085108906618	0.238	0.424	9.23952417398292e-22
Ap3s1	1.81123700416538e-20	-0.896822482026534	0.064	0.198	2.47107064478283e-16
Ccr9	3.70865480655313e-19	-0.898995263200717	0.07	0.202	5.05971775258043e-15
Atad2	5.943820794406e-30	-0.902370040872107	0.201	0.403	8.10915470980811e-26
Endou	6.63898502420863e-24	-0.90738346609329	0.079	0.236	9.05756726852784e-20
Sla	9.65926671281114e-24	-0.914554145122662	0.067	0.221	1.31781375762882e-19
Anxa2	4.0144731082408e-31	-0.918684493648271	0.187	0.397	5.47694566157293e-27
Hmgb2	9.77449166758342e-110	-0.922542466038704	0.571	0.879	1.33353389820841e-105
Cdca3	1.91884159602295e-24	-0.925136488112217	0.146	0.316	2.6178755894541e-20
Hmgn2	8.30708536717092e-57	-0.931109124398473	0.41	0.659	1.13333565664313e-52
Incenp	4.00312670501026e-44	-0.945657354373745	0.27	0.529	5.4614657636455e-40
Pbk	1.28437553577425e-27	-0.957413947751568	0.145	0.33	1.75227354345681e-23
Birc5	4.44354064020554e-34	-0.969170706502233	0.228	0.437	6.06232249543242e-30
Pcna	3.52969280125195e-34	-0.971826160785032	0.238	0.445	4.81555988874804e-30
Prc1	1.18454720912565e-37	-0.974892281346319	0.249	0.477	1.61607775741013e-33
Tcf7	7.09606669810951e-62	-0.975221042195878	0.376	0.654	9.6811637962308e-58
Trbc1	2.81712082492624e-33	-0.97842677779324	0.433	0.578	3.84339794144687e-29
Camk4	2.26908263635737e-28	-0.980315921877872	0.07	0.246	3.09570944078235e-24
Cenpe	9.27056032641834e-36	-0.98098496399164	0.232	0.454	1.26478254533325e-31
Ets2	3.97263007276363e-26	-0.984262420735124	0.07	0.234	5.41985920827142e-22
Rorc	2.6136353376755e-27	-0.984862622410388	0.015	0.153	3.56578269119069e-23
Cdkn1c	2.66221160094003e-23	-0.999091441380481	0.01	0.124	3.63205528716249e-19
Ndc80	1.22563436822993e-26	-1.01104774725148	0.085	0.257	1.67213296857609e-22
H2afv	9.74129451375533e-72	-1.01120325118809	0.43	0.711	1.32900481051164e-67
Smc2	4.09938664303925e-51	-1.01128011033572	0.289	0.557	5.59279319709845e-47
Phlda1	4.21335209501865e-27	-1.02045800876576	0.017	0.154	5.74827626323394e-23
Kif11	1.15168890827068e-25	-1.0345167747111	0.138	0.312	1.57124917755369e-21
Mxd3	6.25490028110811e-25	-1.05370910004046	0.031	0.168	8.5335604535158e-21
Ccne2	2.00707787301401e-24	-1.06080984945601	0.088	0.248	2.73825634215301e-20
Clspn	6.49181610520845e-31	-1.06213892471872	0.131	0.329	8.85678471233589e-27
Trbc2	3.2839211261381e-123	-1.06347058641604	0.752	0.925	4.48025359239021e-119
Ifngr1	1.51978070185524e-41	-1.06718487538183	0.205	0.447	2.07343681154111e-37
Mns1	1.86850060096707e-37	-1.10620555544475	0.17	0.394	2.54919536989938e-33
Gm8909	6.70502467978027e-28	-1.12546525759746	0.006	0.135	9.14766517062423e-24
Hist1h1e	5.78062805375641e-29	-1.13248524753684	0.104	0.288	7.88651085373987e-25
Satb1	8.81803223167223e-46	-1.13657674259787	0.177	0.434	1.20304413736704e-41
E2f2	3.35248120223201e-34	-1.14234572938067	0.066	0.262	4.57379010420514e-30
Cd4	3.05379778062735e-30	-1.21350851520631	0.021	0.174	4.16629631210989e-26
Dek	1.00081157212359e-116	-1.2142452204898	0.428	0.781	1.36540722784822e-112
Mki67	8.75149021828535e-127	-1.23289465928285	0.409	0.83	1.19396581048067e-122
Asf1b	1.36495349638287e-48	-1.24461347829872	0.111	0.373	1.86220605511514e-44
Nusap1	4.98424992524059e-73	-1.24673096007588	0.221	0.572	6.80001217300574e-69
Top2a	1.62537958898906e-135	-1.25176665048387	0.444	0.851	2.21750537325777e-131
Spc25	4.54933423879177e-52	-1.25893484065962	0.156	0.433	6.20665670198361e-48
Fbxo5	1.67709632199391e-53	-1.27194438018052	0.142	0.423	2.28806251209629e-49
Mef2a	1.69445805193428e-38	-1.29173667457048	0.045	0.247	2.31174912025394e-34
Cdkn2d	1.25510532743151e-44	-1.31104726915456	0.08	0.32	1.7123401982148e-40
Ighm	5.32984865982484e-46	-1.32073999253305	0.055	0.293	7.27151252659903e-42
Rmnd5a	9.36049830401695e-48	-1.33110668146022	0.045	0.286	1.27705278361703e-43
Hist1h1b	1.00810228897186e-60	-1.33619804145653	0.16	0.471	1.37535395284431e-56
2810417H13Rik	1.79556185647919e-157	-1.35727253085859	0.397	0.853	2.44968504079457e-153
Esco2	1.03735300719468e-66	-1.47184663931322	0.101	0.424	1.4152607077157e-62
Ccnd3	4.34694429632204e-157	-1.92386989793592	0.186	0.711	5.93053610347216e-153
Rrm2	3.28765144390044e-171	-1.94922114749066	0.19	0.736	4.48534286491338e-167
Cd8b1	4.36000358416539e-138	-2.26174671297257	0.05	0.563	5.94835288987685e-134
Cd8a	5.79541672882612e-145	-2.42278887888377	0.035	0.558	7.90668704313747e-141
