# Supplementary material for: Single-Cell Analysis Identifies Thymic Maturation Delay in Growth-Restricted Neonatal Mice
Source: Front Immunol. 2018 Nov 1;9:2523. doi: 10.3389/fimmu.2018.02523 (PMC6221967; doi:10.3389/fimmu.2018.02523)
Supplement: Supplementary file 2 [file Data_Sheet_1.ZIP › S7A.03 - T-Cell.Table.1.vs.4.adjp.0.01.csv]

	p_val	avg_logFC	pct.1	pct.2	p_val_adj
H19	2.22252703702437e-83	2.45004622581012	0.374	0.031	3.03219363661234e-79
Il2ra	2.16681279474162e-144	2.21685832045038	0.555	0.032	2.95618269586599e-140
Akr1c13	9.2541808386706e-70	1.64646540213464	0.324	0.025	1.26254789181983e-65
Tcrg-C1	2.45311348429492e-68	1.60705181817017	0.291	0.012	3.34678272662355e-64
Plac8	7.59505519551153e-84	1.58444013748291	0.457	0.078	1.03619338032364e-79
Ccnd2	1.14755052680502e-64	1.47162824392778	0.32	0.032	1.56560318372008e-60
Nkg7	7.34771078714293e-56	1.35648878392516	0.24	0.009	1.00244818268991e-51
Sell	5.75839295938949e-51	1.27506906571029	0.336	0.07	7.85617551449508e-47
Pld4	4.19686602030517e-37	1.17646416763753	0.15	0.001	5.72578431150235e-33
Ppt1	3.02006819949626e-35	1.16550802821856	0.287	0.079	4.12027904457274e-31
Gpx1	2.94332721456809e-53	1.13641784698679	0.556	0.271	4.01558131883525e-49
Tcrg-C2	1.73576553759834e-39	1.12486352072838	0.209	0.022	2.36810492294542e-35
Hes1	2.26758915513378e-35	1.11589821150429	0.215	0.033	3.09367188434902e-31
Plekha7	1.2714427517247e-37	1.10793074863184	0.177	0.011	1.73462934617801e-33
Ifitm2	8.2427945282991e-36	1.09858907002202	0.179	0.015	1.12456445749585e-31
Itga4	2.62065321516048e-39	1.08083603831746	0.281	0.062	3.57535718144344e-35
Cpa3	7.22079351821489e-32	1.07196462586877	0.127	0	9.85132859690058e-28
Gbp7	1.068176141718e-33	1.06790947672118	0.204	0.03	1.45731271014587e-29
Il7r	6.22425021597611e-34	1.05524541926665	0.156	0.008	8.49174456965621e-30
Slc5a9	1.65120654316535e-22	1.03006479646512	0.127	0.016	2.25274108684049e-18
Cd3g	1.40611748238232e-59	1.00522566403196	0.723	0.543	1.9183660812142e-55
Ccdc109b	4.61460968253071e-31	0.997096893999907	0.154	0.012	6.29571198987664e-27
Myl10	1.97343026980624e-32	0.987768369068267	0.168	0.016	2.69235091709666e-28
H2-D1	4.29249433367676e-27	0.960387097286117	0.208	0.048	5.8562500194352e-23
Atp8b4	1.89212551426889e-31	0.946349472239667	0.134	0.003	2.58142683911705e-27
Mpzl2	1.60980088676101e-25	0.909243238195714	0.129	0.011	2.19625134980805e-21
Cdk6	1.40243700815194e-26	0.907092570723966	0.196	0.042	1.91334481022169e-22
Pik3ip1	1.10971056448847e-20	0.856168791736322	0.148	0.03	1.51397812313162e-16
Gpr56	4.38964594436084e-26	0.85233938733518	0.145	0.017	5.9887939618915e-22
Tuba4a	3.49507616848127e-24	0.845643955236986	0.211	0.058	4.768332416659e-20
Serpinb1a	8.00262795119128e-29	0.843534788474926	0.126	0.004	1.09179853138103e-24
Bcap29	1.65693442021886e-19	0.839523594182902	0.218	0.077	2.26055562950459e-15
Pdrg1	1.40060907429951e-18	0.836467710742266	0.271	0.121	1.91085096006681e-14
Mta3	1.10812912897037e-21	0.835272184230776	0.178	0.045	1.51182057065428e-17
Uaca	2.59527994415145e-18	0.828758376610536	0.16	0.043	3.54074042780583e-14
Cdkn1a	1.53392682603408e-26	0.827648640291727	0.122	0.006	2.09273636875829e-22
Pcmtd1	1.72534422973576e-18	0.826590814680045	0.153	0.038	2.3538871326285e-14
Syngr2	1.61915090528402e-12	0.822577106746208	0.121	0.037	2.20900758007899e-08
Tpd52	9.21678790259921e-24	0.820575002078136	0.124	0.012	1.25744637355161e-19
Runx1	2.10006354125829e-20	0.812497858427379	0.256	0.101	2.86511668933869e-16
Srgn	2.92314757284503e-17	0.809388101265418	0.259	0.117	3.98805023363248e-13
Epcam	9.32983351217046e-20	0.80792307666433	0.103	0.01	1.27286918606542e-15
Creg1	6.87158763318171e-23	0.806769808971896	0.206	0.058	9.3749070079498e-19
Mzb1	4.5404071761362e-18	0.795717595064038	0.256	0.111	6.19447751040262e-14
Coro2a	5.11111759786851e-26	0.795075069442332	0.134	0.012	6.97309773877201e-22
Uck2	8.15240290445312e-21	0.794745393896369	0.285	0.121	1.11223232825454e-16
Dpp4	5.25077958197462e-23	0.76331356420867	0.226	0.068	7.16363858368797e-19
B2m	7.78649692616239e-34	0.762113953101062	0.583	0.354	1.06231177563633e-29
S100a11	2.4889274194843e-23	0.74736811620561	0.148	0.023	3.39564367840243e-19
H2-K1	4.86023119907365e-22	0.745894717775134	0.122	0.014	6.63081342489618e-18
Ifi203	6.86794440465728e-16	0.743700357302042	0.127	0.03	9.36993655127393e-12
Mtf2	1.3682854932591e-24	0.739218611155821	0.565	0.386	1.8667518984534e-20
Psme2	4.38608373320234e-22	0.730389940317809	0.352	0.17	5.98393403720795e-18
Xbp1	2.44014913460784e-14	0.729167567873944	0.198	0.083	3.32909546434548e-10
Dtnbp1	2.95012054822355e-19	0.718847419072243	0.155	0.037	4.02484946394139e-15
Ly6d	2.96868430339422e-22	0.709711189945508	0.415	0.218	4.05017599512074e-18
Fbp1	1.81519247687578e-22	0.708701207507094	0.101	0.004	2.47646709620162e-18
Lta4h	4.92740578869216e-18	0.700732356889298	0.336	0.177	6.72245971751272e-14
Mndal	7.20279376961989e-16	0.68783970470174	0.208	0.081	9.82677153989241e-12
Gfra1	2.56484966667707e-14	0.679391654358387	0.164	0.058	3.49922440024753e-10
Tspan13	4.54901596375272e-17	0.667968193200289	0.344	0.187	6.20622247934783e-13
Psmb10	6.85986388419242e-13	0.65564892599495	0.156	0.058	9.35891229720372e-09
Tacc1	6.13162290368848e-14	0.653727831679059	0.166	0.061	8.36537312750219e-10
Ms4a6b	4.1382071557587e-15	0.646700361797826	0.123	0.029	5.6457560226016e-11
Lman1	1.01504527094623e-10	0.644498208617513	0.192	0.094	1.38482626315194e-06
Zfp36l2	8.34535451246275e-14	0.633757334360425	0.164	0.059	1.13855671613529e-09
Malat1	1.59825573395253e-29	0.633438569172095	0.837	0.705	2.18050029783144e-25
Dnmt3b	8.43330348073244e-17	0.629792635238301	0.102	0.015	1.15055559387633e-12
Cxxc5	4.50353125267857e-12	0.629256565241295	0.153	0.058	6.14416768802937e-08
Fam169b	9.93518356384127e-12	0.624812692908708	0.139	0.051	1.35545709361486e-07
Notch1	1.08424030988508e-10	0.62095325911716	0.267	0.155	1.47922905477621e-06
Rgcc	7.73821701221316e-13	0.611573176417286	0.42	0.295	1.05572494697624e-08
Prss57	3.33144588654321e-13	0.605694752561717	0.11	0.027	4.5450916230109e-09
Clec2i	7.40924243054195e-10	0.600606696930946	0.113	0.04	1.01084294479884e-05
2510002D24Rik	1.86726941396392e-09	0.596220684753237	0.126	0.051	2.54751566147098e-05
Utrn	7.32575147325162e-12	0.594360970150243	0.103	0.027	9.99452273495718e-08
Lgals9	1.75199951338288e-10	0.59218595895552	0.354	0.244	2.39025293610826e-06
Mybbp1a	2.37216256697278e-12	0.590037035707536	0.261	0.138	3.23634139012096e-08
Idh2	6.82297267238786e-09	0.586323679186172	0.23	0.137	9.30858161693876e-05
Ptpre	5.40303024765329e-09	0.579174454949701	0.11	0.041	7.37135416687338e-05
Nrros	2.60354334663579e-10	0.577595860106067	0.119	0.043	3.5520141878152e-06
Gyg	5.73652188342428e-11	0.575389278146105	0.112	0.035	7.82633680555575e-07
Prdx6	2.26650676379565e-11	0.572690138016801	0.228	0.116	3.0921951778464e-07
Carkd	3.58847216475376e-10	0.57238707015364	0.205	0.106	4.89575257437355e-06
Casp6	1.29306818402927e-14	0.570772573538928	0.16	0.053	1.76413292347113e-10
Hspa9	9.99414887025577e-13	0.570163038665544	0.392	0.265	1.363501730369e-08
Pdia6	1.15075712114278e-09	0.570084141355892	0.289	0.182	1.56997794037509e-05
Sp110	8.75594888324608e-11	0.569861056148789	0.252	0.139	1.19457410614126e-06
Myc	2.45823273203295e-12	0.568359605369606	0.248	0.128	3.35376691631255e-08
Akap13	6.66316171981771e-11	0.567807970336558	0.168	0.073	9.09055153434731e-07
Drosha	6.76261069229068e-12	0.567348321651231	0.112	0.032	9.22622976749218e-08
Akap9	9.14741529085181e-10	0.567187208528973	0.213	0.115	1.24798186813091e-05
Apex1	2.73522332538917e-13	0.567151071958922	0.275	0.146	3.73166518282845e-09
Rexo2	4.01457596492755e-10	0.565590400100648	0.194	0.096	5.47708598895066e-06
Gzma	9.68314373233045e-09	0.562932733753093	0.298	0.195	0.000132107129940184
Tmed5	7.56237947102685e-11	0.559188041483462	0.314	0.194	1.03173543123219e-06
Gbp4	8.32732374650654e-09	0.557369241569461	0.155	0.074	0.000113609677873589
Ccdc18	7.71478972533537e-08	0.555354447790735	0.226	0.137	0.0010525287622275
Apobec3	2.24092972191956e-10	0.553290430892413	0.188	0.091	3.05730041961485e-06
Arpc1b	8.81335652541325e-11	0.551916186082202	0.378	0.266	1.20240623076213e-06
Vamp8	2.77878672928736e-09	0.550451621528305	0.142	0.062	3.79109873476675e-05
Dcaf8	1.73345566938194e-08	0.542132950477042	0.207	0.117	0.000236495356973778
Kdm5b	2.27971872169227e-08	0.541566715793259	0.119	0.05	0.000311022025200476
Eml4	8.61931308690385e-08	0.537381632375499	0.246	0.156	0.00117593288444629
Smarca4	1.31263927783393e-10	0.53522383409116	0.423	0.307	1.79083376674883e-06
Tagln2	7.33823238925087e-11	0.533462341504287	0.218	0.111	1.0011550448655e-06
Atxn7l3b	3.58938480762548e-07	0.528292607834143	0.3	0.215	0.00489699769304345
Hibadh	1.56326923708163e-07	0.522341887025182	0.3	0.212	0.00213276822015047
Arpc2	6.57332349999533e-19	0.513610948150387	0.669	0.575	8.96798525104363e-15
Capzb	7.50768956737545e-09	0.513399955653548	0.314	0.21	0.000102427408767703
Sptbn1	1.45327433928584e-08	0.512092492379015	0.233	0.137	0.000198270218108767
Msi2	1.0626542514188e-08	0.510439917223824	0.166	0.083	0.000144977919521067
Phgdh	8.81102570594736e-11	0.505031979726633	0.22	0.113	1.2020882370624e-06
Wdr12	1.33493602540079e-07	0.504581546753561	0.261	0.169	0.0018212532194543
Fyb	7.57877157777354e-08	0.50373508839159	0.426	0.342	0.00103397180635564
Cdca7l	9.70431675618982e-10	0.50122445051328	0.118	0.044	1.32395993504698e-05
Jak1	3.551725013274e-08	0.497946456096973	0.26	0.161	0.000484561843560972
Os9	1.27800920156344e-07	0.497739619774212	0.232	0.146	0.001743587953693
Nsun2	2.53868505146366e-09	0.49411037511855	0.249	0.146	3.46352801571187e-05
Eif2ak2	2.92634871113331e-12	0.486945253995937	0.101	0.024	3.99241754659917e-08
Cd48	8.13114517677786e-11	0.485211480094975	0.148	0.059	1.1093321364678e-06
Psmb8	6.65679074170295e-17	0.484569616481656	0.629	0.518	9.08185960890534e-13
Chchd4	9.57022680914927e-08	0.482605592790179	0.108	0.045	0.00130566604357223
Glrx3	4.84099872769294e-08	0.482479938226182	0.28	0.183	0.000660457456419148
Selplg	2.97494507059359e-09	0.481025331057687	0.18	0.09	4.05871755981083e-05
Rrp1	1.18199931063642e-11	0.477357234846293	0.542	0.448	1.61260165950126e-07
Etfb	9.64754341284231e-08	0.476770720312745	0.287	0.193	0.00131621434781408
Mtdh	6.34843742260543e-09	0.475571041936009	0.36	0.255	8.66117317566058e-05
Eif5	2.3182223531015e-12	0.475557370234007	0.519	0.401	3.16275075633637e-08
H2afy	4.53204550624286e-09	0.469834482429371	0.334	0.225	6.18306968416714e-05
Commd7	8.64510483225802e-08	0.467082715924909	0.134	0.063	0.00117945165226496
Rbbp6	5.29970717013478e-07	0.45728293643892	0.283	0.193	0.00723039049221487
Cct4	3.26581195004694e-07	0.453713752362829	0.32	0.229	0.00445554724344904
Rabgap1l	1.8011276724694e-08	0.453113802332799	0.15	0.07	0.000245727848355
Wdr77	2.52308292382996e-07	0.449129944989923	0.125	0.059	0.00344224203298121
Psmd7	2.49316269770554e-08	0.445918362678442	0.371	0.27	0.000340142186847967
Patz1	2.75917357097116e-09	0.435993648530042	0.115	0.043	3.76434050287596e-05
Trgv2	1.28874023855085e-09	0.435608097505373	0.102	0.033	1.75822830745492e-05
Crip1	1.03305901934013e-09	0.430605839971228	0.663	0.681	1.40940242008574e-05
Psme1	5.59475548872157e-07	0.427312439318538	0.287	0.199	0.00763292491326284
S100a10	1.95417051485299e-09	0.4184086691188	0.162	0.073	2.66607483341394e-05
Chd3	2.32000872262082e-07	0.417200872256445	0.169	0.091	0.00316518790027158
Paics	1.06610351046019e-07	0.416158636816453	0.397	0.308	0.00145448501932083
Ramp1	2.60553640843362e-07	0.396409712320333	0.287	0.192	0.00355473332202599
Rps5	9.84461751643991e-34	0.391268336215046	0.916	0.85	1.3431011677679e-29
Pabpc1	5.54980666962869e-25	0.388329460420912	0.882	0.846	7.57160123937442e-21
Fth1	1.01066372545692e-16	0.384002373618929	0.728	0.665	1.37884852064088e-12
Eif5a	6.15456416066009e-12	0.374868915406561	0.658	0.586	8.39667188438856e-08
Cd47	3.80868538058902e-07	0.374120214937533	0.462	0.375	0.00519618946473761
Nolc1	5.20686740854996e-09	0.363318144821348	0.426	0.307	7.10372920548471e-05
Cnbp	8.27688931876664e-11	0.363088031149419	0.646	0.581	1.12921600975933e-06
Bzw2	7.24124669193598e-07	0.335193507217582	0.396	0.298	0.00987923286180825
Rpl23a	4.73097061363526e-15	-0.255431565475126	0.752	0.883	6.45446320818259e-11
Serf2	1.15063536863089e-08	-0.257213604252101	0.24	0.365	0.000156981183342312
Rps12	1.0276535994333e-08	-0.257410257887542	0.571	0.711	0.000140202780570686
Nhp2l1	5.40179433642392e-08	-0.258090168068668	0.216	0.33	0.000736966801318316
Skap1	7.89249724422229e-08	-0.261043255232131	0.248	0.364	0.00107677339902925
1110004F10Rik	8.16549424351608e-08	-0.261882023746279	0.24	0.357	0.0011140183796429
Ndufa7	1.5171733670152e-07	-0.262516315264864	0.199	0.304	0.00206987962461884
Atox1	8.56205364011107e-09	-0.264795116626629	0.14	0.25	0.000116812097812035
Ddx5	3.41483143548524e-10	-0.267479838751384	0.528	0.669	4.65885452743251e-06
Dhx15	4.28200811231057e-08	-0.267985514826498	0.175	0.284	0.000584194366762531
Dusp11	5.8293085446895e-07	-0.271238367207315	0.123	0.207	0.00795292564751988
Usp3	4.84272283531297e-08	-0.271765582937988	0.104	0.197	0.000660692676421749
Snrpd3	2.2156256690721e-10	-0.274850687943663	0.42	0.579	3.02277810031506e-06
Rps27a	3.79025826374058e-16	-0.27518366613431	0.702	0.841	5.17104934922127e-12
Mcm4	2.31083833854618e-07	-0.28335277500735	0.167	0.266	0.00315267674527856
Anapc13	4.9785050682558e-07	-0.29062831994156	0.131	0.217	0.00679217446462139
Rpl12	6.83230101032361e-09	-0.293298656585294	0.412	0.544	9.32130826838451e-05
Ndufb11	1.92364116927513e-08	-0.294075256254944	0.192	0.308	0.000262442364724206
Hnrnpdl	4.78513240780655e-09	-0.2967867204341	0.231	0.36	6.52835614397047e-05
Rps15	6.84647175875369e-11	-0.29718061450568	0.462	0.614	9.34064142046766e-07
Usp1	2.64853800681808e-09	-0.297241080002778	0.308	0.444	3.61340040270191e-05
Tmsb10	6.90117001283066e-08	-0.298020704286734	0.164	0.273	0.000941526624850486
Brd8	1.28891070580864e-07	-0.298387067498824	0.157	0.255	0.00175846087593473
Gm26924	4.13223607807487e-07	-0.298670224290926	0.241	0.346	0.00563760968131754
Rnaseh2b	2.71564575183225e-07	-0.299518171933795	0.131	0.219	0.00370495549922474
Uqcrb	2.96518701258552e-08	-0.303726662843904	0.238	0.354	0.000404540464127042
Skp1a	1.37655562021766e-13	-0.304407284122695	0.386	0.571	1.87803483266296e-09
Stmn1	1.2311879598028e-14	-0.304824879387245	0.674	0.83	1.67970973355896e-10
Rpl23	1.41968987442023e-13	-0.305410699115688	0.533	0.717	1.93688289567152e-09
Rrm1	4.64094374229706e-08	-0.305830014102657	0.254	0.374	0.000633163954761588
Incenp	3.11238807493748e-10	-0.306963793673112	0.27	0.418	4.2462310506372e-06
Rps10	1.64082692310683e-12	-0.306988447068108	0.498	0.663	2.23858017119465e-08
H3f3b	2.11812891841589e-14	-0.308364118131089	0.634	0.795	2.8897632833948e-10
Rps24	5.03668209169341e-22	-0.308489013979727	0.678	0.892	6.87154537769732e-18
Rps13	1.32902350159868e-14	-0.310537420840035	0.549	0.729	1.81318676323108e-10
Ccdc34	1.43874506493117e-08	-0.310767115356817	0.146	0.251	0.00019628798920856
Cks1b	4.12517711798092e-10	-0.312142354899116	0.254	0.387	5.62797914206136e-06
Rcbtb2	8.46114336210294e-08	-0.312615736488368	0.069	0.146	0.0011543537888917
Lsm3	3.18271498908163e-08	-0.314896615806106	0.167	0.273	0.000434217805960407
Myeov2	7.76205096976454e-08	-0.316945785790131	0.133	0.228	0.00105897661380498
Ddx54	3.20652109842689e-07	-0.317203142904262	0.116	0.202	0.00437465673458381
Rpl36	4.04025858219621e-20	-0.318867935849877	0.58	0.798	5.51212478369029e-16
Nfyb	1.35658428200115e-07	-0.321862725242524	0.126	0.218	0.00185078793593417
Uqcr11	5.1154601090058e-09	-0.323076054098294	0.231	0.351	6.97902222671662e-05
Banf1	1.95048639904839e-12	-0.324650511643566	0.406	0.57	2.66104859422171e-08
Lbr	4.50697145816466e-08	-0.324868059514581	0.257	0.371	0.000614886116037405
Stag1	7.41948689843912e-10	-0.32596773006171	0.09	0.19	1.01224059755405e-05
Gm10269	2.57340449790759e-07	-0.326358940107577	0.118	0.205	0.00351089575649533
Ndufs4	7.01510875845974e-08	-0.328819927508754	0.162	0.261	0.000957071287916663
Rplp1	1.54112343552025e-17	-0.329251884342197	0.631	0.798	2.10255470308027e-13
Rpl26	4.99288229999884e-19	-0.329654755510352	0.619	0.808	6.81178932188841e-15
Aurka	4.44093603389341e-07	-0.330704682411708	0.085	0.16	0.00605876903104078
Srsf2	2.50196735746835e-09	-0.33091038085316	0.24	0.37	3.41343406579407e-05
2700029M09Rik	1.22681766885854e-08	-0.331796505879559	0.204	0.318	0.00016737473456237
Hnrnpab	1.67805545885513e-13	-0.334089803590357	0.378	0.556	2.28937106251606e-09
1810037I17Rik	8.09461743652649e-09	-0.334646357293002	0.123	0.223	0.000110434865686531
Polr2k	1.89688146320819e-10	-0.335761571298935	0.041	0.122	2.58791538025493e-06
Tubb5	1.20417280040267e-16	-0.337202466346864	0.519	0.726	1.64285295158936e-12
Polr2i	2.97909832746724e-07	-0.338362225852094	0.096	0.177	0.00406438384816356
Nfatc3	1.08650829069591e-09	-0.340702116196379	0.044	0.123	1.48232326099643e-05
Eif1b	6.33008782669743e-07	-0.342041619983012	0.117	0.2	0.0086361388219633
Nap1l1	1.34247958975392e-13	-0.34207732952474	0.403	0.58	1.83154490430128e-09
Ndufc2	1.50428207993003e-08	-0.344335117418517	0.299	0.422	0.000205229204164854
Top1	8.80655232457042e-09	-0.344734884843159	0.229	0.353	0.000120147793364114
Tceb1	1.51616001159999e-09	-0.345824517009227	0.215	0.34	2.06849710382587e-05
Ict1	4.18699068321545e-09	-0.347089619434491	0.204	0.319	5.71231138911083e-05
Kras	4.97163463861329e-10	-0.347324401264366	0.128	0.243	6.78280113746011e-06
Mrps21	3.60252189283402e-07	-0.347577091398336	0.1	0.18	0.00491492061839346
Rps20	8.95377319034729e-17	-0.347855621289453	0.564	0.737	1.22156327635908e-12
Cdc6	2.31946100605155e-07	-0.350981645727537	0.093	0.173	0.00316444065055613
Rpl30	6.42450651198165e-11	-0.351264865700287	0.342	0.486	8.76495423429656e-07
Cd81	2.88292126375172e-08	-0.351279610653265	0.046	0.117	0.000393316948013648
Ywhah	1.66146730808519e-09	-0.352573645497788	0.22	0.346	2.26673984842062e-05
Kif20b	2.42500699140404e-07	-0.353420740663711	0.184	0.283	0.00330843703837254
Rad51ap1	9.94200861808136e-10	-0.353715424686502	0.103	0.206	1.35638823576484e-05
Cdk1	7.04335313076663e-08	-0.353837756379971	0.145	0.24	0.000960924667630491
Dgkd	2.35289535703386e-08	-0.354091450619872	0.044	0.114	0.00032100551356013
Lsm6	4.86098458290035e-11	-0.357679394948835	0.171	0.305	6.63184126645095e-07
Rps16	5.79383496537161e-22	-0.357747593112113	0.575	0.787	7.90452904325649e-18
Atpif1	1.20604026367169e-13	-0.358377468783174	0.384	0.566	1.64540073172729e-09
Agfg2	6.81686285882863e-09	-0.359389133807606	0.077	0.166	9.3002459982999e-05
Nedd8	3.42647821305016e-11	-0.360836125142881	0.235	0.377	4.67474422606433e-07
Eny2	2.70020846995323e-08	-0.361138411772103	0.139	0.241	0.000368389441555719
Anp32b	8.68627666427157e-19	-0.361186744263113	0.596	0.781	1.18506872530657e-14
Diap3	3.59571756825428e-07	-0.362222693716442	0.114	0.196	0.00490563747836931
Rps27l	4.15920279898664e-13	-0.364416904660428	0.273	0.436	5.67440037865747e-09
Ncaph	4.80522432231319e-07	-0.364429658507155	0.082	0.156	0.00655576754293189
Tuba1b	2.29575710305908e-19	-0.365136822519002	0.462	0.692	3.13210141570351e-15
Rpl21	3.28495947216394e-22	-0.366729552402346	0.611	0.817	4.48167020787326e-18
Thy1	1.12596336917142e-15	-0.366792650673451	0.351	0.549	1.53615182456057e-11
Ikzf1	8.83815986812314e-08	-0.367537227473127	0.114	0.204	0.00120579015080804
Ywhae	1.09682014637154e-15	-0.368644733045294	0.397	0.577	1.49639172569469e-11
Rpl36a	8.4470386824091e-20	-0.369011525797638	0.501	0.733	1.15242948744107e-15
Ndufa13	2.16223245015053e-10	-0.369968402568472	0.215	0.346	2.94993373174037e-06
Ost4	7.41084842404445e-08	-0.371727357683268	0.116	0.205	0.00101106205049238
Smim11	4.8980867864772e-09	-0.373900094024976	0.072	0.159	6.68245980279084e-05
Gm8186	3.57957997318547e-08	-0.375173671315763	0.042	0.109	0.000488362095741694
Ccdc25	2.56613399948131e-08	-0.375638614169554	0.073	0.154	0.000350097661549235
Snrpd1	6.0097200101039e-14	-0.377234900937811	0.281	0.446	8.19906100978476e-10
Edem1	8.21616081428638e-11	-0.377827380824879	0.085	0.192	1.12093081989309e-06
Ccnb1	1.07673493532935e-08	-0.379360300940837	0.143	0.246	0.000146898947226983
Btg1	2.52000648298685e-08	-0.380918568517362	0.04	0.108	0.000343804484473896
2810428I15Rik	7.22690269437076e-07	-0.381462119152029	0.098	0.175	0.00985966334593003
Tmem258	3.98660028043412e-10	-0.382245452312567	0.21	0.338	5.43891876259628e-06
Magoh	3.85038374922483e-11	-0.383890023139963	0.165	0.293	5.25307854906743e-07
Sgol1	4.04156251243561e-08	-0.384443618136807	0.111	0.2	0.00055139037357159
Ctsl	4.7314437903353e-11	-0.384773203064327	0.027	0.102	6.45510876315445e-07
Thoc7	3.48664974204052e-11	-0.385216104492903	0.215	0.351	4.75683624306588e-07
Pgp	6.22214147130983e-07	-0.386335863457101	0.071	0.14	0.008488867609308
Mrps33	1.6282607539271e-09	-0.387002294977944	0.11	0.209	2.22143614658274e-05
Clic1	4.1571174771081e-09	-0.388318283788088	0.287	0.406	5.67155537401858e-05
Smc2	1.9201357831503e-10	-0.39156369200297	0.289	0.427	2.61964124895196e-06
E2f8	3.08241830742018e-10	-0.395298753158557	0.03	0.103	4.20534329681335e-06
Hnrnpd	9.79411143555443e-12	-0.396219891613316	0.231	0.376	1.33621062315269e-07
Neil3	1.36470481877737e-08	-0.396881153301757	0.073	0.156	0.000186186678425796
Ndufa4	4.89750503550821e-16	-0.39806388151113	0.336	0.522	6.68166611994385e-12
Rpl37	1.98172187575563e-28	-0.398887561357996	0.624	0.853	2.7036631550934e-24
Romo1	1.3353882580579e-10	-0.399562836725186	0.158	0.279	1.82187020046839e-06
Cwc15	1.47857319205938e-09	-0.400664232722131	0.219	0.339	2.01721740592661e-05
Snrpb2	1.29992329778238e-11	-0.402641570326158	0.148	0.273	1.7734853551645e-07
Rpl27a	7.62524605179332e-17	-0.402824911865208	0.357	0.554	1.04031231884616e-12
Gps2	1.08436933934988e-08	-0.40293659233527	0.117	0.213	0.000147940508967505
Hells	2.38102223602914e-10	-0.404797022147495	0.229	0.355	3.24842863661455e-06
Cfl1	1.85834331466004e-15	-0.406207012441762	0.448	0.626	2.5353377841907e-11
Ckap2	8.06198118334442e-09	-0.406453958863232	0.067	0.15	0.000109989609284368
Tmsb4x	4.18005040458068e-15	-0.410245495124727	0.499	0.685	5.70284276696942e-11
Ctage5	4.53774173788274e-15	-0.411149726017404	0.292	0.472	6.19084105299343e-11
Gm9843	1.24224402747951e-07	-0.412002912203853	0.086	0.165	0.0016947935266903
Cox20	2.16397231332831e-11	-0.412239671556085	0.123	0.24	2.95230742707382e-07
Nsmce1	1.29328868093039e-07	-0.413059287326601	0.095	0.176	0.00176443374739333
Uqcrh	4.67366532300714e-14	-0.413579883671939	0.272	0.44	6.37628160017865e-10
Pdap1	6.24106469071655e-09	-0.414384483212641	0.23	0.342	8.51468455754459e-05
Rbx1	2.88241645092831e-16	-0.414867482295193	0.263	0.444	3.9324807640015e-12
Nsg2	4.3352625899942e-09	-0.415849834314267	0.061	0.143	5.91459875152909e-05
Ckap2l	6.07915501012985e-10	-0.417319258562219	0.165	0.279	8.29379118032016e-06
Ndufb4	1.82931859907948e-09	-0.418380220249157	0.088	0.181	2.49573936472414e-05
Rpl35	1.31778573233378e-28	-0.420011247555598	0.533	0.783	1.79785507462297e-24
Srp19	1.33124907058735e-13	-0.420615217891758	0.194	0.342	1.81622310700232e-09
Cyb5	1.72476236844813e-15	-0.421520585538839	0.173	0.334	2.35309329927379e-11
Uqcrq	2.77606717945198e-16	-0.422388019205004	0.229	0.409	3.78738845292633e-12
Kif22	3.4307398003163e-07	-0.423871188042607	0.122	0.204	0.00468055830957153
Rgs10	4.93026827449509e-11	-0.426210708386636	0.079	0.181	6.72636500689366e-07
Cenpe	2.31565038407186e-13	-0.427218537857648	0.232	0.388	3.15924181898924e-09
Rpl37a	4.74053610217592e-28	-0.429284312455715	0.507	0.753	6.46751340419861e-24
Lmnb1	7.33543770155682e-14	-0.42965354378084	0.223	0.378	1.0007737656234e-09
Calm1	1.45137279188022e-27	-0.432911685908027	0.603	0.822	1.98010789996218e-23
Rfc3	6.11478797413818e-09	-0.433422362341098	0.108	0.205	8.34240523311672e-05
Kif18a	2.13602368059442e-09	-0.434301686430328	0.059	0.141	2.91417710743497e-05
Cycs	5.44283698905434e-12	-0.43499873320141	0.168	0.3	7.42566250416684e-08
Srsf3	5.04044498223411e-18	-0.435839489910343	0.34	0.536	6.876679089262e-14
Rpl31	2.685614614964e-24	-0.436616518118151	0.498	0.717	3.66398401919538e-20
Atp5h	1.1337184036969e-19	-0.437798656564043	0.419	0.619	1.54673201816368e-15
2700094K13Rik	6.50301826842607e-15	-0.439348956734393	0.23	0.39	8.87206782361369e-11
Rps23	4.9484980432073e-39	-0.439400177785872	0.679	0.907	6.75123588034772e-35
Ncapd3	3.579077569915e-11	-0.439552055422792	0.143	0.264	4.88293552863503e-07
Ect2	3.93586455158535e-08	-0.439871703177735	0.041	0.107	0.000536970000772789
Tcf19	2.45557986312519e-10	-0.440856059495432	0.037	0.114	3.3501476072617e-06
G2e3	4.75844323861329e-08	-0.443364479603575	0.06	0.133	0.000649194411044012
Anp32e	1.94902369488409e-27	-0.443997677087688	0.707	0.873	2.65905302693037e-23
Ndufs6	1.14495897570222e-11	-0.445144289096914	0.133	0.253	1.56206753055054e-07
Nmt1	1.09546670862918e-09	-0.445903054207336	0.063	0.15	1.4945452305828e-05
Racgap1	7.20342896285843e-10	-0.446159589549221	0.098	0.198	9.82763813402775e-06
Gtf2h4	1.62978343241403e-10	-0.446282394113787	0.043	0.125	2.22351353684246e-06
Hmmr	5.04408358234882e-12	-0.447734759862145	0.181	0.321	6.8816432313985e-08
Ndufv3	9.77838811705987e-12	-0.448144207377493	0.146	0.271	1.33406549081048e-07
Calm2	6.64518751742047e-20	-0.448651142300341	0.57	0.733	9.06602933001675e-16
Sgol2	1.18631297657792e-07	-0.448858475688302	0.096	0.177	0.00161848679394526
Cenpp	7.48663424044633e-08	-0.449574245955267	0.045	0.112	0.00102140150942409
Ndufb3	4.33452795150084e-11	-0.449685391837611	0.17	0.296	5.9135964842326e-07
Ncapg	1.09136416426201e-11	-0.452309185946312	0.14	0.263	1.48894812930265e-07
Atp5j	2.55514701796286e-24	-0.455827924033281	0.43	0.669	3.48598707660673e-20
Cdca7	2.69203851657837e-18	-0.457252718851119	0.291	0.482	3.67274814816787e-14
Ccnb2	3.72394403899922e-18	-0.457310233842237	0.189	0.373	5.08057685240663e-14
Txn1	5.5393216650282e-22	-0.460776544818338	0.365	0.583	7.55729654759797e-18
Prkrip1	3.95531207084906e-10	-0.461353470144952	0.044	0.124	5.39623225825937e-06
Arl6ip1	4.36068929553995e-11	-0.464397014985197	0.472	0.602	5.94928840590515e-07
Atp5g3	4.66383417243095e-16	-0.466813426813735	0.237	0.408	6.36286896144754e-12
Ndufc1	2.75566228618231e-18	-0.469735568189859	0.253	0.44	3.75955005703852e-14
Rpl22	3.91752277854438e-24	-0.471775289085628	0.467	0.698	5.3446763267681e-20
Cox7b	9.62576704488493e-16	-0.471882442497511	0.249	0.421	1.31324339793365e-11
Dlgap5	3.39912364577085e-11	-0.472012364200292	0.095	0.204	4.63742438992517e-07
Ndufa5	1.36381229747455e-11	-0.472519635834381	0.152	0.278	1.86064911744453e-07
Pbk	4.59718698282164e-12	-0.473657787736674	0.145	0.27	6.27194220066356e-08
Snrpd2	1.56118514835803e-13	-0.474158634711139	0.208	0.359	2.12992489790486e-09
Cdc20	3.15256883339928e-08	-0.474588633082454	0.128	0.22	0.000430104965940664
Rpl28	3.22802053097237e-22	-0.475401182107372	0.323	0.554	4.40398841040561e-18
Dck	6.41474323297599e-11	-0.47685136646265	0.066	0.161	8.75163419274914e-07
Tmpo	1.53379232008927e-16	-0.477893406531549	0.254	0.434	2.0925528622978e-12
Gtf2a2	2.84222862117195e-13	-0.48092408572558	0.104	0.23	3.87765250786489e-09
Atp5e	3.607512764088e-16	-0.481125199344612	0.248	0.421	4.92172966404526e-12
Wdr89	1.12089330797814e-10	-0.48738034628177	0.121	0.229	1.52923474007457e-06
Tma7	6.94202528374545e-17	-0.488113852910013	0.179	0.345	9.47100509461392e-13
Rpl27	1.9706620199062e-31	-0.488517207922144	0.487	0.758	2.68857419375802e-27
Ldhb	1.20613174862959e-17	-0.489701271017482	0.118	0.28	1.64552554465535e-13
Ezh2	7.13608091217135e-22	-0.491835235575341	0.456	0.67	9.73575518847537e-18
Ncapg2	1.47587243539023e-11	-0.492541876350587	0.081	0.187	2.01353276360289e-07
Reep5	6.65973730507996e-11	-0.493727534032518	0.046	0.132	9.08587960532059e-07
Rps15a	2.05233597823936e-46	-0.494825475385845	0.59	0.878	2.80000197511197e-42
Atp5j2	2.24243048893314e-21	-0.500255871174644	0.317	0.527	3.05934791605148e-17
Rad21	9.52578869788942e-17	-0.501445100891319	0.288	0.468	1.29960335205305e-12
Rtn3	3.84555668064548e-15	-0.503600671658197	0.117	0.259	5.24649297940462e-11
Lig1	1.22619967290712e-15	-0.507101068978293	0.259	0.432	1.67290421374719e-11
Snrpe	2.38926732736684e-19	-0.507361165711396	0.244	0.44	3.25967741472658e-15
Atad2	2.80006322398488e-14	-0.508307882467326	0.201	0.353	3.82012625648257e-10
Uqcr10	1.67969579232187e-23	-0.508633846822071	0.267	0.495	2.29160896946473e-19
Hist1h1a	6.36248363515857e-10	-0.509177231321119	0.034	0.107	8.68033642344684e-06
Ndufs5	1.76016398811907e-13	-0.509652660480501	0.073	0.187	2.40139172899085e-09
Casc5	1.43695177421889e-13	-0.509665204796145	0.185	0.326	1.96043330556683e-09
Coro1a	2.38071149463321e-12	-0.509886793730326	0.192	0.324	3.24800469212808e-08
Trbc1	8.22540702201542e-08	-0.51060035308373	0.433	0.516	0.00112219228001356
Orc6	1.84005231817312e-13	-0.510723054781583	0.145	0.279	2.51038337768359e-09
Spc24	6.51804776640035e-16	-0.511295987773445	0.171	0.328	8.8925725677e-12
Arhgap11a	4.03202780921365e-13	-0.513635786392456	0.116	0.245	5.50089554011019e-09
Cbx3	5.89751854055097e-15	-0.514686805977132	0.162	0.312	8.04598454487369e-11
Cd28	5.62993997647944e-14	-0.515703428813015	0.039	0.138	7.68092710991091e-10
Ndufa2	1.72176929319125e-17	-0.516136435338137	0.175	0.344	2.34900984670082e-13
Dut	2.26602402668896e-21	-0.518529972560883	0.325	0.523	3.09153657961175e-17
Rpl36al	1.2123989428359e-16	-0.518904807251646	0.217	0.393	1.65407587771102e-12
Minos1	1.53783519599462e-22	-0.518983112968221	0.301	0.514	2.09806855789546e-18
Ano6	1.25655597157069e-13	-0.519943832649737	0.125	0.258	1.7143193120139e-09
E2f2	1.45591376565837e-13	-0.52085076813158	0.066	0.178	1.98630315048771e-09
Cdca3	1.23510861695959e-13	-0.521609106762214	0.146	0.283	1.68505868611797e-09
Nebl	2.48838464306306e-14	-0.52216872601221	0.091	0.219	3.39490316853094e-10
Gmnn	1.32128060456418e-16	-0.525256173399667	0.158	0.321	1.80262312880691e-12
Sla	6.63789073000732e-16	-0.530889477804691	0.067	0.195	9.05607432294899e-12
Ccna2	1.05130403546857e-11	-0.530925709595455	0.128	0.247	1.43429409558977e-07
Cox5b	3.11683621213275e-24	-0.53141706962606	0.275	0.503	4.25229964421271e-20
Cenpa	9.56379580599975e-17	-0.53450787227594	0.179	0.348	1.30478866181255e-12
Tuba1a	3.43729842555765e-13	-0.536300356460736	0.025	0.111	4.6895062419883e-09
Hnrnpa3	2.92935255652647e-40	-0.540780699046568	0.647	0.872	3.99651569286906e-36
Ubl5	1.53837478196766e-20	-0.54091270654853	0.194	0.388	2.09880471503848e-16
Gng5	2.02749176799473e-18	-0.544221863059608	0.087	0.236	2.76610701907521e-14
Rplp2	2.1526911129948e-40	-0.544734206393997	0.573	0.825	2.9369164854588e-36
Arpp19	4.57897005402628e-19	-0.545559112750162	0.215	0.399	6.24708884470806e-15
Fau	1.70862182749341e-37	-0.545823286135446	0.46	0.754	2.33107275924925e-33
Bub1	1.74336718634288e-11	-0.545950766792661	0.086	0.191	2.37847585232759e-07
Shfm1	1.39112623835844e-26	-0.546234076700872	0.331	0.567	1.89791352699241e-22
Asf1b	1.37634294973743e-15	-0.546976975601615	0.111	0.251	1.87774468632677e-11
Smdt1	2.43987754457779e-16	-0.549299680464149	0.139	0.292	3.32872493406747e-12
Anxa2	6.96717568645002e-18	-0.549984565013901	0.187	0.369	9.50531778902376e-14
Ndc80	2.06520066327283e-13	-0.552599217164839	0.085	0.204	2.81755326490312e-09
Ccr9	4.72370633238613e-14	-0.553313547813865	0.07	0.187	6.4445525492744e-10
Tpx2	3.3330009798297e-16	-0.556318209124899	0.23	0.398	4.54721323678166e-12
Dnajc15	1.0370559047922e-13	-0.557512328098944	0.084	0.204	1.414855370908e-09
Rpl22l1	1.38428176945239e-22	-0.561073552602518	0.28	0.498	1.88857561806389e-18
Tomm7	1.13728742442542e-23	-0.5644063516443	0.253	0.474	1.5516012331436e-19
H3f3a	1.33867201306185e-22	-0.564555586507499	0.223	0.431	1.82635022742029e-18
Rps25	5.25728857880074e-38	-0.565650933817584	0.437	0.742	7.17251880805785e-34
Rpl34	2.72239108661624e-37	-0.566305541120842	0.467	0.745	3.71415815947054e-33
Kpna2	3.33760406985453e-13	-0.568058751913722	0.135	0.263	4.55349323250254e-09
Dbi	2.93504472296528e-21	-0.572647031373325	0.223	0.422	4.00428151554153e-17
Pdcd5	3.69203772945212e-17	-0.573010328981265	0.158	0.318	5.03704707429153e-13
Cdkn2d	4.07435029642709e-13	-0.573690489129134	0.08	0.193	5.55863610941547e-09
Cenpf	4.16273493074475e-15	-0.583357728318312	0.238	0.401	5.67921926601506e-11
Prc1	6.82339262388023e-18	-0.584168108555826	0.249	0.428	9.3091545567598e-14
Cdca8	1.8015210587686e-22	-0.584623937880505	0.212	0.419	2.457815180478e-18
Mki67	2.13714581998878e-33	-0.59160223160041	0.409	0.681	2.91570804221069e-29
Ska2	1.64831745932583e-14	-0.591997271370257	0.058	0.167	2.24879950975823e-10
Tsc22d4	1.32179403746623e-23	-0.595536930674372	0.279	0.494	1.80332360531518e-19
Gm10076	2.62891438075283e-22	-0.595964254528738	0.156	0.349	3.58662788966108e-18
H2afv	6.12363733447731e-26	-0.596755154951108	0.43	0.642	8.3544784154274e-22
Mrpl52	1.59099232338571e-16	-0.596884951493052	0.073	0.204	2.17059082679513e-12
Ppia	5.00653364450904e-42	-0.598083437593778	0.638	0.821	6.83041385120369e-38
Clspn	2.97644591865846e-17	-0.59976417146507	0.131	0.286	4.06076516682574e-13
Cdkn1b	1.46733723866401e-16	-0.605871584708289	0.073	0.204	2.0018881947093e-12
Rpl35a	6.23395338609084e-40	-0.610541244734509	0.375	0.686	8.50498260464373e-36
Hist1h2ae	3.31743751271798e-15	-0.613596084603945	0.06	0.175	4.52597999860114e-11
Cox6b1	6.37361256309865e-31	-0.615339532814581	0.293	0.55	8.69551961983549e-27
Cox6a1	6.73181839772594e-31	-0.616482375829408	0.369	0.616	9.18421984001751e-27
Nasp	1.24809913980375e-20	-0.617756373363462	0.235	0.429	1.70278165643425e-16
Rbm3	5.94468165001069e-22	-0.618075977651534	0.22	0.419	8.11032917510958e-18
Rps27	2.4938666032584e-74	-0.618183935477248	0.552	0.929	3.40238220682544e-70
Rps26	2.95142823509384e-56	-0.619427249239709	0.581	0.884	4.02663354113852e-52
Ndufa1	1.69175601944225e-22	-0.619767888616045	0.126	0.31	2.30806273732506e-18
Mxd3	3.00152775563103e-13	-0.619833525351772	0.031	0.119	4.09498431700742e-09
Cenpw	1.49174156403251e-15	-0.623336576949728	0.06	0.176	2.03518301580956e-11
Rpa3	1.05843352072055e-20	-0.637069511430971	0.106	0.272	1.44402085231904e-16
H2afz	4.52409057636967e-44	-0.63710979204832	0.463	0.746	6.17221677334114e-40
Id3	1.61027404820115e-19	-0.640855456393491	0.033	0.157	2.19689688396083e-15
Cox17	6.16765346506546e-22	-0.654534920840918	0.105	0.278	8.4145296223888e-18
Cks2	4.70516225464742e-21	-0.657209554602734	0.16	0.342	6.41925286401548e-17
Rps17	7.23721760716197e-47	-0.657421041121514	0.471	0.78	9.87373598145108e-43
Tacc3	3.20452951941571e-23	-0.660823873599933	0.2	0.4	4.37193962333885e-19
Hist1h2an	5.68983480903959e-18	-0.66096123736447	0.022	0.127	7.76264162997272e-14
Rps28	3.95415857943943e-58	-0.661763326769057	0.44	0.812	5.39465854992922e-54
Ifngr1	1.89865129874532e-25	-0.670097944286801	0.205	0.424	2.59032996687824e-21
Ap3s1	7.85372726451519e-22	-0.677145029385366	0.064	0.217	1.07148401069781e-17
Kif11	1.27287011168079e-18	-0.680878356922349	0.138	0.299	1.73657669336611e-14
Endou	1.37749612837828e-23	-0.682519262523906	0.079	0.25	1.87931796794648e-19
Rpl38	2.64408460651213e-38	-0.685559838289923	0.378	0.663	3.6073246286645e-34
Uba52	3.80645971253837e-24	-0.686939727165619	0.148	0.345	5.1931529858161e-20
Sh2d1a	3.61572207176046e-31	-0.690060105644326	0.134	0.375	4.9329296225028e-27
Rorc	4.87735288294688e-22	-0.690281975600545	0.015	0.135	6.65417253820443e-18
Tceb2	8.2564721811874e-39	-0.694762505506166	0.299	0.586	1.1264304996794e-34
Cd2	4.12781257530287e-21	-0.697946849143482	0.013	0.125	5.6315746964857e-17
Rps21	1.07929980672551e-38	-0.697988190201192	0.327	0.613	1.47248872631562e-34
Ndufa3	3.56903574370666e-32	-0.708823045471745	0.169	0.416	4.869235465139e-28
Ets2	2.67352701414057e-20	-0.711426239754072	0.07	0.22	3.64749290539198e-16
Rpl39	6.48559909531654e-48	-0.711460149467812	0.324	0.668	8.84830284574036e-44
Ccne2	6.09456262904679e-16	-0.714822378639809	0.088	0.219	8.31481179480854e-12
Camk4	1.60740269667004e-24	-0.715403205144061	0.07	0.243	2.19297949906694e-20
Tubb2a	2.0640291787563e-24	-0.71963208819205	0.045	0.202	2.81595500857722e-20
Cox6c	4.88281740347002e-48	-0.72067226326394	0.33	0.657	6.66162778355415e-44
Ube2c	4.14508889042367e-21	-0.730524256256987	0.221	0.417	5.65514477320502e-17
Rpl41	1.21888900865856e-80	-0.733819392016681	0.624	0.917	1.66293027451287e-76
Lsm5	2.22065986594884e-26	-0.734115325803903	0.097	0.285	3.02964625511401e-22
Atp5k	1.35900742194701e-28	-0.738706342092834	0.183	0.408	1.8540938257623e-24
Cox7a2	5.54977086271408e-35	-0.738823952124907	0.233	0.5	7.57155238800081e-31
Hist1h1b	3.18403834029908e-22	-0.740830442124797	0.16	0.35	4.34398350767003e-18
Snrpg	6.71252055990795e-34	-0.743207385525519	0.226	0.482	9.15789179988242e-30
Hist1h1e	1.79103630520009e-16	-0.7432270072654	0.104	0.244	2.44351083118449e-12
Tcf7	1.16929147910469e-46	-0.752823942045873	0.376	0.681	1.59526436494253e-42
2810417H13Rik	4.90007330695026e-66	-0.753794793519621	0.397	0.781	6.68517001267224e-62
Ighm	3.5822622069918e-26	-0.756941240441807	0.055	0.226	4.88728032899892e-22
Pcna	3.74689349990415e-30	-0.763756482560692	0.238	0.473	5.11188680191923e-26
Birc5	4.89434356440531e-32	-0.782743649173239	0.228	0.467	6.67735292491816e-28
Fbxo5	2.01550308868397e-24	-0.784078326653282	0.142	0.334	2.74975086389154e-20
Usmg5	1.16399297069868e-33	-0.787975712628115	0.184	0.432	1.58803560992422e-29
Cd4	1.66052873499666e-20	-0.792999794487423	0.021	0.137	2.26545935315594e-16
Gm8909	1.23424985695998e-22	-0.794090228126647	0.006	0.114	1.6838870798505e-18
2010107E04Rik	1.23076906592311e-34	-0.794422895787243	0.198	0.455	1.6791382366389e-30
Trbc2	1.89573083103424e-76	-0.802532752747224	0.752	0.933	2.58634557278001e-72
Hmgb1	2.83255612510457e-128	-0.806623115200415	0.819	0.981	3.86445632148017e-124
Rps29	2.81771612137237e-106	-0.816280527693663	0.546	0.952	3.84421010438832e-102
Snrpf	2.37705148956556e-45	-0.826402270862777	0.226	0.533	3.24301134721429e-41
Cox8a	5.96417979685378e-45	-0.8451411038715	0.24	0.533	8.13693049684761e-41
Top2a	4.39247490409093e-49	-0.850532283490729	0.444	0.726	5.99265351165125e-45
Nusap1	1.16295046407401e-30	-0.857594445028927	0.221	0.457	1.58661331813618e-26
Esco2	2.68055945527289e-25	-0.863815298599803	0.101	0.287	3.6570872648288e-21
Slbp	4.94592154397232e-35	-0.897365106221535	0.131	0.373	6.74772076244143e-31
Mns1	3.3458880905873e-31	-0.910195594205347	0.17	0.398	4.56479512198825e-27
Satb1	5.62921039165354e-41	-0.910328152154467	0.177	0.458	7.67993173733292e-37
Mef2a	8.6025620644367e-30	-0.916975588811938	0.045	0.223	1.1736475424511e-25
Dek	8.51711647411949e-76	-0.935081754380955	0.428	0.788	1.16199020056412e-71
Cox7c	1.13099911520647e-69	-0.938742323240662	0.299	0.685	1.54302209287619e-65
Spc25	4.90393275420906e-30	-0.946739013730412	0.156	0.375	6.69043545656742e-26
Ptms	1.73771230430889e-28	-0.993628048360007	0.023	0.177	2.37076089676862e-24
Phlda1	3.95205699674198e-33	-0.996903151066983	0.017	0.186	5.39179136065509e-29
Ptma	1.5957043263942e-203	-1.00714145745468	0.867	0.998	2.1770194124996e-199
Hmgn2	5.5097760146411e-100	-1.07660439423583	0.41	0.812	7.51698741677485e-96
Ccnd3	8.7900282962243e-56	-1.10317595058322	0.186	0.513	1.19922356045388e-51
RP23-45G16.5	1.27539803238019e-55	-1.16150287021202	0.135	0.457	1.74002553557629e-51
Rmnd5a	4.73476442292458e-53	-1.19438904604058	0.045	0.323	6.45963910219601e-49
Rrm2	5.38623272466143e-67	-1.19549466581057	0.19	0.553	7.34843730625559e-63
Hmgb2	1.93550915292752e-177	-1.32389359178584	0.571	0.967	2.64061513733902e-173
Cd8a	9.19431131196483e-101	-1.90869118000477	0.035	0.462	1.25437989229136e-96
Cd8b1	7.00517249664309e-123	-2.02955688710026	0.05	0.554	9.55715683717016e-119
