# Supplementary material for: Single-Cell Analysis Identifies Thymic Maturation Delay in Growth-Restricted Neonatal Mice
Source: Front Immunol. 2018 Nov 1;9:2523. doi: 10.3389/fimmu.2018.02523 (PMC6221967; doi:10.3389/fimmu.2018.02523)
Supplement: Supplementary file 2 [file Data_Sheet_1.ZIP › S7A.04 - T-Cell.Table.1.vs.5.adjp.0.01.csv]

	p_val	avg_logFC	pct.1	pct.2	p_val_adj
H19	3.46473257734624e-75	2.48254764722055	0.374	0.022	4.72693465527347e-71
Il2ra	3.45100241399993e-126	2.23662618266619	0.555	0.027	4.70820259342011e-122
Plac8	3.24415806009518e-93	2.05119296403244	0.457	0.039	4.42600484138785e-89
Akr1c13	7.34403027158107e-60	1.6675287566206	0.324	0.026	1.0019460499518e-55
Tcrg-C1	4.76215347235835e-58	1.58113078281975	0.291	0.012	6.49700598233849e-54
Ccnd2	4.09310230401279e-55	1.44092617068444	0.32	0.034	5.58421947336465e-51
Nkg7	4.59860295988841e-49	1.39137552985115	0.24	0.006	6.27387401817575e-45
Crip1	1.22738674540423e-82	1.3872596367255	0.663	0.243	1.67452373675498e-78
Hes1	6.90538873270987e-37	1.25251319045066	0.215	0.019	9.42102184803607e-33
Tcrg-C2	5.83131633104168e-34	1.23973579942893	0.209	0.024	7.95566487044016e-30
Ifitm2	1.48543479377774e-34	1.20537051987704	0.179	0.007	2.02657868915098e-30
Pld4	1.65092456198553e-30	1.15356808299512	0.15	0.002	2.25235637991686e-26
Slc5a9	3.30741040464074e-22	1.12321226680726	0.127	0.009	4.51230001505136e-18
Gpx1	4.46520543613111e-54	1.12063794644724	0.556	0.216	6.09187977651367e-50
Cpa3	7.56763568755807e-27	1.07196462586877	0.127	0	1.03245253685355e-22
Gzma	9.00524579198554e-28	1.05407713647065	0.298	0.096	1.22858568340059e-23
Sell	2.04270400324527e-39	1.04376593534366	0.336	0.08	2.78686107162752e-35
Psme2	3.0085986737368e-36	1.03711530847599	0.352	0.106	4.10463117057911e-32
Plekha7	1.94405334247785e-27	1.03532740233684	0.177	0.021	2.65227197514253e-23
B2m	1.48582371209345e-53	1.03303620173152	0.583	0.235	2.02710929040909e-49
Paics	8.9522808606719e-36	1.02423285560169	0.397	0.145	1.22135967782147e-31
Il7r	3.92786712519529e-25	1.01890985416081	0.156	0.017	5.35878911890393e-21
Apex1	3.55095241677149e-28	1.01885109999602	0.275	0.081	4.84456438220134e-24
Gnl3	3.46219314673419e-26	0.994636658904759	0.287	0.098	4.72347011008945e-22
Myl10	5.48982767921159e-28	0.987446291953808	0.168	0.015	7.48977190274838e-24
Ccdc109b	1.73617416925471e-27	0.986861084407174	0.154	0.009	2.3686624191142e-23
Tuba4a	1.36868623660035e-29	0.98151355142036	0.211	0.034	1.86729863259386e-25
Rps2	3.10124939008671e-90	0.977476967961623	0.848	0.425	4.23103454289529e-86
Ranbp1	4.7129528086134e-52	0.96287818701471	0.616	0.26	6.42988151679126e-48
Cdk4	2.55474393734919e-32	0.959890807081273	0.343	0.112	3.4854371537255e-28
Cdk6	2.45684172526724e-24	0.958979950923414	0.196	0.04	3.35186916578209e-20
Mpzl2	1.41544397546014e-21	0.954185143316009	0.129	0.012	1.93109021572027e-17
Atp8b4	2.29579343764358e-26	0.953940310599041	0.134	0.004	3.13215098697714e-22
Bcap29	1.10534231617903e-23	0.949188056764549	0.218	0.055	1.50801852196305e-19
Rexo2	3.6432567814431e-22	0.947704622711044	0.194	0.046	4.97049522692282e-18
Gbp7	6.86466362210357e-29	0.945993666463592	0.204	0.03	9.36546057963591e-25
Mybbp1a	8.63418173445263e-23	0.941729158200721	0.261	0.09	1.17796141403137e-18
Myc	1.02920692878558e-24	0.940078129574031	0.248	0.073	1.40414701294216e-20
Itga4	3.67169821863782e-32	0.918572503467799	0.281	0.065	5.00929787968758e-28
Npm1	1.48862956047601e-70	0.916648955217881	0.76	0.342	2.03093730935742e-66
Uck2	4.14013179713342e-24	0.915125920759076	0.285	0.1	5.64838181082912e-20
Mtf2	7.60273621423602e-40	0.912259414186448	0.565	0.267	1.03724130170822e-35
Hspd1	4.36654325252456e-44	0.910468247846785	0.549	0.224	5.95727495941926e-40
Rpl14	1.9451654553082e-80	0.904341274649809	0.845	0.429	2.65378923067698e-76
Eif5a	4.43322257028075e-50	0.892903560552371	0.658	0.312	6.04824555263403e-46
Ppt1	2.67148189544065e-25	0.890884557037826	0.287	0.092	3.64470274994968e-21
C1qbp	9.3950038972252e-24	0.881042996924511	0.295	0.11	1.28176038169843e-19
Pa2g4	9.97269900810574e-36	0.870822688333103	0.465	0.188	1.36057532567587e-31
Rps19	7.09920881654303e-75	0.868407688456874	0.861	0.553	9.68545058840965e-71
Tagln2	1.50858618678087e-19	0.862410749765775	0.218	0.071	2.05816413462514e-15
Pdrg1	7.40186852679206e-21	0.861112459996222	0.271	0.102	1.00983692311024e-16
Nolc1	2.52446016605378e-34	0.858749049935625	0.426	0.164	3.44412100454717e-30
Syngr2	2.06314571371474e-15	0.848784618268222	0.121	0.022	2.81474969722103e-11
Serpinb1a	4.85241855115882e-24	0.845035124376877	0.126	0.005	6.62015462934597e-20
Mif	1.96221445491657e-32	0.843733022815876	0.421	0.159	2.67704918084267e-28
Rps18	1.3560960085147e-70	0.84294489651724	0.838	0.458	1.85012178441661e-66
Rbbp7	2.11161186875298e-22	0.835919368167042	0.34	0.152	2.88087207253969e-18
Hspa9	2.48299308799652e-28	0.831014997516405	0.392	0.163	3.38754746995365e-24
Hsp90ab1	8.51722848655687e-84	0.830824249574284	0.898	0.57	1.16200548242095e-79
Mcm6	3.1430309979184e-23	0.825468185782606	0.33	0.137	4.28803719046007e-19
Cdkn1a	1.145265636986e-23	0.824410752353848	0.122	0.004	1.56248590854e-19
Gfra1	1.40292561315875e-14	0.824120190408597	0.164	0.053	1.91401141403248e-10
Rps5	8.71039353182903e-86	0.813064715046949	0.916	0.583	1.18835898954743e-81
Lta4h	2.54175795438542e-24	0.799421459039743	0.336	0.136	3.46772037716803e-20
Coro2a	2.20905801774516e-21	0.797038889767688	0.134	0.014	3.01381785360973e-17
Eef1g	8.96994271315354e-39	0.795544330675276	0.549	0.241	1.22376928435554e-34
Phgdh	1.14967587938032e-20	0.791108089309509	0.22	0.067	1.56850280223857e-16
Syce2	2.44882926460412e-16	0.790310002984379	0.183	0.059	3.3409377656994e-12
Mndal	1.7019050190077e-19	0.788595463019669	0.208	0.061	2.32190901743221e-15
Impdh2	8.33147890183912e-21	0.780817439031544	0.311	0.132	1.13666366657791e-16
Nop58	1.64171913464669e-27	0.773451856294301	0.438	0.202	2.23979741539848e-23
Rpl3	3.4477635303328e-60	0.770534168120205	0.799	0.406	4.70378378443305e-56
Dtnbp1	4.58855653091837e-16	0.770336930486814	0.155	0.041	6.26016767513193e-12
Zfp36l2	3.53772092491411e-19	0.769264919851621	0.164	0.035	4.82651265786031e-15
Epcam	1.68436099483949e-16	0.766224796392979	0.103	0.011	2.29797370525952e-12
Rpl13	1.52010447239788e-82	0.76286441999224	0.928	0.625	2.07387853169243e-78
Gpr56	1.51885841424117e-17	0.760232624958689	0.145	0.03	2.07217853454923e-13
Creg1	2.60869700871309e-19	0.748865729951519	0.206	0.061	3.55904532898727e-15
Etfb	8.2234232433465e-20	0.748190577943861	0.287	0.116	1.12192163308976e-15
Ly6d	5.50731925720294e-27	0.744950251562301	0.415	0.175	7.51363566260196e-23
Nsun2	9.75787945779735e-18	0.74353892690749	0.249	0.099	1.33126749442729e-13
Fbp1	2.23799837213031e-19	0.742761291495075	0.101	0.004	3.05330117909738e-15
Parp1	4.52292566897724e-21	0.742349305226236	0.357	0.166	6.17062749018565e-17
Set	1.66357204625352e-29	0.740885348207114	0.487	0.227	2.26961134270368e-25
Gyg	1.20384950635787e-14	0.735871427811342	0.112	0.02	1.64241188152404e-10
Dnmt3b	1.63052768987579e-16	0.733946262102692	0.102	0.011	2.22452892729754e-12
Fbl	3.78740618263412e-15	0.730049885908705	0.222	0.091	5.16715825496774e-11
Rpl9	1.35355393552225e-46	0.722404058865634	0.75	0.41	1.84665363423301e-42
Srgn	2.28334609503448e-16	0.720426726279918	0.259	0.111	3.11516907745554e-12
Ifi203	1.42270049403757e-12	0.719769896615617	0.127	0.035	1.94099028401545e-08
Rps8	3.63238866809513e-48	0.718435294027323	0.787	0.451	4.95566785988218e-44
Tmed5	1.8887050252367e-19	0.716089483693866	0.314	0.137	2.57676026593043e-15
Atic	1.30505974814787e-15	0.711502673462731	0.222	0.09	1.78049301439814e-11
Uaca	2.09738303210541e-11	0.709875353055937	0.16	0.061	2.86145967070141e-07
Mzb1	4.77573514672551e-18	0.709352403556421	0.256	0.098	6.51553546067761e-14
Atp5g1	2.8508009714379e-19	0.706741035144244	0.363	0.177	3.88934776533272e-15
Rps6	3.24689013029612e-59	0.704651159619996	0.858	0.515	4.429732204763e-55
Ccdc18	2.42314448057333e-15	0.703459598476893	0.226	0.09	3.3058960148462e-11
Dkc1	5.47370864793902e-18	0.703010880117328	0.306	0.142	7.4677807083832e-14
Eprs	9.97736680190546e-19	0.698118857045453	0.333	0.159	1.36121215278396e-14
Carkd	1.28967823390054e-12	0.693306606525878	0.205	0.089	1.7595080145105e-08
Tipin	3.86767898596557e-11	0.690150209566256	0.244	0.131	5.27667444055283e-07
Ybx1	1.03832528449491e-52	0.688838027950911	0.842	0.541	1.4165871856364e-48
Cd3g	8.93612776784794e-33	0.688095858175114	0.723	0.529	1.21915591136749e-28
Rpl32	4.95796483343774e-53	0.687290515319671	0.86	0.551	6.7641514222591e-49
Pgls	1.36120483166809e-16	0.683616001971461	0.291	0.136	1.85709175184478e-12
Dnajc9	3.5860566919119e-20	0.68044655377559	0.392	0.201	4.89245714477541e-16
Eml4	4.74674094211339e-14	0.679637333439034	0.246	0.112	6.47597866732529e-10
Naa50	5.98480221282842e-17	0.671783188450347	0.317	0.156	8.16506565896181e-13
Ptges3	1.10505793315223e-12	0.668960076598906	0.257	0.131	1.50763053819959e-08
Srm	3.69547669008602e-13	0.668372358490747	0.164	0.058	5.04173884828435e-09
Trgv2	3.62261931650594e-12	0.667481424198701	0.102	0.022	4.94233953350905e-08
Hspe1	1.54715090197202e-16	0.663358542411013	0.242	0.096	2.11077797556043e-12
Fam169b	3.17826017467778e-13	0.659234055732252	0.139	0.04	4.3361003563129e-09
Mta3	2.95563965593749e-14	0.658445484594887	0.178	0.061	4.03237918259552e-10
Nudc	1.45232139810553e-16	0.657146289631825	0.35	0.184	1.98140208343537e-12
Gas5	8.08932711582973e-30	0.657043877387059	0.554	0.275	1.10362689841265e-25
Fkbp3	5.00729306903872e-28	0.656792989397828	0.504	0.248	6.83144993408952e-24
Hsp90aa1	3.63145671620362e-27	0.656490242757314	0.48	0.226	4.95439639791659e-23
Rps12	6.08330016033692e-30	0.655204576116168	0.571	0.29	8.29944640874766e-26
Rps4x	5.46710527872539e-38	0.655043644611152	0.689	0.373	7.45877173176505e-34
Rpl36a	3.02296659581208e-25	0.653422177587386	0.501	0.253	4.12423332666642e-21
Siva1	4.91821741339604e-10	0.65326346306783	0.187	0.091	6.70992401709622e-06
Rpl18	5.66744250479821e-40	0.652742487277166	0.754	0.437	7.7320918092962e-36
Rpl5	8.25791083002099e-34	0.652140975420893	0.614	0.314	1.12662677453976e-29
Rsl1d1	4.15871499735639e-25	0.647859687184844	0.418	0.189	5.67373487089332e-21
Hprt	2.11059009272348e-13	0.647273841451992	0.24	0.112	2.87947806350265e-09
Dpp4	7.79426057161923e-17	0.64695106626092	0.226	0.081	1.06337096978601e-12
Mtap	1.2492992559148e-08	0.644415761661454	0.139	0.061	0.000170441897484456
Rpl10a	2.35014251217712e-26	0.643741761997135	0.463	0.215	3.20629942936324e-22
Ms4a6b	1.90278360233146e-11	0.64238448819033	0.123	0.037	2.59596766866081e-07
H2-K1	2.18830765009444e-16	0.642170235654184	0.122	0.02	2.98550812702385e-12
Fam111a	3.48972509176165e-11	0.640585143484054	0.196	0.091	4.76103194269042e-07
Wdr43	4.44713498450799e-18	0.634673078749529	0.303	0.136	6.06722625936425e-14
Cdv3	3.26762260797161e-14	0.629798790148889	0.296	0.153	4.45801752405567e-10
Nme1	1.66283649202819e-19	0.629198111581175	0.395	0.203	2.26860782607407e-15
S100a11	1.73578124805821e-18	0.62883408108663	0.148	0.027	2.36812635672581e-14
Ncl	9.22139605561951e-44	0.628210226062953	0.836	0.579	1.25807506386817e-39
Nop16	3.59423769527376e-10	0.625265126014874	0.144	0.057	4.90361848766199e-06
Phb2	1.33394541709065e-11	0.622835754119744	0.248	0.128	1.81990173253677e-07
Prdx6	5.92448338511702e-13	0.619778044490338	0.228	0.104	8.08277268231515e-09
Ddx21	1.03929957126637e-14	0.615685836253908	0.273	0.13	1.4179164050787e-10
Mki67ip	3.2654269592456e-14	0.610744642946662	0.246	0.111	4.45502200049878e-10
Mrpl17	1.32543941356492e-09	0.610267340893145	0.16	0.071	1.80829699192662e-05
Gart	1.85239309976427e-09	0.609619066923288	0.134	0.053	2.52721990600839e-05
Cdca7l	1.42977075316229e-10	0.609462374201281	0.118	0.038	1.95063623853931e-06
Cct4	1.10049444670958e-16	0.608744060751792	0.32	0.153	1.50140457364588e-12
Psmb10	6.73118550769522e-12	0.608042846960505	0.156	0.055	9.18335638814859e-08
Rps3a1	6.49884640766905e-39	0.60109012564625	0.8	0.519	8.86637615398289e-35
Ybx3	4.98190211668462e-09	0.600743016179612	0.118	0.045	6.79680905779282e-05
Gnb2l1	1.96505188574385e-24	0.598657103087598	0.577	0.338	2.68092028772033e-20
Rps27a	1.73436583559663e-32	0.594861710403742	0.702	0.399	2.36619530950449e-28
Ppat	2.68560247355373e-08	0.594750075960861	0.173	0.089	0.000366396745466935
Ppid	3.53647031514503e-15	0.59331548539937	0.283	0.137	4.82480645095236e-11
Prss57	4.97065619777988e-09	0.587512406077166	0.11	0.038	6.78146625063109e-05
Vars	2.392097642964e-11	0.584804388572701	0.213	0.103	3.26353881429579e-07
Psme1	7.83968447201108e-16	0.582610751352818	0.287	0.133	1.06956815251647e-11
Rpl23	1.29612737470358e-21	0.581460277197462	0.533	0.296	1.7683065773081e-17
Casp3	4.22947826708060e-09	0.57970847697036	0.17	0.081	5.77027719977806e-05
Rrp1b	2.38631922150008e-10	0.578819449283892	0.143	0.054	3.25565531389256e-06
Cnbp	2.82673572768198e-27	0.578040670874609	0.646	0.384	3.85651555327653e-23
Nhp2	1.20722184594231e-09	0.577904752317337	0.205	0.105	1.64701276441909e-05
Sfxn1	1.11523739172553e-11	0.575852061501137	0.194	0.085	1.52151837353114e-07
Tpd52	4.80637802468091e-13	0.57398783941571	0.124	0.031	6.55734153907217e-09
Tkt	1.76160647353694e-07	0.573260670706567	0.178	0.098	0.00240335971184645
Dctpp1	6.49672859771761e-10	0.569264077468972	0.183	0.087	8.86348682586614e-06
Eif3i	2.20128131638789e-12	0.568895509887664	0.304	0.168	3.003208099948e-08
Tyms	9.33974840745366e-11	0.566997669179886	0.243	0.13	1.2742218752289e-06
1500009L16Rik	5.47107530186757e-09	0.56680293881356	0.126	0.05	7.46418803433792e-05
Stoml2	7.15836104232385e-12	0.564675762568409	0.157	0.057	9.76615197004243e-08
Rps3	2.56579114724014e-43	0.560773704883544	0.84	0.56	3.50050886217972e-39
Pebp1	1.75489082111951e-14	0.560617206972978	0.301	0.153	2.39419754725335e-10
Glrx3	7.44985677135212e-14	0.560107337598415	0.28	0.138	1.01638395931557e-09
Isoc1	3.7826055342246e-08	0.558215477463291	0.154	0.073	0.000516060873034263
Hells	7.24562715600827e-09	0.557906370113317	0.229	0.13	9.88520912894208e-05
Eef1b2	3.33408814408952e-18	0.557821260600746	0.397	0.204	4.54869645498134e-14
Rpl7a	2.52172835044951e-26	0.556713294468661	0.588	0.319	3.44039398851826e-22
Rps20	3.19671700341144e-22	0.555998254961826	0.564	0.316	4.36128100775422e-18
Pdia6	3.06341391959263e-12	0.555940784419398	0.289	0.153	4.17941561050023e-08
Eif1a	1.69913155872917e-10	0.555209885621442	0.181	0.081	2.3181251855742e-06
Chaf1a	5.53860253500735e-12	0.55324668239919	0.196	0.084	7.55631543851052e-08
Adk	2.08861792916479e-07	0.552362272832575	0.115	0.048	0.00284950144075953
Mrpl12	4.29755419163189e-08	0.551525839571132	0.184	0.098	0.000586315318364338
Rpl29	6.89021606530619e-12	0.548938423977532	0.303	0.172	9.40032177789723e-08
Fkbp5	9.12785197656137e-12	0.548775537958754	0.251	0.126	1.24531284516227e-07
Rpl4	2.90942660876576e-44	0.54668897673723	0.898	0.649	3.96933072233912e-40
Serbp1	1.11057123862751e-35	0.545400220282505	0.826	0.587	1.51515234085951e-31
Ssrp1	1.8558910521381e-16	0.545376842793975	0.418	0.238	2.53199216243201e-12
Ppa1	2.51355952930429e-07	0.543861470468969	0.139	0.068	0.00342924926582984
Mcm3	5.58713051523083e-14	0.540895817093423	0.301	0.156	7.62252216192941e-10
Chd3	4.05967287591842e-12	0.539465681770839	0.169	0.063	5.5386117046155e-08
Rpl6	3.35405295591014e-28	0.539131648247681	0.673	0.394	4.5759344477482e-24
Fkbp4	4.33792247703891e-12	0.537877671165704	0.267	0.138	5.91822763542418e-08
Lyar	2.76462242023607e-11	0.537616080908543	0.265	0.142	3.77177436792808e-07
Rpsa	3.11479962716081e-27	0.535940728257677	0.692	0.41	4.24952113133549e-23
Rfc2	3.21536575643934e-08	0.533790772398292	0.137	0.06	0.000438672350151019
Shmt2	2.34299527915602e-09	0.533519919761208	0.115	0.04	3.19654845935256e-05
Rplp1	3.88295819785414e-22	0.532256068977856	0.631	0.374	5.29751986933241e-18
Tacc1	3.92055691680283e-11	0.531879709339968	0.166	0.065	5.34881580159411e-07
Prmt1	3.42713223396896e-11	0.531372959872643	0.217	0.103	4.67563650680385e-07
Aimp2	1.34761863113983e-08	0.529534025956048	0.117	0.045	0.000183855609846407
Lcp1	4.22745762594979e-12	0.528053143009266	0.296	0.161	5.76752043908329e-08
Runx1	4.37846338183441e-13	0.526202556770242	0.256	0.118	5.97353759183669e-09
Rps7	6.07487456596202e-27	0.525926432083735	0.691	0.431	8.28795137034199e-23
Trmt6	8.58283614743057e-08	0.52509297861341	0.121	0.051	0.00117095633559395
Rplp0	1.46933803378168e-40	0.524658746254514	0.871	0.632	2.00461787948834e-36
Rpl8	2.83516588341195e-26	0.522834526956834	0.728	0.473	3.86801681473892e-22
Rpl37	3.08048091775258e-21	0.522270105051661	0.624	0.37	4.20270011608985e-17
2810004N23Rik	5.11366367969217e-10	0.520121195051747	0.217	0.112	6.97657135820403e-06
Nudt19	3.47948949917118e-07	0.519557434776456	0.101	0.04	0.00474706752371924
Gpatch4	5.96145276909872e-07	0.517601091805994	0.142	0.071	0.00813321001288139
Rps9	5.09581779602893e-46	0.515761324666438	0.919	0.714	6.95222421912227e-42
Eef1a1	5.73870114259132e-23	0.512918598480393	0.68	0.429	7.82930996883734e-19
Syncrip	8.91325495524851e-17	0.512808050391551	0.416	0.229	1.21603537354455e-12
Aldoa	4.26044683017469e-07	0.512020251280866	0.207	0.124	0.00581252761040733
Pabpc1	8.88601474741342e-38	0.50985900226552	0.882	0.674	1.21231899198961e-33
Eef1d	2.84011818807184e-12	0.509470682270441	0.287	0.151	3.87477324398641e-08
Acot7	2.50594048611479e-09	0.508725970914119	0.118	0.041	3.41885460520641e-05
Atp1b3	3.78504274539854e-10	0.506003822858571	0.212	0.107	5.16393381754723e-06
Rpl22l1	8.73359406957499e-11	0.504030982212909	0.28	0.151	1.19152423891212e-06
Gar1	4.40454442568861e-08	0.503772102579854	0.177	0.092	0.000600911995996697
Rpl10	1.35679446655134e-19	0.503463462820259	0.556	0.321	1.85107469071599e-15
Eif5	4.41153071501627e-19	0.502805461041758	0.519	0.305	6.01865135449669e-15
Exosc7	6.31179036675538e-10	0.501584103544101	0.162	0.07	8.61117559736436e-06
Wdr77	1.22796185927239e-07	0.499609895752641	0.125	0.054	0.00167530836460532
Rps23	3.52160767542976e-21	0.49937323407244	0.679	0.434	4.80452935158882e-17
Rpl27a	1.78586694365602e-13	0.49843183907337	0.357	0.2	2.43645827122991e-09
Lig1	8.60562450097547e-09	0.497966026947661	0.259	0.155	0.000117406535066808
Chchd4	5.21761867626672e-07	0.496848579415752	0.108	0.046	0.00711839716003068
Eif3g	2.2257695247491e-10	0.496719417989303	0.267	0.146	3.0366173626152e-06
Bzw2	8.92681941160482e-17	0.49647936126	0.396	0.208	1.21788597232525e-12
Gstp1	1.54730072460203e-07	0.494318154573706	0.128	0.058	0.00211098237857455
Rpl18a	4.48409189411846e-32	0.493624264545759	0.886	0.668	6.11764657114581e-28
Fth1	1.46964105807369e-27	0.49280379952711	0.728	0.475	2.00503129552994e-23
Clec2i	1.43310215041199e-08	0.490751665167483	0.113	0.04	0.000195518126380707
Psmd7	1.75692826151351e-13	0.486352705650761	0.371	0.214	2.39697722718288e-09
Cct6a	6.53898889129614e-12	0.485031762976003	0.315	0.176	8.92114254439532e-08
Rpl21	1.6516481123467e-17	0.482754078890832	0.611	0.392	2.2533435196746e-13
Phb	3.03571772597959e-07	0.482450425130192	0.131	0.061	0.00414162969355395
Rrs1	1.20686583440407e-07	0.481285720689449	0.184	0.099	0.00164652705787747
Abce1	1.87060783476501e-07	0.481200417375847	0.16	0.083	0.00255207026896991
Dnmt1	1.39631354150444e-08	0.480428922679458	0.299	0.19	0.000190499056467451
Rpl23a	2.19216170526201e-23	0.479777369911042	0.752	0.514	2.99076621448896e-19
Cd48	5.56400997105628e-10	0.478975713653219	0.148	0.058	7.59097880351208e-06
Ebna1bp2	7.46420854528394e-11	0.478639635408924	0.264	0.14	1.01834197183309e-06
Idh2	1.21771952468143e-09	0.477780787690834	0.23	0.122	1.66133474752287e-05
Hspa8	4.88360722714819e-23	0.476633140091092	0.671	0.438	6.66270533999828e-19
H2-D1	2.10008871082221e-12	0.476255096863285	0.208	0.086	2.86515102817474e-08
Ak2	1.9884731442692e-08	0.475819451581781	0.223	0.125	0.000271287391072647
Rbmxl1	1.53556608689318e-08	0.470856598246004	0.246	0.144	0.000209497281234837
Nop56	1.97115512477407e-15	0.47065652247527	0.396	0.218	2.68924693672926e-11
Rpl17	2.65931283076711e-20	0.470331397843993	0.604	0.353	3.62810049501556e-16
Pcmtd1	1.56356595094372e-09	0.468585004852544	0.153	0.061	2.13317302687252e-05
H2afy	3.24374704535953e-12	0.467281963861826	0.334	0.189	4.425444093984e-08
Naca	4.46188452476821e-19	0.465527349521437	0.57	0.338	6.08734905714126e-15
Drosha	4.26141979034148e-09	0.465405411768893	0.112	0.038	5.81385501996288e-05
Prdx1	1.62967845192287e-19	0.464174704026449	0.563	0.336	2.22337031195837e-15
Hddc2	1.64330076115964e-07	0.463321232077495	0.114	0.047	0.00224195522845009
Rps24	6.12440800600964e-22	0.462816041783737	0.678	0.434	8.35552984259895e-18
Eif2ak2	1.61172191907942e-08	0.461068526336314	0.101	0.033	0.000219887221420005
Rps28	6.84969057842263e-11	0.46089091185024	0.44	0.283	9.34503285614199e-07
Rps26	1.13407189498468e-15	0.460785042072012	0.581	0.365	1.54721428632761e-11
Aldh2	2.54344331550892e-08	0.458687100988107	0.116	0.044	0.000347001971534882
Lman1	2.19912441373624e-08	0.457911525570029	0.192	0.099	0.000300026543766035
Rps14	4.35823183072915e-31	0.455968605663084	0.877	0.654	5.94593568666379e-27
Rps15	3.88589094589709e-15	0.455633491235137	0.462	0.273	5.30152101748739e-11
Umps	5.01168163682364e-07	0.455214126000647	0.135	0.065	0.0068374372571185
Rad50	6.99673517643725e-09	0.453827228890327	0.282	0.171	9.54564580121334e-05
Notch1	3.19772944019817e-09	0.45310218085501	0.267	0.152	4.36266227526236e-05
Hint1	3.35406769542737e-11	0.449360921774787	0.362	0.216	4.57595455687156e-07
Ivns1abp	1.95422119890874e-08	0.445543892848146	0.199	0.105	0.00026661439816712
Rpl36	8.50823913095155e-14	0.44090976109299	0.58	0.386	1.16077906463572e-09
Rps27l	1.43942088953978e-07	0.440331855949601	0.273	0.172	0.00196380191959913
Ran	6.38394883526269e-14	0.43873089473742	0.465	0.285	8.70962139594889e-10
Rps15a	2.17438572417245e-14	0.437461209591385	0.59	0.385	2.96651444348847e-10
Nars	4.33416438292844e-09	0.436643243728342	0.277	0.166	5.91310046762927e-05
Nrros	2.09526798724566e-08	0.434508903417155	0.119	0.045	0.000285857411499925
Cct3	4.01587277480382e-08	0.432892770547509	0.253	0.153	0.000547885522666485
Nop10	1.50219553688641e-10	0.432783066547042	0.302	0.172	2.04944537097413e-06
Rpl15	3.84937920779221e-11	0.432770898626951	0.436	0.279	5.25170805319091e-07
Rpl39	1.0446229478753e-08	0.432023954225156	0.324	0.2	0.000142517908778628
Msh2	3.64445550320891e-07	0.430324766578847	0.171	0.092	0.00497213064302792
Rps16	1.6310980197113e-16	0.429831782577151	0.575	0.352	2.22530702829213e-12
Rps13	8.84008196862158e-15	0.426601877185426	0.549	0.346	1.20605238297904e-10
Apobec3	2.26323476762792e-09	0.42427329404312	0.188	0.089	3.08773119347477e-05
Rps10	1.6345010171779e-15	0.423138802429923	0.498	0.289	2.2299497377358e-11
Mat2a	4.58676254925165e-09	0.421836044875216	0.288	0.174	6.25772014594402e-05
Hirip3	2.38803946267586e-08	0.419082544764958	0.253	0.15	0.000325800223892868
Uchl5	1.01452832677611e-10	0.418775683418115	0.283	0.156	1.38412099622064e-06
Rpl12	6.26210781665216e-12	0.417706938276069	0.412	0.244	8.54339369425854e-08
Cops3	3.07850262789778e-07	0.41464621150897	0.21	0.123	0.00420000113524094
Ndufab1	2.4947686039857e-07	0.41385760932639	0.238	0.145	0.00340361280641768
Tspan13	2.2580266675354e-12	0.411960167135108	0.344	0.191	3.08062578251855e-08
Snrpd3	8.97371576584604e-12	0.410427513147934	0.42	0.259	1.22428404193438e-07
Nap1l1	2.23809485477324e-11	0.40746727637121	0.403	0.246	3.05343281036713e-07
Rps25	2.91932689158225e-12	0.407315798627373	0.437	0.263	3.98283767818566e-08
Rpl35	4.72620891841211e-13	0.407199389106206	0.533	0.339	6.44796682738964e-09
Rpl26	1.6153639714301e-16	0.40639815883369	0.619	0.396	2.20384106622208e-12
Rpl22	2.35377144435553e-13	0.402857333370523	0.467	0.282	3.21125038153424e-09
Park7	1.73904503635075e-12	0.4014759506095	0.438	0.272	2.37257914309333e-08
Sumo3	4.05799276878714e-08	0.400394956645733	0.24	0.139	0.000553631953445629
Ldha	1.47446583666815e-11	0.396326321127515	0.396	0.24	2.01161374096636e-07
Canx	1.37355741775705e-11	0.396099675736588	0.408	0.256	1.87394438504594e-07
Psma4	1.09658904525675e-10	0.392715880578363	0.36	0.222	1.49607643444379e-06
Rpl41	6.0922788937202e-15	0.3926072989171	0.624	0.404	8.31169609470247e-11
Rpl30	1.43564449336632e-09	0.383681443314388	0.342	0.209	1.95864978229967e-05
Psmb8	1.10863108379857e-16	0.382885048911387	0.629	0.423	1.51250538762639e-12
Ftsj3	3.19725100777443e-07	0.382370562785439	0.184	0.1	0.00436200954990666
Cnpy2	9.72258241050085e-08	0.381453835897937	0.169	0.085	0.00132645191826463
2510002D24Rik	3.74667878980513e-07	0.380749157188188	0.126	0.055	0.00511159387293114
Arpc1b	8.14231967400938e-10	0.374985317676473	0.378	0.24	1.1108566731251e-05
Rpl35a	5.90268099692518e-09	0.374713242883517	0.375	0.238	8.05302768410503e-05
D19Bwg1357e	7.35561099291738e-08	0.374696795217441	0.216	0.12	0.00100352600776372
Eif4a1	8.06981168893249e-13	0.373483391516945	0.462	0.288	1.10096440872106e-08
Hspa5	1.55464098014716e-09	0.373123693921767	0.43	0.292	2.12099668921477e-05
Psma7	2.46350795801501e-12	0.37227396680461	0.523	0.341	3.36096390711988e-08
G3bp1	1.53684169550493e-07	0.369267766451752	0.274	0.172	0.00209671312517737
Cct5	3.11106951838491e-10	0.368792541100656	0.342	0.203	4.24443214393253e-06
Arhgap9	6.60235414451232e-08	0.365016168601653	0.153	0.071	0.000900759175935815
Cacybp	1.97829165536371e-08	0.36444190748319	0.334	0.214	0.000269898330541271
Rpl13a	3.73013394696314e-21	0.362026490141431	0.864	0.681	5.08902174384181e-17
Pkm	9.96362130420608e-09	0.361898802191623	0.316	0.195	0.000135933685453284
Rplp2	3.52097930337231e-13	0.360895553602498	0.573	0.37	4.80367206359084e-09
Acat1	3.44820078870028e-07	0.360814511063768	0.241	0.145	0.00470438033602379
Hspa4	8.40048874470047e-10	0.358203166666073	0.326	0.195	1.14607867943949e-05
Wdr61	2.0254809458651e-07	0.356669947676398	0.187	0.1	0.00276336365444376
Nop14	7.24229301354457e-07	0.356549486416282	0.145	0.072	0.00988066035837886
Qdpr	6.93939234795008e-08	0.354287419480211	0.103	0.037	0.000946741298030829
Mtdh	1.9325145013024e-10	0.351873432172633	0.36	0.217	2.63652953412686e-06
Ddost	1.13360347328114e-07	0.351766568301208	0.181	0.093	0.00154657521859746
Tsn	1.41936573321753e-09	0.35139364238965	0.294	0.172	1.93644066982868e-05
Rpl31	1.06158705471885e-12	0.349691265235843	0.498	0.301	1.44832321875293e-08
Tcp1	2.65504802715593e-08	0.349152328264163	0.308	0.194	0.000362228202344883
Hibadh	5.95970665740219e-08	0.348850933733274	0.3	0.188	0.000813082779269381
Eif2s2	1.01793329574178e-08	0.346729332572276	0.353	0.228	0.000138876639538051
Rpl37a	7.63750889791018e-11	0.344966048006139	0.507	0.334	1.04198533894189e-06
Smarcc1	2.26504406384285e-08	0.344317216195803	0.356	0.23	0.00030901996163008
Snrpd1	9.08539116943346e-08	0.338544995202971	0.281	0.171	0.00123951991724581
Dut	2.45244895214694e-08	0.337024829203067	0.325	0.203	0.000334587610541407
Gadd45gip1	1.12916351437951e-07	0.334255282875069	0.229	0.131	0.00154051778266796
Rpl11	7.0533360937948e-16	0.333969171321939	0.737	0.505	9.62286643276424e-12
Nedd4	3.28324064353234e-07	0.333010967012418	0.25	0.151	0.00447932520997117
Rrp1	6.73815843910514e-12	0.332878969623011	0.542	0.367	9.19286955847114e-08
Eif3a	1.1762990442768e-09	0.327256427295422	0.49	0.34	1.60482478610683e-05
Rpl19	7.84347859822126e-12	0.326673555571042	0.633	0.437	1.07008578515533e-07
Rps11	7.42645479608416e-12	0.317724102670518	0.634	0.44	1.01319122782976e-07
Rpl38	2.01845139721813e-09	0.314679714483896	0.378	0.229	2.75377324122469e-05
Cct2	2.95902899892461e-07	0.310318574800737	0.28	0.179	0.00403700326323284
Tcf25	3.85516693764473e-09	0.302103714672544	0.357	0.222	5.25960425302871e-05
Slc25a4	1.37790440777991e-07	0.300597205248371	0.357	0.238	0.00187987498353413
Casp6	5.8920296769161e-08	0.29165084822942	0.16	0.073	0.000803849608821663
Btf3	6.35971797024725e-07	0.288601893695501	0.362	0.25	0.00867656322680833
Thrap3	1.5784277485999e-07	0.28577756666424	0.496	0.364	0.00215344897741484
Ssb	5.60880635361675e-10	0.25765591578664	0.455	0.293	7.65209450823934e-06
Rps17	2.34928500516856e-07	0.251005081583057	0.471	0.329	0.00320512953255146
H3f3b	6.13262702546397e-08	-0.308206059824192	0.634	0.689	0.00083667430508405
Lef1	3.63097124352944e-09	-0.366057320725238	0.217	0.34	4.95373406754721e-05
Anp32e	7.27014574906762e-08	-0.382848422005438	0.707	0.677	0.000991865984545295
Arpp21	1.13901872305065e-12	-0.432907651133675	0.491	0.613	1.553963243858e-08
Sept1	2.70698705669773e-07	-0.446581171029595	0.343	0.431	0.00369314244145271
mt-Rnr2	1.53090178767764e-29	-0.467005132846039	0.888	0.928	2.08860930892861e-25
Ect2	5.40456995408617e-07	-0.468155980420748	0.041	0.102	0.00737345478835976
Actb	1.76395253262719e-46	-0.484165418446799	0.956	0.962	2.40656044026327e-42
Lat	4.96064713746929e-12	-0.487373449382422	0.395	0.518	6.76781088964935e-08
Ddx5	1.31572854380295e-11	-0.488410126794063	0.528	0.589	1.79504845231037e-07
Bcl11b	1.83408401234458e-12	-0.508647314657502	0.377	0.514	2.50224081804171e-08
Hmgb2	1.07144859694902e-10	-0.514540153868513	0.571	0.596	1.46177732081755e-06
Lmnb1	1.515677914475e-07	-0.52429868034147	0.223	0.319	0.00206783937871824
Rgs10	7.22325218592088e-08	-0.529179437818326	0.079	0.161	0.000985468295725186
Dynll1	1.77668729340611e-12	-0.534603382514564	0.444	0.545	2.42393447439396e-08
H2afv	2.88500142222047e-08	-0.535898437929113	0.43	0.498	0.000393600744033538
Ckap2	1.1659539982537e-07	-0.544330426018663	0.067	0.143	0.00159071103981752
Ctcf	1.18773667498794e-08	-0.547998496179356	0.317	0.419	0.000162042914568604
Cd81	9.03903676990342e-09	-0.548881427185329	0.046	0.122	0.000123319578651792
Lck	1.47535261083704e-20	-0.55175564463978	0.588	0.706	2.01282356696497e-16
Dgke	5.76847064306377e-09	-0.556111443520214	0.087	0.181	7.86992449833189e-05
D4Wsu53e	8.52188050530697e-13	-0.562397662894681	0.417	0.531	1.16264015733903e-08
Rtn3	2.15146005570941e-10	-0.56644154029304	0.117	0.229	2.93523695400435e-06
Elf1	1.13954579576363e-07	-0.576969762976311	0.285	0.373	0.00155468232916033
Dusp11	4.32572827679522e-08	-0.579344489608447	0.123	0.215	0.000590159108803172
Pdcd4	4.13601238844605e-07	-0.581236247375142	0.146	0.234	0.00564276170155695
Calm1	7.29731309748789e-23	-0.586668314704969	0.603	0.707	9.95572425890273e-19
Dntt	1.65806881284925e-11	-0.589935141269306	0.199	0.329	2.26210328137023e-07
Hmgb1	1.10542148542884e-37	-0.594429455421032	0.819	0.875	1.50812653257057e-33
Ezr	7.11328697456643e-13	-0.596364625556016	0.388	0.503	9.70465741940099e-09
Pxmp4	7.63366397062022e-09	-0.597608173574299	0.05	0.126	0.000104146077551172
Dnajc3	5.06943948143865e-08	-0.604783784761542	0.207	0.302	0.000691623628452675
Chd1	6.70201383870059e-09	-0.606712319549599	0.215	0.322	9.14355748013922e-05
Epb4.1	4.56611030656515e-08	-0.607917483667988	0.081	0.164	0.000622954429124684
Skap1	8.232532085661e-11	-0.608964459414952	0.248	0.367	1.12316435244673e-06
A430104N18Rik	1.35278553816716e-07	-0.609845846243013	0.039	0.102	0.00184560530972145
Ddx54	6.7299691811223e-08	-0.613773368895697	0.116	0.205	0.000918169695380516
Kif5b	6.40740215888351e-09	-0.614674400514865	0.218	0.326	8.74161876536477e-05
Gimap9	3.09171868826869e-08	-0.616618552596141	0.168	0.268	0.000421803180640498
Prc1	3.69578013439853e-07	-0.619673661345096	0.249	0.335	0.00504215283735992
C330027C09Rik	1.67105675844734e-08	-0.619897777322786	0.066	0.148	0.000227982273554971
Pitpnm2	9.5586978355138e-10	-0.622026592535873	0.033	0.106	1.30409314569915e-05
Racgap1	2.00575938736998e-08	-0.622114056421015	0.098	0.188	0.000273645753218887
Cdc20	3.6443649169419e-09	-0.624545165336844	0.128	0.23	4.97200705618384e-05
Xrn1	1.12517695243773e-09	-0.626033384441511	0.074	0.166	1.53507891621079e-05
Socs1	1.09612305998836e-07	-0.626415882353119	0.104	0.188	0.00149544069074211
Birc5	5.27712595242767e-09	-0.63051433503911	0.228	0.331	7.19958293689707e-05
Ablim1	3.05802334581873e-10	-0.631668499255349	0.188	0.303	4.1720612507005e-06
Ubl5	4.74195641642846e-11	-0.63481341654132	0.194	0.318	6.46945113893335e-07
Ccnb2	7.66996736081756e-12	-0.636566563505801	0.189	0.319	1.04641364703634e-07
Limd2	1.57899052951233e-10	-0.640001996593059	0.237	0.354	2.15421677941367e-06
Rcbtb2	3.7119490931596e-09	-0.64164267242108	0.069	0.155	5.06421214779765e-05
Nabp1	3.31921553732149e-08	-0.642281617371069	0.037	0.102	0.00045284057575677
Nipbl	2.10404064658611e-12	-0.642537620013288	0.302	0.429	2.87054265413743e-08
Eif4e3	3.14706000844549e-07	-0.643457887763582	0.058	0.125	0.00429353396952218
Sh3kbp1	4.48963747543019e-11	-0.643583194989182	0.205	0.329	6.1252124077294e-07
Cbl	2.53402205378932e-08	-0.644119895363546	0.065	0.144	0.000345716628798476
Dgkd	1.60755018448129e-08	-0.645268736069145	0.044	0.116	0.000219318071668782
Stx6	1.02117678358178e-08	-0.648367655213424	0.042	0.113	0.000139319148584062
Tpx2	4.68799206032657e-09	-0.648783355281377	0.23	0.336	6.39582756790354e-05
Hdac7	5.72228922520314e-08	-0.651313235035516	0.064	0.139	0.000780691918994465
Nusap1	1.98077821290471e-09	-0.652063716128787	0.221	0.331	2.70237571586589e-05
Mcl1	9.07097271503713e-11	-0.652908947210392	0.029	0.105	1.23755280751252e-06
Nek2	1.27723278439885e-08	-0.658660643232487	0.039	0.107	0.000174252868775535
Coro1a	1.62447355578577e-07	-0.663489716482203	0.192	0.28	0.00221626927215852
Ikzf1	3.73257907997226e-10	-0.666406313443387	0.114	0.22	5.09235763880615e-06
Clk3	4.21041385130095e-08	-0.670311458615094	0.079	0.158	0.000574426761732988
G2e3	1.64075518777114e-09	-0.67311151564483	0.06	0.144	2.23848230267617e-05
Tmsb4x	2.62757354211484e-19	-0.675495954637561	0.499	0.633	3.58479858350727e-15
Id3	5.95689265402712e-11	-0.677577886735826	0.033	0.113	8.1269886478892e-07
Mxd4	3.8753684378727e-10	-0.684086338120305	0.107	0.211	5.28716515978973e-06
Mtss1	1.20489230639541e-10	-0.684087735935588	0.032	0.11	1.64383457361526e-06
Tuba1c	1.64620927508759e-07	-0.684089681703831	0.072	0.146	0.002245923314002
Bach1	8.41855993996772e-10	-0.693881137434461	0.101	0.2	1.1485441326098e-05
Ccnb1	3.10405023473785e-09	-0.69700289904663	0.143	0.243	4.23485573525285e-05
Casc5	1.86854586046966e-09	-0.698045593658128	0.185	0.29	2.54925711743875e-05
Kif11	1.03198565333296e-09	-0.698777223301671	0.138	0.242	1.40793802684216e-05
Eif1b	3.15467462062658e-09	-0.703635174051277	0.117	0.215	4.30392258492084e-05
Prkcb	8.34808142100858e-12	-0.707529204881405	0.074	0.179	1.1389287482682e-07
Capn3	1.52910845520637e-11	-0.719163076526958	0.024	0.102	2.08616266543805e-07
Nebl	7.31416907802048e-12	-0.719276727778565	0.091	0.202	9.97872087314334e-08
RP23-45G16.5	4.07652056537024e-11	-0.726292953915426	0.135	0.249	5.56159700733462e-07
Ppp2r5c	2.64168472452507e-14	-0.729080515553111	0.178	0.322	3.60405046966956e-10
Rad21	6.74667360617381e-14	-0.729741904701742	0.288	0.42	9.20448680090293e-10
Grap	1.11677032474221e-12	-0.730246407500079	0.039	0.132	1.5236097540458e-08
Top2b	3.66971884589949e-14	-0.732003629345931	0.229	0.372	5.00659742146067e-10
Rock1	8.08008283806535e-09	-0.735135493493766	0.147	0.243	0.000110236570159726
Itpr2	1.34840308325001e-15	-0.738012685622456	0.101	0.242	1.83962632647798e-11
A930003A15Rik	1.4961428240737e-15	-0.742076692578998	0.025	0.125	2.04118765488375e-11
Dlgap5	2.30535318167945e-11	-0.74240013903132	0.095	0.204	3.14519334576528e-07
Nfatc3	2.45382548642072e-12	-0.742789453704025	0.044	0.139	3.34775411112379e-08
Mgea5	2.07267812173254e-09	-0.74317769520456	0.082	0.171	2.82775476147971e-05
Ets1	5.29188607446343e-24	-0.745513478124432	0.265	0.472	7.21972017139045e-20
Hmmr	8.1701022847036e-10	-0.758604733076093	0.181	0.292	1.11464705470211e-05
Lsp1	6.64790369449542e-16	-0.758738941887708	0.201	0.353	9.0697350104001e-12
Agfg2	1.12005087792993e-10	-0.761665499426611	0.077	0.176	1.5280854127598e-06
Cd247	3.88786790925583e-11	-0.76388964309264	0.114	0.223	5.30421818859773e-07
Phlda1	3.50079775134804e-17	-0.767874007554934	0.017	0.116	4.77613837216413e-13
Cyb5	7.9629316748813e-16	-0.769134785820757	0.173	0.326	1.08638276840406e-11
Laptm5	7.53407028037472e-15	-0.769706807481833	0.212	0.355	1.02787320835152e-10
Ccng2	5.5075889521684e-11	-0.770391856212508	0.046	0.133	7.51400360744334e-07
Ssbp2	1.05150139554926e-11	-0.776310646183135	0.063	0.162	1.43456335394786e-07
Chrna9	3.81415492360931e-14	-0.776690928940627	0.046	0.153	5.20365156228018e-10
Dzip1	1.70928320349577e-11	-0.786665337341413	0.03	0.11	2.33197507452928e-07
Osbpl8	6.59979671600842e-12	-0.788020372111319	0.048	0.14	9.00410265965028e-08
Tubb2b	5.44671129377895e-16	-0.788493225377988	0.023	0.123	7.43094821810262e-12
1810059H22Rik	4.77403808731485e-12	-0.802765248978943	0.032	0.117	6.51322016252366e-08
Mki67	8.29077620212322e-18	-0.805758473408637	0.409	0.549	1.13111059725567e-13
Mr1	7.58596061936352e-13	-0.809877656392006	0.021	0.102	1.03495260729976e-08
Malat1	4.33772063397962e-61	-0.813837083764989	0.837	0.948	5.9179522609384e-57
Dgka	9.29578944249843e-15	-0.815126731823542	0.029	0.126	1.26822455364006e-10
Tsc22d4	1.26006109937419e-18	-0.823025686721558	0.279	0.44	1.71910135787621e-14
Edem1	1.85864732968113e-17	-0.824019076479496	0.085	0.229	2.53575255188396e-13
Pip4k2a	1.27229400089183e-11	-0.824112558884797	0.071	0.171	1.73579070541673e-07
P2rx1	1.30742779737396e-16	-0.828806318468245	0.019	0.117	1.78372374395729e-12
Mier1	2.63247622861363e-18	-0.829645839960546	0.26	0.419	3.59148731869758e-14
Rag2	3.40861104287313e-13	-0.829859949982663	0.114	0.237	4.65036804579181e-09
Thy1	4.55708704021541e-31	-0.832857377010249	0.351	0.569	6.21723384896588e-27
Klf13	5.05163159283787e-12	-0.834871541769162	0.07	0.172	6.89194098210871e-08
Ptprc	1.31548849901481e-34	-0.835891970726088	0.438	0.647	1.7947209592059e-30
Znrf1	3.94345365592582e-13	-0.836344354405415	0.07	0.179	5.38005382277959e-09
Sit1	1.3747196747952e-13	-0.838291089853913	0.029	0.119	1.8755300523231e-09
Pycard	1.90930054147064e-15	-0.845131350807218	0.166	0.311	2.60485872872839e-11
Gimap6	8.309166243153e-10	-0.853732841034798	0.065	0.151	1.13361955055336e-05
Aspm	3.85788180574369e-12	-0.857695119645581	0.121	0.236	5.26330814757612e-08
Cd27	2.29057559813539e-20	-0.860087673232128	0.231	0.404	3.12503228853612e-16
Lipa	8.44753255356787e-17	-0.861725147558676	0.062	0.19	1.15249686628327e-12
E2f2	9.70186054028499e-16	-0.867159825566119	0.066	0.19	1.32362483351108e-11
Map4	2.44263755563318e-12	-0.874362498506321	0.025	0.106	3.33249041715035e-08
Ube2c	1.41549717901767e-14	-0.879938562101575	0.221	0.36	1.93116280133381e-10
Cenpe	1.79675046061456e-17	-0.880757293219546	0.232	0.391	2.45130665341645e-13
Lpar6	7.02499572204792e-15	-0.893096449728579	0.088	0.214	9.58420166358998e-11
Arl5c	5.0548058872837e-15	-0.89342648020451	0.066	0.187	6.89627167202115e-11
Jund	5.74750382730878e-17	-0.895597036633119	0.032	0.143	7.84131947159737e-13
Il21r	2.51495591081439e-16	-0.897041967592257	0.067	0.196	3.43115434912407e-12
Btg1	4.28791561426134e-16	-0.902596844266198	0.04	0.151	5.85000327253675e-12
Ano6	4.77115103752366e-22	-0.908308974028718	0.125	0.305	6.50928136049354e-18
Ikzf3	2.7052582370591e-21	-0.91116445699765	0.011	0.123	3.69078381281973e-17
Slfn2	5.32317466192037e-16	-0.923700887699699	0.048	0.163	7.26240719125796e-12
Ap3s1	1.58635332770036e-19	-0.924802188829931	0.064	0.208	2.1642618449816e-15
Arl6ip1	1.12726400801698e-28	-0.939008865600135	0.472	0.627	1.53792628613756e-24
Sh2d1a	1.15341082928896e-29	-0.948850528148658	0.134	0.36	1.57359839439893e-25
Themis	4.72419512118501e-17	-0.971426748278109	0.064	0.194	6.44521940383271e-13
Cd28	2.2291735824324e-19	-0.977775913480527	0.039	0.166	3.04126151851252e-15
Cd52	5.70872199662479e-13	-0.980457888254243	0.04	0.133	7.7884094199952e-09
Cenpa	9.08982620182678e-27	-0.988568502044943	0.179	0.391	1.24012498871523e-22
Trbc1	2.97545768024648e-31	-1.02631122472175	0.433	0.599	4.05941691316027e-27
Fas	1.68842010077682e-21	-1.03771453890312	0.009	0.118	2.30351154348982e-17
Ctsl	5.76087793212808e-20	-1.04293288937206	0.027	0.148	7.85956576280233e-16
Klf7	3.93465265501113e-22	-1.05301712062865	0.008	0.118	5.36804661723168e-18
Atl2	9.48274789420316e-24	-1.05946053809462	0.027	0.165	1.29373129520614e-19
Mns1	2.05155077078471e-23	-1.06974194255471	0.17	0.355	2.79893071658159e-19
Tubb2a	1.51311115813608e-28	-1.08168764181159	0.045	0.222	2.06433755304505e-24
Cdkn2d	5.35432851028269e-23	-1.08440032752905	0.08	0.244	7.30491038657867e-19
Tuba1a	1.00395158398732e-22	-1.0967404093393	0.025	0.158	1.36969114603389e-18
Trp53inp1	8.03393501102013e-27	-1.1020506750705	0.072	0.255	1.09606975355348e-22
Nsg2	3.00359930173176e-25	-1.11206558123886	0.061	0.23	4.09781052735264e-21
Cd2	5.1394909042751e-27	-1.11791033202477	0.013	0.153	7.01180744070251e-23
Ifngr1	6.57083356554128e-36	-1.12081214172829	0.205	0.453	8.96458823346797e-32
Cenpf	2.0347200033783e-24	-1.12571477604553	0.238	0.433	2.77596850060902e-20
Sla	3.31339288240269e-30	-1.1450488294838	0.067	0.266	4.52046190946199e-26
Rag1	1.46373030150681e-48	-1.15603189952319	0.239	0.544	1.99696725034573e-44
Nfkbia	2.15647315521315e-28	-1.17014090029293	0.102	0.3	2.9420763256573e-24
Anxa2	3.24150429897425e-41	-1.17934495117495	0.187	0.458	4.42238431509057e-37
Gtf2h4	4.51326568247412e-26	-1.19651928651001	0.043	0.204	6.15744837059945e-22
Btg2	1.34155850703285e-44	-1.20515231046998	0.152	0.437	1.83028827114492e-40
Gm15340	4.61335212881699e-28	-1.23395943824963	0.018	0.168	6.29399630934502e-24
Tcf7	1.99133843379144e-81	-1.23691527386095	0.376	0.734	2.71678302522166e-77
Ighm	8.40868887748004e-38	-1.24343660690314	0.055	0.279	1.1471974235546e-33
Endou	3.09504196027096e-36	-1.262771353732	0.079	0.306	4.22256574639767e-32
Cdkn1b	6.23471900772573e-33	-1.28262498228369	0.073	0.281	8.50602714224022e-29
Trbc2	1.25685641573979e-137	-1.28353881101813	0.752	0.949	1.7147292079938e-133
Rorc	4.91734146915846e-35	-1.30320795351941	0.015	0.194	6.70872896637289e-31
Ptms	9.22170902358407e-30	-1.32505838662532	0.023	0.184	1.25811776208757e-25
Mef2a	8.78488798486694e-35	-1.34930472268945	0.045	0.247	1.1985222677754e-30
Camk4	2.44848318571799e-47	-1.37044374269728	0.07	0.342	3.34046561027506e-43
Ets2	5.35227632049475e-43	-1.3802979455981	0.07	0.322	7.30211058405099e-39
Ldhb	1.22727487611341e-56	-1.42646441753131	0.118	0.444	1.67437111348153e-52
Satb1	2.58287951559708e-76	-1.58082914687269	0.177	0.561	3.5238225231291e-72
Ccnd3	6.97530539277448e-87	-1.68906886402333	0.186	0.597	9.51640914736222e-83
Cd4	1.0825285333127e-64	-1.89145444020728	0.021	0.32	1.47689367799851e-60
Ccr9	9.61215347564566e-94	-2.01240610793382	0.07	0.499	1.31138609868234e-89
Rmnd5a	7.1257664011354e-100	-2.06599117026023	0.045	0.485	9.72168310106903e-96
Cd8a	1.83847987070517e-155	-2.63542190757296	0.035	0.627	2.50823808760307e-151
Cd8b1	1.58777824802292e-210	-2.94138735016819	0.05	0.783	2.16620586377766e-206
