# Supplementary material for: Single-Cell Analysis Identifies Thymic Maturation Delay in Growth-Restricted Neonatal Mice
Source: Front Immunol. 2018 Nov 1;9:2523. doi: 10.3389/fimmu.2018.02523 (PMC6221967; doi:10.3389/fimmu.2018.02523)
Supplement: Supplementary file 2 [file Data_Sheet_1.ZIP › S7A.05 - T-Cell.Table.1.vs.6.adjp.0.01.csv]

	p_val	avg_logFC	pct.1	pct.2	p_val_adj
H19	1.18247429383811e-107	2.5699579027918	0.374	0.011	1.61324967908334e-103
Il2ra	3.10967902386791e-167	2.1851079976767	0.555	0.022	4.24253509226299e-163
Ly6d	3.7914448573733e-114	1.93964366594286	0.415	0.019	5.17266821891439e-110
Arpp21	2.39552553877218e-105	1.6678372461287	0.491	0.075	3.26821549254688e-101
Plac8	3.97447127785727e-107	1.65868093547793	0.457	0.051	5.42237116438067e-103
Mzb1	8.70908070071985e-72	1.5022110393441	0.256	0.005	1.18817987999921e-67
Tcrg-C1	5.27499416712052e-72	1.45629601040275	0.291	0.018	7.19667454220252e-68
Ppt1	5.13961416669999e-59	1.41149488002488	0.287	0.038	7.01197560762879e-55
Akr1c13	2.6364909967695e-62	1.35815583027001	0.324	0.049	3.59696466689263e-58
Hes1	9.10432446042924e-56	1.27446338940401	0.215	0.008	1.24210298613636e-51
Dntt	1.09229854920451e-44	1.2110817535424	0.199	0.018	1.49022291067971e-40
Ccdc18	9.31913484959398e-48	1.20397571792888	0.226	0.024	1.27140956753011e-43
Tcrg-C2	5.95458471143624e-51	1.20310084023802	0.209	0.013	8.12383992181247e-47
Mtf2	2.72784599530809e-69	1.16711478191956	0.565	0.207	3.72160029139883e-65
Slc5a9	2.86737718866433e-35	1.16376457337198	0.127	0.002	3.91196269849475e-31
Pld4	2.88934030064997e-41	1.13857224730621	0.15	0.003	3.94192697217675e-37
Ifitm2	3.97269175606492e-42	1.1197197378471	0.179	0.013	5.41994336279937e-38
Uaca	4.08533331625584e-42	1.11956532832683	0.16	0.005	5.57362024336784e-38
Rag1	1.47642989619556e-38	1.11473715151024	0.239	0.048	2.01429330737961e-34
Itga4	1.06357119857581e-48	1.0971691992034	0.281	0.05	1.45103018621698e-44
Xrcc6	5.69701205753408e-46	1.07431530866287	0.312	0.072	7.77243355009375e-42
Myl10	8.08537173276347e-44	1.06785140215677	0.168	0.006	1.10308726550092e-39
Ccdc109b	6.05016003812065e-41	1.05862076466227	0.154	0.004	8.25423334000801e-37
Uck2	5.5819273452616e-41	1.05691499150289	0.285	0.07	7.61542347714041e-37
Notch1	7.74575677385949e-44	1.05385995991847	0.267	0.051	1.05675359665765e-39
Myb	3.46739657218702e-49	1.04338499800076	0.319	0.069	4.73056914343475e-45
Hibadh	1.49085593191451e-42	1.03701765914344	0.3	0.074	2.03397474791096e-38
Gfra1	8.68683560164532e-42	1.0363139737358	0.164	0.007	1.18514498113247e-37
Plekha7	4.41074132068848e-41	1.02858572469708	0.177	0.013	6.01757438381529e-37
Mpzl2	1.33347980942593e-36	1.01739401131961	0.129	0.001	1.81926650399979e-32
Runx1	8.49371441300089e-40	0.999122761767235	0.256	0.053	1.15879745736571e-35
Cdk6	2.88558084433224e-39	0.982177327536927	0.196	0.023	3.93679794592248e-35
Gpr56	1.15192283871928e-39	0.974866754386498	0.145	0.003	1.57156832886471e-35
Cpa3	6.5666556234588e-30	0.959757435989461	0.127	0.008	8.95888826708484e-26
Marcks	9.11873082230584e-41	0.959720276181963	0.253	0.049	1.24406844608719e-36
Fbln2	9.49674204962321e-24	0.949495820334953	0.106	0.009	1.2956405178301e-19
Cdv3	7.82071842837872e-38	0.924552267208992	0.296	0.082	1.06698061518371e-33
Fkbp5	1.56872503674701e-33	0.879986414478187	0.251	0.063	2.14021156763395e-29
Cdkn1a	2.10635622934625e-34	0.876200839487154	0.122	0.001	2.87370180369709e-30
Aqp11	2.80819240566092e-28	0.863409069125425	0.17	0.03	3.83121689904319e-24
Lta4h	1.30345254038605e-36	0.853568312926491	0.336	0.11	1.77830030084869e-32
Cd24a	1.55477617426487e-37	0.8410630398601	0.216	0.034	2.12118113454956e-33
Desi1	2.79168918934222e-27	0.834053331222175	0.205	0.051	3.80870156101959e-23
Idh2	6.51792462082526e-27	0.829806042319077	0.23	0.068	8.89240456019191e-23
Prss57	1.30916189272688e-31	0.822801903180357	0.11	0	1.78608957024728e-27
Carkd	8.17882974844201e-25	0.81095641522482	0.205	0.057	1.11583774257994e-20
Epcam	6.56372069201088e-25	0.807365624081728	0.103	0.006	8.95488414011045e-21
A930013B10Rik	4.13349901065724e-21	0.787769695506684	0.105	0.013	5.63933270023967e-17
Fbp1	4.3915276324365e-29	0.785646135344881	0.101	0	5.99136114893312e-25
Mta3	6.56889985065466e-27	0.769484845647593	0.178	0.037	8.96195006624816e-23
Syce2	5.36105731806758e-27	0.769275172219039	0.183	0.039	7.3140904990396e-23
Ly6e	1.39985669537623e-47	0.762357269868717	0.625	0.333	1.90982448950178e-43
Rgcc	2.17269071220771e-31	0.757094594867266	0.42	0.19	2.96420193866497e-27
Syngr2	2.3544448798662e-13	0.746727540543645	0.121	0.038	3.21216914960145e-09
Lgals9	6.74361831947638e-29	0.743005978133553	0.354	0.144	9.20031847326162e-25
Marcksl1	1.12116231399841e-28	0.739168976156554	0.263	0.081	1.52960174498802e-24
Atp8b4	3.23870410603242e-21	0.735172489837864	0.134	0.026	4.41856401186003e-17
Pgls	3.2971357919705e-28	0.726550577239512	0.291	0.102	4.49828236098535e-24
Dpp4	7.82868492449113e-26	0.712493346957884	0.226	0.066	1.06806748424833e-21
Gpx1	7.0398501784169e-36	0.709624584603455	0.556	0.299	9.60446759841418e-32
Sh3bgrl	5.81003285701611e-24	0.703508117730283	0.226	0.071	7.92662782682709e-20
Rag2	2.5889264678798e-21	0.7008563365786	0.114	0.016	3.53207238012841e-17
Smarca4	4.19191611036806e-27	0.694335534086955	0.423	0.203	5.71903114937515e-23
Pcmtd1	1.7146376770618e-18	0.692715376527744	0.153	0.042	2.33928018281541e-14
Scd2	1.39446908259226e-21	0.688951102418559	0.159	0.038	1.90247416938062e-17
Wdr12	3.60676235617076e-21	0.67776850362578	0.261	0.104	4.92070588252376e-17
Fam169b	1.43653682584819e-22	0.661523677693546	0.139	0.025	1.95986719150469e-18
Serpinb1a	4.92089866694995e-28	0.654135946633602	0.126	0.01	6.71358205131982e-24
1500009L16Rik	6.68866332472335e-25	0.653352759164361	0.126	0.015	9.12534337392006e-21
Crip1	9.73586854197832e-38	0.652518138121879	0.663	0.414	1.3282645451821e-33
Gyg	9.0734901991645e-19	0.647162365388976	0.112	0.019	1.23789626787201e-14
Sell	7.0944807621507e-29	0.644565566361222	0.336	0.126	9.67900010380221e-25
Dnmt3b	1.40350291735605e-20	0.641778218974931	0.102	0.012	1.91479903014886e-16
Hmgb3	2.84948598910981e-21	0.634272798791845	0.256	0.099	3.88755373494252e-17
Gbp8	1.87467247521432e-15	0.633408194143013	0.167	0.059	2.55761565793489e-11
Dhcr24	3.08881196199006e-18	0.630514585552317	0.17	0.053	4.21406615974303e-14
Dtnbp1	2.69866275911453e-19	0.626137130727108	0.155	0.041	3.68178560225995e-15
Paics	1.78215894122456e-24	0.624529840155824	0.397	0.195	2.43139944351267e-20
Cxxc5	6.0223653910121e-17	0.616104517099538	0.153	0.045	8.21631310295781e-13
Tpd52	2.40942063126685e-17	0.611222415125743	0.124	0.029	3.28717256723736e-13
Pdrg1	1.6619171226234e-16	0.608558204139735	0.271	0.128	2.26735353039511e-12
Siva1	6.86231370898031e-18	0.606629775215584	0.187	0.065	9.36225459316184e-14
Ybx3	1.46823831905992e-20	0.606010170030958	0.118	0.019	2.00311753869345e-16
Gzma	1.83723608360459e-56	0.603357457601966	0.298	0.041	2.50654118886174e-52
Cdca7	7.52419638024743e-21	0.596730991126921	0.291	0.125	1.02652611215716e-16
Spint2	3.62818437563075e-19	0.577368384884976	0.211	0.075	4.94993194367303e-15
Tcf12	8.63514695556094e-18	0.574615991483898	0.278	0.127	1.17809309914718e-13
Sox4	8.42074146441188e-20	0.573374288515721	0.257	0.102	1.14884175798971e-15
Atpif1	4.99195783486108e-21	0.571698847114181	0.384	0.198	6.81052807410097e-17
Casp6	6.42732268452372e-20	0.571016965176	0.16	0.042	8.76879633849571e-16
Pik3ip1	9.05226332282647e-15	0.570408304932665	0.148	0.049	1.23500028513321e-10
Tmed5	2.49785451400003e-18	0.569398228102781	0.314	0.152	3.40782291345024e-14
Trgv2	2.27762865296075e-16	0.564031623616137	0.102	0.019	3.10736877123435e-12
Nr3c1	8.34889462617006e-16	0.559847883407153	0.225	0.095	1.13903969384838e-11
Hspa9	1.21610969981255e-20	0.556598148637787	0.392	0.206	1.65913846345427e-16
Cd3g	2.30575280343894e-26	0.552203856358512	0.723	0.599	3.14573854973174e-22
Coro2a	9.88982851106273e-17	0.552102325850862	0.134	0.035	1.34926930376429e-12
Phgdh	5.04017889213336e-16	0.551873809883178	0.22	0.093	6.87631606253754e-12
Etfb	7.48748298379759e-18	0.54423097027262	0.287	0.132	1.02151730347951e-13
Pafah1b3	4.48524896678265e-14	0.541262458883912	0.101	0.023	6.11922516538157e-10
Fabp5	2.66288923926291e-14	0.540607059841289	0.15	0.051	3.63297978912639e-10
Casp3	4.83248635249763e-16	0.537718041859199	0.17	0.059	6.59296113071251e-12
Rabgap1l	3.94132707653976e-18	0.534023206394768	0.15	0.04	5.3771525305232e-14
Aldh2	1.09608750768638e-14	0.530114938202277	0.116	0.03	1.49539218673652e-10
Fth1	4.31616265718593e-32	0.526084744823872	0.728	0.525	5.88854071319877e-28
Tacc1	2.30386901940568e-14	0.523339741267207	0.166	0.061	3.14316850317518e-10
Nedd4	8.82307697492694e-17	0.522865193015405	0.25	0.108	1.20373239168928e-12
Eif5a	4.21347923647946e-26	0.521696734902448	0.658	0.448	5.74844972232893e-22
C1qbp	1.99724178669628e-17	0.517409594485611	0.295	0.139	2.72483696958974e-13
Prdx2	1.15291969568419e-17	0.516434192489762	0.323	0.159	1.57292834082194e-13
Hsp90aa1	2.07806109104672e-18	0.51419269923871	0.48	0.299	2.83509874651503e-14
Chchd4	5.25321628530276e-13	0.513575380991152	0.108	0.03	7.16696297803856e-09
Xbp1	6.55466301232802e-12	0.512415036941304	0.198	0.094	8.94252674771911e-08
Ube2e1	1.21050908981072e-13	0.512014330773801	0.194	0.082	1.65149755122877e-09
Sqle	5.48296256935952e-12	0.507359216632297	0.105	0.031	7.4804058333772e-08
Fdps	2.76335075891041e-15	0.498468665637604	0.147	0.046	3.77003944038147e-11
Cux1	9.72912678260129e-13	0.496132440943278	0.18	0.076	1.32734476695029e-08
AI662270	1.84815742292845e-14	0.490063715248737	0.287	0.147	2.52144117210129e-10
Acadl	1.80852465967122e-13	0.488692634435161	0.134	0.044	2.46737019318945e-09
Mcm6	7.43789114394904e-18	0.488612006959084	0.33	0.163	1.01475148876897e-13
Myc	8.76215188828878e-16	0.474682621841686	0.248	0.111	1.19542038211924e-11
Hsp90ab1	6.34787123992009e-44	0.469380122289881	0.898	0.8	8.66040073262298e-40
Bcl7a	2.07636169270239e-09	0.462768497520254	0.143	0.064	2.83278025735387e-05
Ppid	1.97222413392724e-16	0.461301426923812	0.283	0.134	2.69070538591693e-12
Apex1	4.18055168739176e-16	0.460154583141089	0.275	0.128	5.70352666710858e-12
Tagln2	4.04247841500334e-13	0.459064773746932	0.218	0.101	5.51515330158905e-09
Lman1	3.43209370846794e-10	0.457777387521573	0.192	0.096	4.68240544646282e-06
Cuedc2	4.94254548022416e-12	0.456974914104138	0.112	0.034	6.74311479866982e-08
Adk	2.85322859232376e-10	0.456424712192347	0.115	0.042	3.8926597685073e-06
Trim37	1.69859167805106e-11	0.453138539973315	0.132	0.049	2.31738862636506e-07
Pebp1	5.39783378812849e-16	0.45307577626776	0.301	0.149	7.3642646371437e-12
Creg1	3.83956758258201e-14	0.452002560061522	0.206	0.087	5.23832205291664e-10
Impdh2	8.35279644953537e-14	0.45191749960237	0.311	0.169	1.13957201961011e-09
Itgb1	8.35384633123411e-12	0.449229293143341	0.225	0.112	1.13971525497027e-07
Psmd7	2.86729564754382e-16	0.447302126227568	0.371	0.204	3.91185145194404e-12
Nrros	1.83802212862539e-12	0.445374407276686	0.119	0.038	2.50761359008362e-08
Strn3	9.22295866060376e-11	0.443127531554806	0.116	0.041	1.25828825006617e-06
Parp1	1.78265001187803e-15	0.441362229647778	0.357	0.194	2.43206941120519e-11
Hmgn5	8.18956771406143e-12	0.441164733082322	0.204	0.096	1.1173027232294e-07
Hnrnpa1	1.23218270638708e-09	0.441161938149656	0.294	0.183	1.68106686632389e-05
Mybbp1a	3.55674325122189e-13	0.440105067504108	0.261	0.131	4.85246481764203e-09
Patz1	6.38147726135133e-14	0.439272107342612	0.115	0.031	8.70624942766162e-10
Dcaf8	5.51809387558195e-11	0.439246599340875	0.207	0.103	7.52833547445645e-07
Anp32e	4.06109753423085e-23	0.438882997226367	0.707	0.514	5.54055536595115e-19
Dkc1	7.28806751423232e-12	0.438689554225746	0.306	0.178	9.94311050966715e-08
Gnl3	1.22555150588931e-14	0.438362623265808	0.287	0.144	1.67201991948479e-10
Cct4	4.77774899761256e-14	0.437780381787416	0.32	0.174	6.51828295744281e-10
Tmem242	5.49333543717799e-08	0.43633387223758	0.145	0.072	0.000749455753694194
Smarcd2	2.07768941255269e-10	0.435648839701261	0.131	0.051	2.83459166554564e-06
Vars	1.23956359911592e-11	0.431974104850783	0.213	0.106	1.69113661827385e-07
Hspd1	3.83008913528648e-17	0.431086567632033	0.549	0.372	5.22539060727134e-13
Bach1	3.97882420604755e-09	0.430949421063102	0.101	0.037	5.42830986431067e-05
Ptpre	1.99409830501136e-09	0.427907162908789	0.11	0.041	2.720548317527e-05
Mpp1	4.35609786863212e-12	0.426548917621116	0.111	0.034	5.94302432217479e-08
Prps2	7.36743892813607e-10	0.423916566326305	0.137	0.058	1.0051396929656e-05
Srek1	4.31317890280131e-10	0.423592290040461	0.159	0.072	5.88446997709183e-06
Gins2	4.54645307442175e-11	0.423497476981841	0.115	0.039	6.2027259294336e-07
Isoc1	6.31523767719522e-08	0.420869775347576	0.154	0.079	0.000861587876299744
N4bp2	1.58792366554094e-09	0.419025465735127	0.127	0.053	2.16640425689751e-05
Whsc1	1.5753921450163e-11	0.418171783250409	0.268	0.144	2.14930750344574e-07
H2afy	5.25280345057009e-12	0.417922893726044	0.334	0.197	7.16639974761278e-08
Msi2	1.13340513686512e-11	0.416901330176535	0.166	0.07	1.54630462822509e-07
Gmfg	1.96044517279588e-14	0.413065104858405	0.406	0.245	2.67463534924542e-10
Gas5	1.30434336517822e-17	0.411852568891828	0.554	0.371	1.77951565311265e-13
Tipin	2.1403747886832e-10	0.409470574086725	0.244	0.134	2.92011332420049e-06
Fam98b	8.12434127777049e-09	0.408477265210788	0.25	0.15	0.000110840388052623
Hdgf	3.10758220589073e-07	0.408375300846874	0.192	0.113	0.00423967440349673
Atad5	2.67244993505405e-09	0.407671115745923	0.148	0.068	3.64602344639423e-05
Paip2	9.80969138045383e-12	0.407519957454867	0.382	0.241	1.33833619503532e-07
Ehmt1	1.82929228116337e-07	0.406715871619857	0.157	0.083	0.00249570345919118
Fkbp4	6.40166687254567e-12	0.403307361312008	0.267	0.144	8.73379411421406e-08
Tspan13	9.9091289336018e-15	0.40250068257726	0.344	0.186	1.35190246041129e-10
Ptges3	5.51831002654398e-10	0.398493518261956	0.257	0.146	7.52863036921396e-06
Uhrf1	4.03046279399766e-09	0.398286727580687	0.225	0.128	5.49876038985101e-05
Trim28	3.30149707607613e-11	0.398211999751251	0.164	0.07	4.50423246089067e-07
Rad50	1.47954224824174e-10	0.39762825171788	0.282	0.163	2.0185394892762e-06
Anxa2	5.29648180490606e-12	0.397051891733985	0.187	0.084	7.22599012643334e-08
Ccdc34	2.2379999674631e-07	0.396803038573589	0.146	0.076	0.0030533033556099
Klf3	7.69091322121746e-10	0.39441585219088	0.157	0.071	1.0492712907707e-05
Entpd5	1.77088950098671e-11	0.394271563790233	0.101	0.029	2.41602454619617e-07
Stoml2	6.56939048109712e-09	0.392625472911168	0.157	0.076	8.9626194333608e-05
Ssbp3	7.43680648822638e-12	0.392566681630215	0.104	0.03	1.01460350918873e-07
Npm1	1.00972864553612e-23	0.390006025424197	0.76	0.595	1.37757279110493e-19
Paip1	1.72369785995561e-08	0.388221394641459	0.102	0.039	0.000235164099033744
Apobec3	5.89941220003032e-10	0.38666191811416	0.188	0.093	8.04856806450136e-06
Hmgb1	4.21993960652312e-24	0.386620602718025	0.819	0.672	5.7572636051795e-20
l7Rn6	9.71102046053582e-10	0.384789436371634	0.189	0.096	1.3248745214309e-05
Ddb1	2.3937254160133e-10	0.384597689158885	0.131	0.051	3.26575958506695e-06
Sae1	8.86133664631262e-13	0.384349128874224	0.268	0.139	1.20895215865643e-08
Pa2g4	8.45887790193597e-13	0.384094112185139	0.465	0.309	1.15404471216112e-08
Galk1	9.78765765135099e-09	0.383870784362306	0.153	0.074	0.000133533013337382
Msh2	3.61159886026484e-09	0.383359830087026	0.171	0.085	4.92730432505933e-05
Zfp36l2	7.87919495465839e-10	0.383118892362722	0.164	0.076	1.07495856766404e-05
Fcho1	4.90843299371963e-08	0.381719465901265	0.112	0.048	0.00066965751333317
Mbtd1	7.93715887364472e-09	0.380227257860407	0.125	0.054	0.000108286658513135
Cdk4	1.61406752502752e-14	0.379239784507777	0.343	0.188	2.20207232439505e-10
Dtymk	6.12028638965161e-08	0.377890988491747	0.24	0.146	0.00083499067214017
Naa50	6.48579030612382e-11	0.377557645252672	0.317	0.191	8.84856371464472e-07
Cops3	8.56508252826331e-09	0.373609804892426	0.21	0.116	0.000116853420933096
Upf3b	3.0381877182938e-10	0.370126201332966	0.153	0.066	4.14499950406824e-06
Wdr61	1.76067559413351e-09	0.369025392894504	0.187	0.094	2.40208971307634e-05
H2afx	9.38216230376441e-09	0.368842359633722	0.28	0.173	0.000128000840310258
Nudc	5.39131122564843e-09	0.364977196136273	0.35	0.232	7.35536590515216e-05
Mesdc2	2.06296732781326e-08	0.36487455105022	0.142	0.067	0.000281450632533563
Pnn	7.74878237419757e-13	0.364057766026939	0.573	0.408	1.05716637931177e-08
Rps14	2.1946796326677e-24	0.362461337272313	0.877	0.758	2.99420142284855e-20
Metap2	1.6938181891722e-12	0.360944215305613	0.433	0.279	2.31087615548764e-08
Snw1	5.42727663016111e-10	0.35980132429273	0.36	0.232	7.40443350652881e-06
Echs1	9.36894337841518e-08	0.359570375522902	0.105	0.044	0.00127820494511718
Glrx3	3.06399161366657e-10	0.354587616220205	0.28	0.162	4.18020375852531e-06
Arl6ip4	2.53178215595657e-12	0.354298672202032	0.246	0.121	3.45411039537155e-08
Ddx1	6.02933608663587e-11	0.353061457050635	0.225	0.115	8.22582322299731e-07
Nup37	2.44247435867356e-09	0.352905426873745	0.106	0.039	3.33226776753834e-05
Wdr77	9.97305490717928e-10	0.351936140553306	0.125	0.049	1.36062388098647e-05
Smarcc1	2.57348922194546e-10	0.351267322326956	0.356	0.223	3.51101134550019e-06
Chd9	4.41239733362145e-09	0.350556662442387	0.11	0.042	6.01983368225974e-05
Fam136a	1.01140472716531e-08	0.349079214390633	0.117	0.049	0.000137985946927163
Slc16a1	1.54949663274876e-09	0.349067077446983	0.111	0.041	2.11397825605913e-05
Rbbp6	3.32161383838151e-09	0.347830576769728	0.283	0.169	4.5316777597039e-05
Fgfr1op2	1.59955010284337e-10	0.347818980086502	0.361	0.225	2.1822662053092e-06
Txlna	4.57766688249535e-08	0.347746194171327	0.198	0.111	0.00062453109277884
Nhp2l1	4.64655117718983e-08	0.346977752977156	0.216	0.126	0.000633928977104008
Tmem256	4.62551954827995e-08	0.34500719279277	0.183	0.099	0.000631059631971834
Ppat	1.47367918569827e-07	0.344919772444573	0.173	0.094	0.00201054051304816
Slk	6.44462167617409e-09	0.34470440345808	0.23	0.13	8.7923973528043e-05
Mrpl34	1.62833133528515e-08	0.344199054462352	0.163	0.081	0.000222153244072953
Brd3	2.08877031722136e-10	0.342882567272641	0.194	0.093	2.8497093437851e-06
Sumo3	1.15176225594108e-09	0.342180089999354	0.24	0.133	1.57134924578042e-05
Ralgps2	1.08992633262573e-09	0.341836135859022	0.126	0.05	1.48698649560129e-05
2410006H16Rik	5.36258622102313e-07	0.339266989288723	0.212	0.128	0.00731617638134185
Slmap	1.21760320004568e-07	0.338508997729312	0.11	0.048	0.00166117604582232
Ranbp1	3.12098363087567e-12	0.336720546439886	0.616	0.467	4.25795796760368e-08
Uqcc2	6.96667928720328e-08	0.336519969860281	0.185	0.101	0.000950464055153143
Polr2d	3.31063635888344e-07	0.334565530633843	0.171	0.095	0.00451670118442467
Vdac1	4.24893953559244e-09	0.332651731387065	0.198	0.103	5.79682820840877e-05
Huwe1	5.54819763084631e-08	0.332253942346919	0.159	0.081	0.000756940602776362
Bcap29	1.30950865343442e-07	0.331667606381597	0.218	0.128	0.00178656265588057
Thy1	9.19315008475942e-10	0.331644960631587	0.351	0.226	1.25422146606373e-05
Fam216a	2.34671528820819e-07	0.329820950880481	0.101	0.043	0.00320162366770243
Mcm7	1.19382109973643e-07	0.329111158000795	0.264	0.166	0.00162873012637041
Eef1g	1.127994530016e-11	0.328881151440596	0.549	0.394	1.53892293730083e-07
Stmn1	6.06495321958702e-17	0.328730346244728	0.674	0.471	8.27441567748257e-13
Ilf3	5.12235518234035e-08	0.328099968209887	0.202	0.115	0.000698842917526694
Chaf1a	1.2849035894727e-08	0.328087063024314	0.196	0.104	0.000175299396711761
Ybx1	2.40118828461601e-18	0.327951177443768	0.842	0.736	3.27594117670162e-14
Cnbp	8.23379144292932e-14	0.327663634798753	0.646	0.487	1.12333616655885e-09
Ezh2	5.06006277759859e-10	0.327577530282868	0.456	0.316	6.90344364747776e-06
Dctpp1	1.82190071230884e-08	0.326881068438268	0.183	0.096	0.000248561914180295
Tcp1	7.00300713828682e-09	0.326687149677161	0.308	0.195	9.55420263876471e-05
Rps5	9.68311985273528e-26	0.326274228660679	0.916	0.808	1.32106804150867e-21
Arglu1	5.9908334815849e-07	0.325768380153948	0.198	0.117	0.00817329411892628
S100a11	2.21955930520749e-11	0.325531299549265	0.148	0.059	3.02814476009458e-07
Ivns1abp	6.46392537984057e-09	0.323798980430363	0.199	0.105	8.8187333957165e-05
Baz2b	2.83599201928031e-09	0.322695775848393	0.144	0.064	3.86914391190412e-05
Tardbp	1.54559304357297e-08	0.322191899854975	0.325	0.214	0.00021086525893466
Rnf187	5.59698135137874e-09	0.321088958519927	0.155	0.073	7.63596165768601e-05
Cd47	1.18799966240305e-10	0.320373781249574	0.462	0.315	1.62078793941649e-06
Snrpd1	1.25078807178744e-07	0.319394065123078	0.281	0.18	0.00170645016633961
Rps3a1	5.93839136977047e-17	0.317091790339572	0.8	0.671	8.10174734577785e-13
Park7	2.30007995933674e-11	0.315405032532023	0.438	0.283	3.13799908852311e-07
Sfrs18	4.07270623952482e-08	0.313618127029062	0.375	0.258	0.000555639312258371
Mat2a	3.86649563024731e-08	0.312717843757334	0.288	0.182	0.000527505998834641
Slc29a1	5.22020182145988e-08	0.311705900051971	0.107	0.044	0.000712192134501771
Dars	7.65121590833544e-09	0.311208356889927	0.184	0.094	0.00010438553863742
Prmt1	2.60002437604775e-07	0.310603913317408	0.217	0.129	0.00354721325624194
Eprs	2.76217039520013e-08	0.309119401133913	0.333	0.22	0.000376842907017154
Pbk	2.88693614120999e-07	0.308107409254239	0.145	0.074	0.00393864697745279
Rps6	1.10342265642112e-19	0.306566769341453	0.858	0.717	1.50539953015533e-15
Bola1	2.10138956139552e-08	0.305413667535808	0.101	0.039	0.00028669257786119
Ramp1	2.11367280302021e-08	0.305262370915593	0.287	0.178	0.000288368380516048
Cnpy2	1.87350594343553e-08	0.304302858752618	0.169	0.085	0.00025560241586291
Gtf3a	1.86970020762822e-07	0.303789852001961	0.128	0.061	0.00255083199326719
Aco2	7.3280359387478e-07	0.302874315059704	0.189	0.11	0.00999763943123363
Pole3	3.45756265910408e-09	0.30024440354067	0.149	0.068	4.7171527358157e-05
Ralbp1	5.4922189582195e-09	0.30020714424146	0.201	0.106	7.49303432469886e-05
Tk1	1.20782780642255e-07	0.299648921240976	0.123	0.056	0.00164783947630228
Bcl11b	2.7141670409011e-09	0.299493819570723	0.377	0.247	3.70293809390137e-05
Srsf7	2.32643960648644e-07	0.2993305445383	0.404	0.29	0.00317396155512945
Mki67ip	5.03388763284578e-09	0.298993198189288	0.246	0.141	6.86773289749149e-05
Mettl6	5.278527879233e-07	0.293796518998231	0.15	0.08	0.00720149558563758
Dut	4.76169323803614e-10	0.292740573339378	0.325	0.195	6.4963780846527e-06
Cbx5	4.36824390051502e-08	0.29259406483078	0.354	0.242	0.000595959515347264
Cnp	1.65637427098408e-07	0.292573089984533	0.163	0.086	0.00225979141790358
Srp68	3.23125384114099e-08	0.287966796438004	0.137	0.064	0.000440839961546866
Dnajc9	5.1622015234295e-08	0.284302080786235	0.392	0.276	0.000704279153841487
Asf1a	6.71424971366125e-07	0.28422178035706	0.167	0.093	0.00916025088434804
Ngly1	2.24774020751062e-07	0.28103897139623	0.117	0.054	0.00306659196510673
Rpl8	3.93013278696706e-12	0.279550038415282	0.728	0.604	5.36188016125916e-08
Umps	1.37678746092452e-07	0.27820326490606	0.135	0.065	0.00187835113293932
Trat1	4.89226707161323e-08	0.275467351839838	0.169	0.087	0.000667451996580193
Rsl1d1	1.31125371042406e-09	0.274726911776698	0.418	0.28	1.78894343713154e-05
Nsun2	1.34777150898049e-08	0.274225635814425	0.249	0.145	0.000183876466970208
Tcf25	9.88821473934961e-08	0.273574311790986	0.357	0.242	0.00134904913688947
Hirip3	5.6800980855939e-08	0.270006335357937	0.253	0.154	0.000774935781817575
Ncl	6.44360908397e-15	0.268518033621838	0.836	0.751	8.79101587326027e-11
Nap1l1	1.06513099671418e-07	0.26741847645714	0.403	0.284	0.00145315821881716
Ssrp1	1.07850469008045e-07	0.267243193536649	0.418	0.298	0.00147140394867676
Shmt2	5.26901443004017e-08	0.267092896272042	0.115	0.049	0.00071885163869038
Atic	2.5402849318604e-07	0.265212898016444	0.222	0.133	0.00346571073253714
Exosc7	2.48186319489264e-07	0.265205731417017	0.162	0.086	0.00338600595679203
Tia1	8.58755870583996e-08	0.264989799931264	0.218	0.125	0.00117160063423775
Gnb2l1	1.1031432521035e-07	0.263358874045212	0.577	0.459	0.00150501833884481
Cbx1	1.08156308346026e-08	0.255181676952073	0.454	0.32	0.000147557651476483
Bclaf1	9.75634943060198e-08	0.253945403854276	0.403	0.285	0.00133105875281703
Prdx1	3.79329791731129e-09	0.252217391986901	0.563	0.424	5.1751963485878e-05
Srm	5.99561950422783e-07	0.251936137186788	0.164	0.09	0.00817982368961803
Rpl3	1.82320461732086e-12	0.251191354794092	0.799	0.676	2.48739805941085e-08
2810004N23Rik	6.14499186302298e-08	0.25045612220404	0.217	0.123	0.000838361239872225
Rpl41	5.35778327385336e-08	-0.264369225499031	0.624	0.682	0.000730962372051814
Cd3d	4.74422462520082e-09	-0.275280603589852	0.442	0.56	6.47254565616148e-05
Rps27	4.63354245114279e-10	-0.308628169223997	0.552	0.656	6.32154196609411e-06
Rps29	3.22335265529739e-08	-0.341261059565817	0.546	0.62	0.000439762002762223
mt-Rnr2	1.25855956781741e-18	-0.364808949507928	0.888	0.905	1.71705281837329e-14
Malat1	1.95182453620574e-13	-0.379564258435033	0.837	0.868	2.66287421474549e-09
Ptprcap	4.14801065114131e-08	-0.380600156809508	0.428	0.5	0.000565913093135209
Whsc1l1	2.43579137620423e-07	-0.408292173521962	0.059	0.126	0.00332315017455544
Cox6a1	3.17141352731571e-09	-0.414309737310629	0.369	0.46	4.32675947531682e-05
Rac2	8.69457212932403e-12	-0.460081272060593	0.398	0.503	1.18620047560368e-07
Cfl1	1.22512593615449e-12	-0.463479685494445	0.448	0.531	1.67143931469558e-08
Rap1a	6.45314104086678e-07	-0.467717328014531	0.21	0.291	0.00880402032205455
Ndufa1	8.01233275239112e-08	-0.472199397462199	0.126	0.21	0.00109312255740872
Rasa2	1.06155951471105e-08	-0.480918116478031	0.05	0.122	0.000144828564592029
Sh3kbp1	6.29074883776134e-11	-0.484462178273905	0.205	0.325	8.5824686393578e-07
Tmem50a	3.3760802549507e-10	-0.487298750613272	0.299	0.402	4.60598629182924e-06
Reep5	9.03444722985821e-09	-0.491294136467182	0.046	0.117	0.000123256963556955
Pycard	1.33811569911338e-07	-0.491523162703769	0.166	0.252	0.00182559124830039
Arrb2	1.13153281876771e-08	-0.496362776516677	0.059	0.133	0.000154375022464478
Irf2	6.44988629887856e-07	-0.498076595940427	0.054	0.116	0.00879957987756002
Uqcrq	1.31784850958082e-08	-0.500166745456358	0.229	0.325	0.000179794072162111
Fyn	2.12296557452045e-07	-0.506952188847724	0.044	0.105	0.00289636193331825
Ndufa13	3.65174187192264e-08	-0.507405816435079	0.215	0.305	0.000498207143586406
B2m	8.10783223078655e-16	-0.511759997462006	0.583	0.64	1.10615155124621e-11
Cap1	2.32397131838472e-07	-0.51227202998885	0.168	0.25	0.00317059406967227
Nsg2	3.76230129652536e-09	-0.518733210150038	0.061	0.139	5.13290765884955e-05
Fam49b	6.53257484556342e-08	-0.519697834160865	0.076	0.15	0.000891239186180218
Rasgrp2	1.98691418032262e-08	-0.52445829233858	0.076	0.155	0.000271074701621416
4930523C07Rik	1.74975644555688e-08	-0.525218203881668	0.074	0.153	0.000238719271867325
Sept11	1.53819484337029e-07	-0.529082279005033	0.114	0.193	0.00209855922481009
Mrpl52	2.42583383664485e-07	-0.531194995377887	0.073	0.142	0.00330956510333457
Lrrc58	2.17162036112884e-09	-0.536580809813145	0.128	0.223	2.96274165868807e-05
Hmha1	6.57515933247912e-08	-0.536881427753471	0.133	0.217	0.000897048987730126
Jak1	7.84853107275913e-13	-0.537747205489811	0.26	0.386	1.07077509425653e-08
Trim12c	2.18632292721077e-08	-0.538365038213765	0.038	0.102	0.000298280036959365
Dok2	4.13458549087598e-07	-0.540700111914206	0.059	0.122	0.00564081498520211
Trbc2	1.24049937035653e-30	-0.544019553705619	0.752	0.842	1.69241329097742e-26
Rnf167	2.96873307632486e-09	-0.544954637842724	0.037	0.105	4.05024253603e-05
Arhgap30	1.37203146401822e-08	-0.545495850794743	0.19	0.284	0.000187186252636005
Rasgrp1	2.76691159502993e-07	-0.546190215891309	0.046	0.107	0.00377489748909933
Zfp36l1	1.6118834566256e-08	-0.552860937111336	0.067	0.144	0.000219909259987431
Skap1	9.8965435772996e-11	-0.557395610760814	0.248	0.355	1.35018544025098e-06
Nt5c	2.2647581934521e-08	-0.563175534418643	0.065	0.139	0.00030898096033267
Tapbp	2.06435100809664e-09	-0.564810542526117	0.064	0.145	2.81639408034624e-05
Ptpn6	1.73618442665878e-10	-0.566877485791881	0.162	0.268	2.36867641329057e-06
Mef2a	2.62382333869189e-07	-0.56828337311912	0.045	0.105	0.00357968218097735
Myl12a	6.33665861142786e-15	-0.574533741029629	0.289	0.421	8.64510334357103e-11
Acp5	6.41642272681231e-11	-0.577233315246078	0.031	0.106	8.75392552619004e-07
Sh2d2a	5.80481085596619e-09	-0.578446897437504	0.058	0.133	7.91950345079468e-05
Ifi47	3.555049315023e-09	-0.580550097761784	0.082	0.167	4.85015378048588e-05
Rasal3	4.83624166393642e-09	-0.58072666407972	0.093	0.179	6.59808450210845e-05
Rtp4	2.34399717991991e-08	-0.585201928044675	0.041	0.106	0.000319791535256474
Rap1b	3.10225261285809e-09	-0.586747589034193	0.085	0.17	4.23240323972229e-05
Actr3	3.83424128763485e-19	-0.587558282618177	0.302	0.466	5.23105538872023e-15
Dgkd	9.41625056662588e-10	-0.588175381760729	0.044	0.119	1.28465906480477e-05
Dusp2	2.29287229635038e-07	-0.593920673482414	0.079	0.148	0.00312816567391083
Arpc2	4.87457323759341e-46	-0.594295929611136	0.669	0.831	6.65038026804869e-42
Emp3	2.54068963626133e-09	-0.59633091484573	0.129	0.224	3.46626287075133e-05
Macf1	2.82410787031259e-08	-0.596900613611147	0.118	0.203	0.000385293036746747
Wdr1	1.08161963024474e-08	-0.598721518962796	0.081	0.159	0.00014756536615429
Arhgef1	4.49167113269837e-10	-0.604923557529139	0.087	0.18	6.12798692634039e-06
Cast	9.74691754346214e-10	-0.610292760250426	0.082	0.17	1.32977196045454e-05
Ikzf1	1.29704349710729e-11	-0.615631806735922	0.114	0.221	1.76955644310347e-07
Bcl2	7.26096581670688e-08	-0.620451213475823	0.065	0.135	0.000990613566373319
Rbm38	1.40505157748564e-10	-0.627630088385805	0.134	0.237	1.91691186716366e-06
H2-T23	1.15316444469717e-14	-0.631491814503535	0.039	0.139	1.57326225190035e-10
Isg15	3.17780934139743e-11	-0.631531420256883	0.03	0.106	4.33548528446851e-07
Pld3	1.0109080537891e-11	-0.634190979894085	0.031	0.11	1.37918185778447e-07
Id2	2.20072766826501e-07	-0.634482419769807	0.084	0.156	0.00300245275781395
Tpm3	7.39983102509376e-42	-0.637578834756067	0.582	0.756	1.00955894675354e-37
Fam105a	1.03560795266776e-10	-0.637598680370379	0.032	0.106	1.41287992982463e-06
Ppp1r18	5.85186067745693e-11	-0.639249488508113	0.059	0.146	7.98369352225449e-07
Cdc42se1	1.11088635331339e-11	-0.640979003669728	0.101	0.205	1.51558225182546e-07
Ablim1	9.8264384730002e-14	-0.641208084351124	0.188	0.316	1.34062100087142e-09
Nfkbia	3.57136530026747e-07	-0.644046458168129	0.102	0.174	0.00487241367915491
Cdkn2d	1.96077246119857e-12	-0.656336095724916	0.08	0.184	2.67508186881321e-08
Vasp	2.11378584782174e-15	-0.662364193125022	0.061	0.175	2.88383803218320e-11
Sept7	5.5042342307881e-25	-0.66349288618996	0.441	0.592	7.5094267610642e-21
Trim30a	2.41438667140319e-08	-0.664247073349454	0.084	0.162	0.000329394773579537
Pyhin1	3.21379814382063e-10	-0.666719881447129	0.038	0.112	4.38458480761448e-06
Cyba	2.25878895236165e-16	-0.672489174394281	0.152	0.295	3.08166576770699e-12
Ier2	2.40880702778139e-12	-0.675038731496408	0.086	0.191	3.28633542800216e-08
Samd9l	5.81103563391893e-13	-0.680014835911825	0.03	0.115	7.92799591535559e-09
Ighm	4.15987828594117e-11	-0.683638771504565	0.055	0.142	5.67532194550954e-07
Arhgdib	5.11157907541492e-40	-0.689285297909733	0.508	0.703	6.97372733258857e-36
Anxa6	3.17728246796223e-13	-0.70224490785705	0.058	0.157	4.33476647104087e-09
Myl6	4.01890199576249e-16	-0.702776881739894	0.175	0.315	5.48298799281877e-12
Galnt6	1.31355485551746e-12	-0.706207513649822	0.027	0.107	1.79208288938247e-08
Grap	2.49365361113421e-15	-0.708549562304292	0.039	0.142	3.4020916216704e-11
Igfbp4	1.27250767628376e-13	-0.71939764584237	0.037	0.128	1.73608222275393e-09
Tox	1.14758608238074e-08	-0.720153816962545	0.058	0.129	0.000156565169219204
Atp1b1	6.95557256307842e-13	-0.721777244887042	0.05	0.144	9.48948764780788e-09
Bin2	6.61898777649888e-16	-0.727613990517881	0.143	0.28	9.03028502347742e-12
Sh3bgrl3	8.00039925232361e-28	-0.757218221379342	0.289	0.487	1.09149446999451e-23
Prkcq	7.5555786486564e-14	-0.75789147928536	0.031	0.12	1.03080759503619e-09
Ets1	1.88035479610752e-22	-0.772504803133178	0.265	0.441	2.56536804832949e-18
Camk4	1.53305042242136e-16	-0.776506301080904	0.07	0.194	2.09154069130946e-12
Cd53	5.62010160071853e-16	-0.778727531345839	0.069	0.187	7.66750461386028e-12
Itk	1.00154877517122e-16	-0.786334167062547	0.024	0.123	1.3664129939661e-12
Zap70	1.16620070701301e-17	-0.787756519909401	0.017	0.113	1.59104762457785e-13
Ms4a6b	2.39622600144109e-15	-0.793944400199871	0.123	0.253	3.26917113376608e-11
Arpc5	2.52060493004455e-30	-0.796785175704485	0.34	0.537	3.43886130605978e-26
Lsp1	6.99755486169187e-27	-0.811864656382154	0.201	0.403	9.54676409780622e-23
Ltb	7.91125975121673e-17	-0.825180693976245	0.013	0.103	1.0793331678585e-12
Cd6	4.96048492758553e-21	-0.830813176154261	0.011	0.118	6.76758958670494e-17
Ptprc	3.94885674602219e-50	-0.84448416789273	0.438	0.669	5.38742525859807e-46
Dgka	1.34780867364582e-19	-0.850215049906422	0.029	0.146	1.83881537345499e-15
Pydc3	3.09898330946134e-22	-0.852776054392795	0.002	0.104	4.22794292909811e-18
Cd4	3.36941131322205e-16	-0.85386877311077	0.021	0.114	4.59688785462884e-12
Add3	3.1612527394897e-21	-0.874866184328145	0.11	0.269	4.3128971124858e-17
Lef1	1.33172966491903e-34	-0.877134769350251	0.217	0.465	1.81687878184904e-30
Myh9	3.7556490743678e-22	-0.880689513701035	0.159	0.331	5.12383203215999e-18
Tuba1a	8.88783551306862e-22	-0.884304053075952	0.025	0.149	1.21256739904795e-17
Coro1a	5.24072646347355e-24	-0.887705192200348	0.192	0.367	7.14992311411696e-20
Tpm4	4.91192587849632e-20	-0.89691820787303	0.06	0.194	6.70134047603253e-16
Fxyd5	1.69615090545584e-20	-0.906989807962367	0.1	0.249	2.3140586803134e-16
Rapgef6	2.99998197844431e-19	-0.90882538733864	0.076	0.213	4.09287541319158e-15
Eno1	2.33269361408334e-27	-0.910300110080025	0.19	0.385	3.1824938976939e-23
Gm4955	6.58053347906658e-23	-0.920135955296016	0.001	0.104	8.97782182549053e-19
Evl	3.70392673593441e-23	-0.924008730646479	0.023	0.152	5.05326724583531e-19
Itgb2	4.52450761582696e-26	-0.951874518666443	0.03	0.176	6.17278574027272e-22
H2-K1	7.56831222452273e-22	-0.953109506802901	0.122	0.284	1.03254483679164e-17
Jund	4.9921696212757e-22	-0.957588564361751	0.032	0.162	6.81081701430643e-18
Stat1	1.49092169360765e-23	-0.958082844314964	0.104	0.273	2.03406446658891e-19
Il2rg	1.17821557759689e-41	-0.960367089649725	0.24	0.501	1.60743951251544e-37
Inpp4b	1.0871787632208e-24	-0.967163993269583	0.011	0.134	1.48323798666214e-20
Calm1	7.31957362556263e-105	-0.972483794987876	0.603	0.857	9.9860942973551e-101
Ckb	3.17045896727116e-22	-0.990996856839446	0.004	0.109	4.32545716904805e-18
Skil	1.42528063090827e-26	-0.998052319180078	0.003	0.126	1.94451036474816e-22
Itgb7	3.7570942641071e-26	-1.0047926279439	0.021	0.16	5.12580370452132e-22
Satb1	1.28446097162178e-21	-1.00761936225745	0.177	0.34	1.75239010358359e-17
Egr1	1.84226665897043e-21	-1.04021091429481	0.007	0.111	2.51340440283336e-17
Actb	3.66828744985448e-243	-1.04041660168892	0.956	0.998	5.00464456783647e-239
Pfn1	2.68338756054374e-101	-1.04915104151225	0.514	0.836	3.66094564884982e-97
Id3	3.37017470590634e-25	-1.08034436749696	0.033	0.178	4.59792935126802e-21
Samhd1	1.85127484232212e-24	-1.08719419547516	0.009	0.128	2.52569426738006e-20
Limd2	1.65200231950541e-51	-1.08844664544246	0.237	0.524	2.25382676450123e-47
Lcp1	2.51443886527277e-57	-1.08980450239418	0.296	0.589	3.43044894389164e-53
Laptm5	6.27295649629388e-50	-1.09340757451396	0.212	0.496	8.55819454789374e-46
Cytip	2.71056226069095e-29	-1.11934057397897	0.017	0.165	3.69802009226066e-25
Tes	5.21387495632559e-34	-1.12048016344618	0.048	0.24	7.113289602915e-30
Slfn1	1.05050093157859e-26	-1.15575663404	0.002	0.123	1.43319842095267e-22
Gimap6	5.60103206494113e-30	-1.16697634944749	0.065	0.246	7.64148804619918e-26
Cd8a	7.77306200939073e-27	-1.17073500803473	0.035	0.187	1.06047884994118e-22
Msn	1.63054494768026e-60	-1.21509093694248	0.227	0.543	2.22455247212018e-56
Ccr7	7.14106111649183e-37	-1.21685885059109	0.007	0.177	9.7425496812298e-33
Cotl1	2.33654861011063e-42	-1.2523209712605	0.094	0.336	3.18775326877393e-38
H2-D1	4.51895981357732e-56	-1.28834091275802	0.208	0.508	6.16521687366353e-52
Sp100	5.25844819738562e-59	-1.34317960590477	0.077	0.387	7.1741008756932e-55
Cd8b1	1.52054964659815e-36	-1.35338969217266	0.05	0.253	2.07448588285386e-32
Cd28	4.28286389825077e-42	-1.38987949534531	0.039	0.258	5.84311121638353e-38
Ccr9	2.71204917892691e-36	-1.42609396965257	0.07	0.282	3.70004869480999e-32
Slfn2	1.03047622920879e-51	-1.43073976278519	0.048	0.31	1.40587871950955e-47
Klf2	2.61668864441164e-42	-1.4420779196711	0.001	0.187	3.5699483175708e-38
Cd5	2.60518549280668e-43	-1.46358311910008	0.019	0.227	3.55425456783616e-39
Cnn2	2.09318349053623e-58	-1.47497709176458	0.064	0.357	2.85573023613857e-54
Stk17b	1.45788095874783e-55	-1.47615562391863	0.043	0.315	1.98898699201967e-51
Rgs10	1.18380787647847e-54	-1.48764722742098	0.079	0.362	1.61506908587958e-50
Vim	5.06578993719202e-56	-1.5097237960055	0.081	0.365	6.91125721131108e-52
Ifi27l2a	1.7962673888195e-34	-1.52089434895723	0.003	0.159	2.45064759856645e-30
Shisa5	1.38567453465116e-75	-1.62023530077159	0.098	0.456	1.89047576762457e-71
Trac	7.41789339149132e-61	-1.66532105279484	0.003	0.265	1.01202319540116e-56
Tmsb4x	1.42135688400734e-200	-1.78111308511019	0.499	0.906	1.93915719685121e-196
Gimap4	2.49122291852052e-68	-1.87074739703057	0.003	0.292	3.39877542773754e-64
Cd2	3.30471788573428e-130	-2.35281234282382	0.013	0.508	4.50862661150727e-126
Itm2a	1.15637446077626e-72	-2.36689849767793	0.037	0.361	1.57764167683705e-68
Tmsb10	8.52106787938891e-168	-2.37406115571278	0.164	0.731	1.16252929078503e-163
Ms4a4b	9.58923764101511e-112	-2.50035408116368	0.046	0.494	1.30825969136369e-107
Cd52	5.41674940501927e-225	-3.15052221882818	0.04	0.758	7.39007121326779e-221
