# Supplementary material for: Single-Cell Analysis Identifies Thymic Maturation Delay in Growth-Restricted Neonatal Mice
Source: Front Immunol. 2018 Nov 1;9:2523. doi: 10.3389/fimmu.2018.02523 (PMC6221967; doi:10.3389/fimmu.2018.02523)
Supplement: Supplementary file 2 [file Data_Sheet_1.ZIP › S7A.06 - T-Cell.Table.2.vs.3.adjp.0.01.csv]

	p_val	avg_logFC	pct.1	pct.2	p_val_adj
Npm1	1.15273496616209e-215	1.25412103177816	0.85	0.401	1.57267631433493e-211
Gzma	8.13554493620199e-66	1.21227055500929	0.297	0.062	1.10993239564604e-61
Hspd1	2.01923464792721e-126	1.07641460629425	0.702	0.308	2.7548418301671e-122
Nolc1	1.04254931464801e-95	1.03351555821002	0.571	0.217	1.42235002997427e-91
Myc	5.06046307689285e-50	1.00513490499422	0.225	0.042	6.90398977580491e-46
Srm	3.53351454947345e-54	1.00383290966171	0.267	0.062	4.82077389984663e-50
Mybbp1a	7.86202199045219e-43	0.913771705362166	0.247	0.069	1.07261566015739e-38
Hsp90ab1	1.48915929212137e-190	0.905801871502229	0.944	0.659	2.03166002224118e-186
Mif	6.49556823487065e-64	0.899797395258078	0.456	0.178	8.86190374283402e-60
Dkc1	7.1960825816792e-50	0.858041054731688	0.368	0.141	9.81761546618493e-46
Eef1g	1.01731248631243e-73	0.853237532930878	0.566	0.255	1.38791942507605e-69
Rps2	1.08898618484261e-143	0.84589867538629	0.877	0.548	1.48570385198077e-139
Ddx21	2.28059798412668e-44	0.83549034655598	0.318	0.114	3.11141982974403e-40
Gnl3	2.0317950537244e-46	0.831928644080955	0.304	0.098	2.7719779917962e-42
Ncl	1.6581987795263e-147	0.823536559899511	0.917	0.676	2.26228059490772e-143
Wdr43	2.17329391025592e-44	0.781549090311015	0.344	0.132	2.96502488176215e-40
Fbl	1.47508358807642e-36	0.770131353998268	0.301	0.119	2.01245653921266e-32
Hspe1	1.41636622469161e-35	0.764975762773212	0.269	0.098	1.93234844034676e-31
Nhp2	3.04522000100357e-40	0.760889590591593	0.3	0.109	4.15459364736917e-36
Tmed5	6.13864429160153e-39	0.755393324676064	0.346	0.147	8.37495240703197e-35
C1qbp	8.03222945206985e-46	0.75331955121047	0.339	0.123	1.09583706414589e-41
Rrs1	8.99663441787915e-32	0.74588719107968	0.236	0.083	1.22741083363125e-27
Hspa9	6.12048425659452e-50	0.745352586650229	0.457	0.206	8.3501766712719e-46
Lyar	1.14689334803808e-47	0.74161604836354	0.424	0.186	1.56470659472835e-43
Rrp1b	2.11825113006339e-30	0.736668069212159	0.19	0.055	2.88993001674548e-26
Nme1	3.85488347034422e-56	0.728011988197133	0.519	0.249	5.25921751859062e-52
Apex1	2.6164944061076e-36	0.726765400973835	0.236	0.073	3.5696833182526e-32
Aldoa	3.98321409857226e-33	0.714796567037159	0.27	0.103	5.43429899468213e-29
Rpl14	1.13790323045548e-106	0.708850079665264	0.848	0.528	1.55244137731042e-102
Rsl1d1	8.9290917435215e-45	0.706302310095049	0.448	0.214	1.21819598656864e-40
Nsun2	5.19855478344246e-32	0.699759137103279	0.253	0.094	7.09238829105055e-28
Eif5a	6.62351651595198e-79	0.690810290242456	0.751	0.462	9.03646358271329e-75
Rpl10	3.79046164065809e-57	0.682302362828118	0.611	0.33	5.17132681634984e-53
Atp5g1	9.05365061389409e-39	0.677362816266567	0.397	0.188	1.23518955325357e-34
Mki67ip	2.0000798914868e-30	0.664873991882706	0.249	0.094	2.72870899595544e-26
Ybx3	3.23710885461803e-28	0.661929670365193	0.142	0.03	4.41638761035538e-24
Shmt1	7.87587923522675e-27	0.651953774817819	0.157	0.041	1.07450620406199e-22
Phb2	9.99317073965287e-36	0.647835603565271	0.323	0.132	1.36336828401084e-31
Bzw2	2.40658848717616e-36	0.644578545856787	0.377	0.175	3.28330867305444e-32
Rpl5	5.85058030388986e-59	0.643195340083158	0.662	0.387	7.98194670859694e-55
Bcap29	1.20282126308582e-23	0.642925309095039	0.158	0.048	1.64100904922799e-19
Ftsj3	4.58635813497735e-26	0.642228516646176	0.224	0.086	6.2571684035496e-22
Pa2g4	1.9141273912707e-48	0.64208364632254	0.566	0.316	2.61144399991062e-44
Ldha	2.31396747497798e-49	0.63575464176241	0.56	0.3	3.15694582611245e-45
Nop58	5.35688587168109e-44	0.634555447798348	0.482	0.239	7.30839939473451e-40
Atic	1.36386739608418e-31	0.631701003348859	0.26	0.098	1.86072428847765e-27
Ppid	9.42900228231616e-30	0.630941663328584	0.305	0.136	1.28639878137639e-25
Gas5	1.68744784328474e-36	0.628053744785336	0.42	0.208	2.30218509259337e-32
Eprs	5.43600342842561e-31	0.625954742865785	0.37	0.188	7.41633947740106e-27
Rps18	4.19548058874223e-75	0.625683798228342	0.804	0.511	5.72389416722102e-71
Cacybp	3.95922089107845e-38	0.60664065319546	0.439	0.217	5.40156506169833e-34
Sdad1	6.31251065367948e-30	0.605409896891935	0.191	0.055	8.61215828481492e-26
Lcp1	8.66568312139539e-29	0.595588164404858	0.358	0.183	1.18225914825197e-24
Gar1	1.51581012720716e-22	0.593019513162933	0.212	0.088	2.06801975654873e-18
Rps8	8.68979607441312e-62	0.587140208325005	0.747	0.466	1.18554887843218e-57
Hspa5	3.4604873340883e-29	0.586567315805705	0.455	0.265	4.72114286989667e-25
Shmt2	9.41514206468304e-21	0.580815225126436	0.139	0.043	1.28450783188471e-16
Pno1	5.1526806988355e-23	0.579217759875159	0.138	0.037	7.02980227742128e-19
Gpx1	1.01341235517738e-27	0.575322265721038	0.359	0.183	1.3825984761685e-23
Gpatch4	3.06346308664184e-19	0.572745544638407	0.166	0.064	4.17948268910547e-15
Rrp15	2.14838710442795e-19	0.571496133591962	0.125	0.037	2.93104452657105e-15
Eif1a	6.59750072977579e-20	0.570613820609368	0.161	0.058	9.0009702456331e-16
Serbp1	1.27200771885608e-93	0.569903453766757	0.905	0.688	1.73540013083534e-89
Pabpc1	4.50083233497759e-101	0.569021431138505	0.932	0.733	6.14048555460993e-97
Mtf2	1.21550003018661e-32	0.564948777702941	0.485	0.276	1.65830669118359e-28
Ppa1	6.48631081946972e-19	0.564362028057705	0.172	0.069	8.84927385100254e-15
Gnb2l1	7.12854964851879e-40	0.559397625253417	0.589	0.352	9.72548028547419e-36
Rps4x	4.06247602687899e-51	0.558914772009271	0.695	0.444	5.54243604347101e-47
Pebp1	6.97551130635955e-25	0.557432544353143	0.297	0.143	9.51669007526634e-21
Rpl3	2.2539532514184e-63	0.555714732592204	0.798	0.535	3.07506842091012e-59
Tmem97	2.99234754840871e-18	0.547016605471086	0.133	0.044	4.082459760294e-14
Rpf2	2.09382236072448e-19	0.537876272560819	0.215	0.098	2.85660184673641e-15
Wdr77	3.34632056251522e-19	0.533886931920021	0.132	0.041	4.56538514343951e-15
Rpl13	2.45050974258225e-83	0.531974879012206	0.9	0.685	3.34323044180496e-79
Set	3.46461987796313e-40	0.53002042476736	0.592	0.357	4.7267808995051e-36
Rpl22l1	7.27231008796685e-22	0.529861381651217	0.246	0.113	9.92161265301317e-18
Gfra1	6.72540784803304e-17	0.528987993235816	0.119	0.038	9.17547392707147e-13
Gart	4.60712338946675e-17	0.527328730097127	0.17	0.072	6.28549844024948e-13
Rpl23	1.12924588614925e-32	0.527181756676051	0.47	0.258	1.54063016247342e-28
Rps3	5.56436206720794e-69	0.524718764253129	0.842	0.631	7.59145916829179e-65
Psme2	7.44705176374698e-21	0.524091931771489	0.231	0.105	1.016001272128e-16
Rpl7a	2.2782522195871e-36	0.523630402466584	0.579	0.35	3.10821950318268e-32
Ppat	7.39955029409593e-19	0.523532246255976	0.219	0.104	1.00952064662351e-14
Impdh2	1.46962428797291e-26	0.521007565203625	0.341	0.169	2.00500841608144e-22
Atad3a	1.92956564861133e-19	0.520079218587226	0.124	0.036	2.63250641440043e-15
Wdr12	1.09212520692265e-25	0.518999643436466	0.26	0.111	1.48998641980457e-21
Rexo2	3.66144136785563e-21	0.518363527833421	0.183	0.069	4.99530445816543e-17
Nop56	2.16291696781186e-33	0.518295243279767	0.462	0.244	2.95086761918572e-29
Rps23	2.84638238061431e-42	0.518221863893013	0.645	0.39	3.88331948187211e-38
Rpl37	7.01145434566016e-35	0.516972274257442	0.548	0.319	9.56572716378416e-31
Trmt6	5.02073074477547e-16	0.514883633666827	0.167	0.073	6.84978295509717e-12
Ctage5	8.93943871375805e-41	0.514718551790392	0.645	0.408	1.21960762371801e-36
Rpl38	6.72382413042e-22	0.514158332774243	0.291	0.147	9.17331326113201e-18
Phb	6.32830047802298e-16	0.512830926545172	0.139	0.054	8.63370034216676e-12
Prmt5	8.22908261910831e-22	0.511313231610347	0.242	0.11	1.12269374172495e-17
Rpl12	5.4327830737892e-26	0.510101806058134	0.401	0.223	7.41194594757061e-22
Prdx6	6.15050504865873e-22	0.50529066596421	0.212	0.088	8.39113403788511e-18
Sfxn1	3.93479438071803e-17	0.505006561756902	0.233	0.118	5.36823997361361e-13
Rplp1	6.40572362916338e-36	0.503970889973666	0.608	0.377	8.7393287472676e-32
Rpl6	5.27755279098881e-41	0.503620980082655	0.634	0.385	7.20016527274603e-37
Chchd4	7.67178438811257e-19	0.502194476619291	0.111	0.029	1.0466615440702e-14
Nop16	7.18849185618519e-18	0.502015127397611	0.136	0.047	9.80725943939345e-14
Rpl29	4.66289155186136e-21	0.500012036800193	0.341	0.191	6.36158294420445e-17
Rpl8	8.00743955566528e-52	0.498204667806894	0.756	0.523	1.09245497857941e-47
Rps27a	5.08519614097233e-43	0.494301016816183	0.689	0.443	6.93773309512856e-39
Nop10	3.47112106682853e-18	0.492582368301698	0.288	0.16	4.73565047147416e-14
Eif2b3	1.08309994598432e-17	0.492073646405597	0.125	0.04	1.47767325630641e-13
Eif3i	6.52244455004989e-26	0.49106108374294	0.371	0.197	8.89857109963307e-22
Cct4	3.75666854071097e-21	0.491005683302004	0.293	0.151	5.12522289009198e-17
Gtpbp4	1.04625737189351e-18	0.490886887868537	0.236	0.117	1.42740893247431e-14
Cct5	1.19737725136237e-24	0.490882926834383	0.413	0.238	1.63358178403368e-20
Psmd7	5.03922563318831e-28	0.489564008481416	0.411	0.221	6.8750155313588e-24
Slc25a4	4.8911232757863e-30	0.486629387638018	0.468	0.265	6.67295948515525e-26
Rpl36a	2.71185101355171e-26	0.486045445438189	0.418	0.232	3.69977833778859e-22
Rpl36	2.45885901131375e-30	0.485504771265618	0.532	0.325	3.35462134913534e-26
Park7	1.67227339031765e-30	0.484694189368436	0.494	0.293	2.28148258641037e-26
Rps26	2.75525748954447e-30	0.483174746978307	0.532	0.318	3.75899779298552e-26
Pes1	2.7876443372466e-16	0.48273703809852	0.169	0.073	3.80318316930554e-12
Cct6a	6.63217482289397e-28	0.482538591388717	0.376	0.191	9.04827611087425e-24
Rps19	1.72168806788958e-51	0.479185790669263	0.821	0.595	2.34889903102175e-47
Fam136a	2.62873724256739e-18	0.479153823254303	0.129	0.041	3.5863862200347e-14
Nars	3.48498497108411e-21	0.479027930891278	0.324	0.174	4.75456499605006e-17
Cct3	2.10928864849374e-21	0.478582055144492	0.267	0.13	2.87770250314001e-17
Pkm	3.08207614208212e-28	0.477860604110738	0.419	0.227	4.20487648064263e-24
Dctpp1	1.57075261300198e-17	0.477619744575806	0.239	0.122	2.1429777899186e-13
Eef1d	3.74894795821934e-21	0.471140226793476	0.328	0.179	5.11468969939864e-17
Rps5	1.88597153847454e-63	0.470976025213667	0.877	0.678	2.57303096994082e-59
Rpl10a	5.97349754090093e-22	0.467618835722704	0.425	0.257	8.14964269505114e-18
2810004N23Rik	9.24247655632058e-19	0.466683400528335	0.202	0.089	1.26095107657882e-14
Eef1b2	4.70801083758556e-25	0.466088539944449	0.399	0.223	6.42313918571798e-21
Mtap	1.4618289084667e-18	0.464950745647508	0.169	0.066	1.99437317982112e-14
Rps21	1.10742564420218e-18	0.46296502202203	0.291	0.157	1.51086080638504e-14
Pabpc4	2.34230498226175e-17	0.46279293977323	0.145	0.054	3.19560668729971e-13
Rps9	2.72573555722832e-63	0.462189519718873	0.884	0.705	3.7187210207266e-59
Ybx1	3.87674181046657e-75	0.461573840812926	0.933	0.809	5.28903885201954e-71
Fkbp3	3.11577532202585e-29	0.460713574057433	0.543	0.331	4.25085227183987e-25
Prmt1	4.75761485083329e-22	0.460215944957389	0.271	0.128	6.49081394099186e-18
Phgdh	8.21291123901844e-20	0.459390641157257	0.21	0.092	1.12048748033929e-15
Mrpl12	9.13262793834867e-17	0.45928093266976	0.233	0.119	1.24596442962891e-12
Psma4	2.85993888791281e-23	0.456238193997122	0.432	0.259	3.90181462477945e-19
Utp14a	4.59219401677925e-17	0.454590225234485	0.188	0.084	6.26513029709193e-13
Rpl15	3.4507058218335e-25	0.453499182548075	0.476	0.289	4.70779795272745e-21
Eef1a1	3.01097951893322e-36	0.453223085677847	0.703	0.489	4.1078793576806e-32
Btf3	9.11354251501029e-25	0.45166896219255	0.401	0.222	1.24336060532285e-20
Ranbp1	2.43948209104809e-49	0.451237733513336	0.806	0.593	3.3281854168169e-45
Mrpl19	3.08705692783847e-16	0.450700977180872	0.167	0.071	4.21167176665003e-12
Naa15	2.33904589386469e-17	0.450110737098915	0.265	0.142	3.19116031299959e-13
Rpl4	6.63640059165114e-61	0.449607263764005	0.897	0.718	9.05404132718965e-57
Rpl21	2.04217549907094e-27	0.449064660741815	0.558	0.36	2.78614003338248e-23
D19Bwg1357e	8.10682189071207e-19	0.447851518956083	0.203	0.09	1.10601371054985e-14
Rps3a1	1.62553370647183e-45	0.442939222103211	0.784	0.555	2.21771563573951e-41
Rpl9	9.29740957155216e-35	0.441862234578733	0.671	0.446	1.26844558784686e-30
Slc25a5	3.99756426366983e-45	0.439612266267369	0.801	0.599	5.45387692492475e-41
Rpl26	2.24032171865605e-27	0.439209558978578	0.548	0.344	3.05647092076245e-23
Mthfd1	2.70929831663678e-15	0.438911739636044	0.135	0.052	3.69629569338755e-11
Rpl30	1.26216852580336e-18	0.438582326411416	0.313	0.173	1.72197651975352e-14
Tsr1	8.04298358573267e-14	0.43719656005579	0.115	0.043	1.09730425060151e-09
Naca	5.15911168784753e-30	0.436400684973891	0.578	0.366	7.03857607573039e-26
Eif3b	1.33241285055367e-16	0.435870202781259	0.219	0.107	1.81781085201038e-12
Fabp5	2.38671377423717e-13	0.434910984687929	0.152	0.07	3.25619360219177e-09
Rpl17	1.74049213037822e-27	0.434718649905403	0.516	0.314	2.37455341347501e-23
Hspa8	5.65346214399367e-42	0.434625786655419	0.751	0.544	7.71301840305057e-38
Rpl19	1.96505238623128e-32	0.434034966441486	0.674	0.448	2.68092097053534e-28
Hsph1	9.57214982101489e-15	0.433425201970322	0.117	0.041	1.30592840008106e-10
Mtdh	1.37668402524829e-21	0.432970341236048	0.361	0.203	1.87821001564624e-17
Itga4	1.2682018629147e-10	0.432846943216496	0.106	0.045	1.73020780157453e-06
Eif2s2	3.38378131166508e-25	0.430685463597877	0.43	0.246	4.61649284350467e-21
Rpl41	2.34364913031188e-34	0.429887762408419	0.646	0.407	3.1974405084845e-30
Ddx56	2.33641146141725e-13	0.4297917637928	0.115	0.044	3.18756615681155e-09
Rpl18	4.59831473858333e-37	0.429778839321007	0.692	0.468	6.27348079784923e-33
Cnbp	6.97382807820814e-31	0.429449861612567	0.635	0.427	9.51439364709937e-27
Mrps10	8.67010572095686e-14	0.427954742200372	0.135	0.056	1.18286252351014e-09
Eef1e1	8.91217423673443e-15	0.42775947634107	0.126	0.048	1.21588793111768e-10
Sod2	1.06021229866656e-12	0.427074144387651	0.15	0.071	1.44644763907078e-08
Hsp90aa1	3.16551894958685e-29	0.425246266859249	0.571	0.365	4.31871750292134e-25
Tomm40	4.70124132475506e-18	0.422757396473627	0.184	0.078	6.41390353936333e-14
Rpl31	1.28611979292304e-22	0.422117277361948	0.45	0.276	1.7546532334849e-18
Paics	3.26589960467193e-23	0.420800799355547	0.441	0.26	4.45566683065392e-19
Snhg3	2.55714744637425e-12	0.420433482546249	0.127	0.055	3.48871626108839e-08
Rplp0	1.03037631363359e-54	0.420390137337387	0.872	0.695	1.40574240469031e-50
Mrpl15	3.26763471074464e-13	0.420342118779506	0.208	0.113	4.45803403586891e-09
Glrx3	1.90842205137309e-16	0.419110402440818	0.259	0.14	2.60366020468831e-12
Rps13	1.00720101371066e-24	0.418956383101267	0.492	0.3	1.37412434300545e-20
Rps12	8.3826811845056e-24	0.417678444955696	0.476	0.287	1.1436491940021e-19
Rpl11	5.80890064556221e-35	0.416320604742444	0.726	0.519	7.92508315074052e-31
Eml4	9.12003697847029e-13	0.414157308460738	0.219	0.121	1.2442466449727e-08
Mrpl17	7.44133940152021e-12	0.41293686383076	0.163	0.083	1.0152219345494e-07
Tomm5	3.64727553182772e-12	0.412921854387459	0.134	0.06	4.97597800807256e-08
Mrpl36	6.46342230591121e-14	0.412120921283311	0.182	0.09	8.81804705195467e-10
Prpf19	5.31253682972927e-18	0.411153872787991	0.26	0.134	7.24789399679965e-14
Rps6	5.28052367949912e-44	0.41002808747358	0.824	0.613	7.20421845594065e-40
Chchd3	1.55027691488932e-16	0.409131228589686	0.281	0.156	2.1150427949835e-12
Ebna1bp2	1.85615560036849e-18	0.408309371028888	0.307	0.169	2.53235308558273e-14
Rpl27a	2.3304267279347e-14	0.407087294497175	0.279	0.164	3.17940118492131e-10
Rpl27	2.18150059104253e-22	0.406556068708524	0.47	0.289	2.97622125635932e-18
Aprt	1.88430168416202e-15	0.404589481479741	0.114	0.038	2.57075278770224e-11
Suclg2	1.03143787222004e-13	0.403499055007232	0.107	0.037	1.4071906890698e-09
Cct8	5.02738526690029e-22	0.399308113376003	0.431	0.256	6.85886171963207e-18
Gnl2	8.77624235224343e-16	0.398760151735349	0.187	0.087	1.19734274411657e-11
Abce1	4.4501773129592e-15	0.39833004471345	0.176	0.08	6.07137690807024e-11
Mrto4	1.42865708368094e-15	0.395644147548481	0.123	0.043	1.94911685926591e-11
Sssca1	3.0034983156e-13	0.394035640237278	0.123	0.05	4.09767275197307e-09
Rps10	5.39732934767447e-23	0.392509365563309	0.466	0.284	7.36357642903228e-19
Hspa4	3.1144829010535e-17	0.391960304590859	0.356	0.215	4.24908902190728e-13
mt-Nd2	2.37168811074961e-16	0.389858026014169	0.344	0.21	3.2356940894957e-12
Psmb10	5.05936977215376e-12	0.389586944864677	0.101	0.037	6.90249818014937e-08
Snrpd3	1.19072207164355e-20	0.389087233184202	0.458	0.291	1.62450212234329e-16
Tkt	3.48974365794123e-11	0.387341582344159	0.189	0.105	4.76105727252923e-07
Cdk4	1.85217557291619e-20	0.387313786653536	0.338	0.185	2.52692313412956e-16
Umps	3.15518242444417e-12	0.38636969761413	0.174	0.089	4.30461538166918e-08
Polr2e	1.7340633794047e-13	0.386086708204073	0.161	0.075	2.36578266852183e-09
B2m	1.48422209049142e-16	0.38573181074793	0.327	0.193	2.02492419805745e-12
Trnt1	6.83400820053399e-13	0.384851416700839	0.208	0.112	9.32363738798852e-09
Brix1	6.57850797950649e-17	0.383139777144538	0.246	0.127	8.97505843644071e-13
Smn1	1.67664867841535e-11	0.380927235517768	0.145	0.07	2.28745179196207e-07
Rpsa	2.11932829405368e-30	0.377679898869319	0.687	0.489	2.89139959157744e-26
Ndufab1	1.13384566348104e-13	0.377645215802544	0.283	0.17	1.54690563868718e-09
Rpl32	1.96819065692476e-34	0.376483526338239	0.803	0.606	2.68520251324246e-30
Rps16	2.34074233689466e-19	0.375853814079019	0.533	0.361	3.19347477022539e-15
Twistnb	3.38128140685386e-12	0.374326549650033	0.153	0.073	4.61308222337073e-08
Ahsa1	3.75634273503929e-14	0.372963251855586	0.237	0.13	5.1247783934141e-10
Calr	2.04181012650257e-15	0.372233781725209	0.3	0.175	2.78564155558745e-11
Rps15	5.06202413591877e-19	0.370971722057265	0.457	0.291	6.90611952863398e-15
Eif2s1	8.03092626554788e-17	0.370898391928762	0.316	0.184	1.0956592704087e-12
Rpl36al	2.56041937809298e-11	0.370781633926523	0.215	0.125	3.49318015753226e-07
Trap1	9.73067631578355e-13	0.370482224383042	0.162	0.077	1.32755616976235e-08
Acsl5	5.96493310255461e-12	0.370262958236119	0.101	0.037	8.13795823181525e-08
Txnl4a	8.98520494435086e-12	0.370191558943753	0.173	0.09	1.22585151055779e-07
Nob1	8.05691574468792e-11	0.370010329720378	0.142	0.07	1.09920501504777e-06
Nop14	1.46108487743815e-12	0.368639855378807	0.142	0.064	1.99335809828887e-08
Lef1	9.77213100587049e-19	0.367198188839492	0.452	0.285	1.33321183313091e-14
Uqcc2	2.57434837893802e-10	0.365705882380873	0.163	0.088	3.51218349338513e-06
Ndufaf4	4.04131235254521e-12	0.36558960270192	0.126	0.054	5.51356244257743e-08
Rpl34	3.21108302120668e-16	0.364942322844021	0.421	0.272	4.38088056583228e-12
Rpl7	2.55683539357318e-22	0.364870646205315	0.587	0.41	3.48829052745189e-18
Exosc2	1.01882677257819e-10	0.364729606985463	0.132	0.063	1.38998536582842e-06
Ddx18	8.47709567132437e-12	0.361895819874775	0.146	0.069	1.15653016243878e-07
Ddx10	9.67012311073864e-12	0.359000546847529	0.119	0.051	1.31929489599807e-07
Fkbp4	2.35692142627586e-14	0.358024073850662	0.324	0.198	3.21554790186816e-10
Eif4b	1.63819821604496e-12	0.35797439182779	0.176	0.088	2.23499382615014e-08
Wdr75	1.3532503545545e-08	0.357124856597728	0.105	0.051	0.000184623945871871
Eif4a1	7.18986369557934e-20	0.356573733037554	0.505	0.331	9.8091310398789e-16
Ran	4.01242761422726e-21	0.355675971165728	0.623	0.451	5.47415499409026e-17
Fdps	1.01387691258201e-12	0.354944125636285	0.204	0.109	1.38323227183564e-08
Etf1	1.54974371076408e-16	0.354831331520462	0.31	0.177	2.11431534459543e-12
Tcp1	9.62822807326189e-15	0.354594090595858	0.352	0.222	1.31357915603512e-10
Ltv1	2.90103459689565e-09	0.35453438648766	0.108	0.051	3.95788150054474e-05
Cct7	4.04464068227249e-17	0.35305127740692	0.399	0.249	5.51810328282436e-13
Rars	3.86005200850096e-14	0.352764724660803	0.183	0.089	5.26626895519787e-10
Hint1	9.02904980803034e-17	0.352213918747991	0.438	0.289	1.23183326530958e-12
Pak1ip1	1.33523023978649e-10	0.35197143887478	0.139	0.069	1.8216546161407e-06
Thumpd1	4.00142240567837e-11	0.350579939636225	0.195	0.11	5.459140588067e-07
Tomm70a	1.41018316459767e-11	0.349979362016964	0.196	0.108	1.9239128914606e-07
Dtd1	7.21227606255497e-11	0.349215779377742	0.125	0.057	9.83970823214374e-07
Ola1	3.50382917672189e-12	0.349197634429946	0.155	0.075	4.78027414580167e-08
Mphosph10	1.87892086219415e-12	0.346920868218725	0.204	0.109	2.56341173229148e-08
Nip7	2.07002878577397e-11	0.346266389934275	0.104	0.041	2.82414027243142e-07
Cct2	5.36270541303224e-14	0.3456859541582	0.293	0.174	7.31633899499989e-10
Hibadh	8.90170687794698e-13	0.344756509323013	0.25	0.145	1.21445986935831e-08
Psma7	9.09802037288844e-24	0.344465790269341	0.616	0.421	1.24124291947317e-19
Ptges3	2.04183294416009e-15	0.344356674838134	0.341	0.208	2.78567268571761e-11
Atp5b	2.09944154793079e-29	0.343927440948132	0.747	0.562	2.86426810384198e-25
Eno1	1.12007131287355e-13	0.343716955479569	0.353	0.229	1.52811329215339e-09
Rpl39	2.12266685236689e-13	0.342588562114657	0.237	0.13	2.89595438668414e-09
Rps20	6.9977506978023e-20	0.342022998088348	0.468	0.291	9.54703127701168e-16
Tagln2	2.42851624047484e-13	0.34194536089986	0.173	0.084	3.31322470687982e-09
Pdrg1	1.55956744308272e-10	0.341649077166778	0.147	0.075	2.12771786259776e-06
Rps7	5.84325107735148e-20	0.341497384601762	0.627	0.454	7.97194744483062e-16
Uck2	5.06741672885359e-09	0.340390432689389	0.161	0.091	6.91347664317495e-05
Rps25	6.83162783087827e-14	0.33723509325021	0.404	0.269	9.32038984966722e-10
Rrp1	2.66669795945922e-19	0.336079900313033	0.58	0.409	3.63817602609021e-15
Glrx5	8.24845998974398e-11	0.334919580349809	0.187	0.104	1.12533739640077e-06
St13	1.3995678746399e-15	0.334522497504631	0.338	0.203	1.90943045137122e-11
Rps14	1.75052067969899e-29	0.334170986653735	0.831	0.672	2.38823536331333e-25
Adk	4.90665157204601e-10	0.333500347005015	0.136	0.068	6.69414473974237e-06
Trp53	7.51090322248006e-12	0.333230862311666	0.183	0.096	1.02471252664296e-07
Gars	1.19815387589097e-10	0.333206137466118	0.152	0.077	1.63464133287805e-06
Rps15a	1.43404640458291e-18	0.332808728416771	0.537	0.358	1.95646950977247e-14
Cycs	1.40762607772298e-11	0.331145038153342	0.246	0.149	1.92042425783747e-07
Eif3a	9.67344785624879e-21	0.330855607618578	0.563	0.383	1.31974849102802e-16
Canx	8.70604160481358e-17	0.330464436544201	0.464	0.305	1.18776525614472e-12
Lsm7	5.96638712948739e-09	0.330249218449187	0.149	0.083	8.13994196075965e-05
Vars	9.78155660233506e-10	0.329827525611677	0.222	0.138	1.33449776725657e-05
Mrpl41	1.97267167223914e-08	0.328845074336656	0.128	0.068	0.000269131596243586
Eif3d	4.46186667715755e-12	0.328399799802529	0.252	0.15	6.08732470764604e-08
Psmd1	1.32567862089664e-13	0.328217027538623	0.281	0.164	1.80862334248928e-09
Rpl35a	1.00707502538789e-13	0.32716226575793	0.339	0.212	1.3739524571367e-09
Pitrm1	1.30869262639515e-08	0.322547690531742	0.111	0.055	0.000178544935019091
Timm17a	8.14471635342489e-09	0.321780784139422	0.151	0.084	0.000111118365209776
Rpl23a	9.85387359992716e-22	0.320655887063143	0.725	0.547	1.34436397523806e-17
Mrps15	3.10855186412908e-09	0.318882805600163	0.166	0.094	4.24099730823131e-05
Eef2	8.78016502155657e-15	0.317285535156702	0.48	0.331	1.19787791389096e-10
Aimp2	3.18831304710871e-11	0.316347294489662	0.125	0.056	4.34981549017041e-07
Txn2	1.65830231749145e-11	0.315854607496182	0.167	0.085	2.26242185175358e-07
Bms1	1.37276663190087e-10	0.315394746143324	0.198	0.113	1.87286551590235e-06
mt-Nd1	3.0128493108054e-20	0.314263973187889	0.689	0.517	4.1104303147318e-16
Tpi1	3.1288514215148e-13	0.312751756145236	0.232	0.128	4.26869199437264e-09
Psat1	3.6232258151287e-11	0.310394260354401	0.156	0.078	4.94316697958008e-07
Eif3c	2.45123798995619e-17	0.310193820661103	0.499	0.335	3.34422398969723e-13
Bola2	1.29323385207832e-07	0.309977054497292	0.115	0.061	0.00176435894439046
Fam162a	9.7864233892675e-10	0.309884796377326	0.152	0.081	1.33516174299777e-05
Rtcb	2.57183830471058e-09	0.308886398402132	0.153	0.084	3.50875899911665e-05
Prpf31	2.30920782048131e-11	0.307094385630682	0.19	0.103	3.15045222948266e-07
Mettl16	1.46511178918262e-07	0.307085589759521	0.109	0.057	0.00199885201398185
Mak16	4.64025914981572e-09	0.306481227425305	0.197	0.119	6.33070555809358e-05
Gmps	1.28730239567779e-11	0.306283888842323	0.229	0.132	1.75626665842321e-07
AI662270	5.60948493729919e-14	0.305634174024199	0.278	0.162	7.65302029995729e-10
Rpl22	3.06989235511438e-12	0.303436915333716	0.423	0.294	4.18825414008255e-08
Eif3m	7.09915163583351e-12	0.302705177895683	0.275	0.168	9.68537257676766e-08
Psma3	9.12876492181345e-12	0.301975275847275	0.273	0.167	1.24543739828301e-07
Mrps28	9.80351022186387e-09	0.301102008379008	0.128	0.067	0.000133749289956889
Rps24	5.31130821939798e-16	0.300550753181955	0.576	0.41	7.24621780372467e-12
Mrps5	1.41389164905736e-07	0.300531311483148	0.15	0.088	0.00192897237680896
G3bp1	4.53116438974906e-13	0.299199852938813	0.341	0.216	6.18186757693464e-09
Sdhd	5.23017723384635e-10	0.298942271133393	0.207	0.122	7.13553080013658e-06
Lman1	2.41621340702583e-11	0.298394058550882	0.204	0.113	3.29643995120534e-07
Nudc	1.65987879577544e-15	0.29779327610892	0.425	0.278	2.26457264107643e-11
Sars	2.71324008558148e-08	0.297053477658132	0.183	0.112	0.000370167344875881
Pdha1	2.01186427100597e-09	0.296920226867507	0.164	0.091	2.74478642493344e-05
Snrpa	9.77029255395871e-10	0.295370811742107	0.153	0.081	1.33296101313659e-05
Hnrnpa1	5.14428632923441e-12	0.295166792328314	0.362	0.24	7.01834983897451e-08
Ndufa7	2.30973580641838e-07	0.29503858313592	0.194	0.126	0.00315117256069659
Ccdc18	2.4833104513486e-13	0.29468969226074	0.18	0.086	3.38798044877489e-09
Snx5	4.18088063445644e-10	0.292863022102499	0.146	0.075	5.70397544958892e-06
Denr	2.24876628658894e-09	0.292498798214665	0.188	0.11	3.06799184479329e-05
Sdhb	4.81079567913121e-13	0.292349672765077	0.392	0.262	6.56336854503871e-09
Etfb	5.36211298011685e-10	0.292140611189747	0.22	0.132	7.31553073877342e-06
Fh1	3.99214509551766e-08	0.291914856712983	0.135	0.074	0.000544648355381474
Hddc2	1.81842414219427e-07	0.291551050284653	0.106	0.056	0.00248087605719565
Thyn1	1.22073420357061e-07	0.291130679380657	0.111	0.058	0.00166544767393139
Uqcr11	3.1238850417587e-07	0.291119334566505	0.24	0.166	0.00426191636247139
Ddx1	1.6856782685391e-09	0.290831467103931	0.272	0.179	2.2997708617679e-05
Parp1	1.32267090528516e-13	0.289689141384178	0.362	0.23	1.80451991608054e-09
Rplp2	3.21000648820588e-13	0.287813307586814	0.514	0.373	4.37941185185929e-09
Cyc1	7.80308259541431e-11	0.287536761645051	0.264	0.164	1.06457455849237e-06
Prdx1	2.69114395936938e-17	0.286773188092151	0.602	0.437	3.67152770376765e-13
Gpi1	2.32340028699872e-08	0.286622075246002	0.153	0.087	0.000316981501155236
Mtif2	2.95155079540762e-08	0.285905655332798	0.112	0.056	0.000402680075017462
Cox7b	4.82704846615372e-08	0.285505309368046	0.211	0.136	0.000658554222237351
Timm50	1.95896997623344e-07	0.285487369619609	0.135	0.077	0.00267262273857529
Rpl13a	9.57669857795505e-26	0.283654846064572	0.835	0.681	1.30654898699041e-21
Syncrip	9.14952307574659e-17	0.283432921181912	0.462	0.301	1.24826943322411e-12
Got2	8.51209008652802e-08	0.283019031900859	0.142	0.081	0.00116130445050502
Mrpl35	5.33322437063798e-09	0.282796393615027	0.167	0.095	7.2761180088614e-05
Uqcrq	5.46091394258807e-10	0.282147310457793	0.301	0.2	7.4503248918729e-06
Fam98a	4.48601152900107e-07	0.28040264006394	0.123	0.07	0.00612026552901615
Srpk1	4.62592602858168e-10	0.27990655567715	0.225	0.136	6.31115088079399e-06
Rpl35	1.67810757535613e-14	0.279830302485512	0.488	0.332	2.28944216505837e-10
Mrpl2	5.74654648801634e-09	0.279205228863601	0.128	0.065	7.84001337360069e-05
Mrpl42	2.9968523889594e-12	0.279027995772555	0.291	0.179	4.08860571425731e-08
Ddx27	1.04206647576827e-07	0.278904748656981	0.162	0.098	0.00142169129289065
Polr2f	3.10241702213324e-07	0.278771349526679	0.118	0.065	0.00423262754329638
Mdh2	1.66152876796188e-13	0.278532828783348	0.429	0.291	2.26682369813039e-09
Metap2	1.37129739922869e-14	0.278316697621456	0.492	0.341	1.8708610417677e-10
Imp3	1.62637854505179e-08	0.275119180725923	0.107	0.052	0.000221886824901416
Rnmt	4.09703502899056e-08	0.273124219881012	0.124	0.066	0.000558958489005183
Rpap3	2.37206497075492e-07	0.272365405012224	0.106	0.056	0.00323620823960094
Psmb2	4.07998158169751e-10	0.271838948856279	0.345	0.236	5.56631887190991e-06
Rpl28	2.99919959312613e-10	0.271465111393401	0.306	0.202	4.09180800490198e-06
Gadd45gip1	2.15666723999383e-11	0.27048907712824	0.259	0.157	2.94234111552358e-07
Rps28	2.87294804133393e-10	0.270381905703339	0.309	0.204	3.91956301279188e-06
Tcerg1	1.60258058387457e-10	0.270173321288339	0.259	0.161	2.18640069058007e-06
Nfu1	8.04560430084147e-08	0.270145616819965	0.111	0.057	0.0010976617947638
Suclg1	7.35081870559266e-09	0.264940101116757	0.16	0.09	0.000100287219600401
Wdr18	5.8620917376363e-09	0.264116303270077	0.143	0.076	7.9976517576572e-05
Atp5e	8.85196668978579e-10	0.263632299400748	0.273	0.177	1.20767381548748e-05
Ccnh	1.50152481742981e-08	0.263609363012572	0.176	0.104	0.00020485303084195
Acat1	1.8085538994102e-09	0.262315806727442	0.242	0.152	2.46741008496534e-05
Ndufa12	3.05430605333617e-08	0.262212465709849	0.265	0.18	0.000416698974856654
Mcm2	1.72871539258657e-11	0.261983551111107	0.244	0.144	2.35848641010586e-07
Xrn2	5.16798941919816e-11	0.26188507243356	0.318	0.207	7.05068796461204e-07
Rps17	5.39315933491509e-13	0.261784567761196	0.442	0.297	7.35788728062466e-09
Tcof1	1.40559438354364e-09	0.26100412614216	0.317	0.218	1.91765241746858e-05
Mrpl21	4.33928176827371e-08	0.260726183728924	0.195	0.122	0.000592008211645582
Knop1	2.66514565433301e-07	0.260657068989839	0.132	0.075	0.00363605821620653
Eif5b	6.58802208162959e-11	0.260142862666312	0.331	0.221	8.98803852596725e-07
Timm13	6.05076247031545e-10	0.259578606718011	0.243	0.151	8.25505523825137e-06
Rps27l	1.01330803005612e-08	0.259547746446229	0.279	0.189	0.000138245614540556
Gspt1	1.20430645927418e-11	0.259528413939311	0.409	0.282	1.64303530238776e-07
Fam96a	6.53541588260973e-10	0.258626667359547	0.25	0.156	8.91626788864445e-06
Ssbp1	1.314790722483e-09	0.258471435914434	0.177	0.1	1.79376898268356e-05
Chchd2	2.56260557017939e-11	0.25823265628097	0.565	0.43	3.49616277939574e-07
Luc7l	5.833518927805e-10	0.258175526166977	0.235	0.144	7.95866987320436e-06
Hells	5.27259593451913e-12	0.256830759087931	0.347	0.223	7.19340263346446e-08
Tcea1	2.52593381410514e-08	0.256078057583321	0.202	0.126	0.000344613150258364
Rps11	7.10914296317558e-13	0.256017784678987	0.579	0.434	9.69900374466045e-09
Mbnl1	4.0794916079518e-07	0.25584606280906	0.217	0.146	0.00556565040072864
Mbd3	2.93730901265608e-08	0.254829012941902	0.179	0.107	0.000400737068596669
Pdia6	4.35793932475424e-09	0.254144320185181	0.259	0.167	5.94553662076222e-05
Eif3g	1.11027438234925e-09	0.252877917891761	0.289	0.191	1.51474733983908e-05
Ube2e1	2.51899715818348e-09	0.252426361355868	0.194	0.114	3.43666782290972e-05
Exosc7	7.949726941192e-08	0.252346359189327	0.15	0.087	0.00108458124658682
Creg1	2.80855925170339e-07	0.252252389817648	0.109	0.058	0.00383171738709894
Gapdh	3.34996457436489e-10	0.251998230374292	0.277	0.177	4.57035666880602e-06
Rpl7l1	6.46079432637099e-10	0.251612551933492	0.222	0.133	8.81446169946794e-06
Rbbp7	1.92950541892624e-12	0.251509172313389	0.413	0.276	2.63242424304107e-08
Dnttip2	2.2721018733963e-09	0.251459061046666	0.25	0.158	3.09982858587458e-05
Ruvbl1	3.6050761551562e-09	0.251066395831554	0.212	0.129	4.9184053984796e-05
Kars	4.98158359950037e-07	0.250948504490662	0.168	0.106	0.00679637450479836
Hnrnpa3	1.82790391598149e-12	-0.256183166776314	0.754	0.765	2.49380931257355e-08
Tcf7	1.04784832523459e-11	-0.288695182974491	0.603	0.654	1.42957947011755e-07
Ptma	6.30138374654792e-29	-0.309781328615633	0.931	0.946	8.59697784541533e-25
Tyms	1.1180293308876e-07	-0.325779568108309	0.387	0.445	0.00152532741612996
Ptprc	3.58554694928277e-08	-0.326534036470466	0.439	0.493	0.000489176170290649
Tubb5	1.62145996100379e-18	-0.334533511440351	0.674	0.739	2.21215782479747e-14
mt-Rnr2	1.57776857562637e-32	-0.354645500370776	0.847	0.895	2.15254966772705e-28
Lck	6.95436587730467e-16	-0.363204890744486	0.586	0.649	9.48784136640676e-12
Bcl11b	3.99470441213011e-07	-0.371484223594082	0.35	0.409	0.00544997522946911
Smc6	1.67825847327759e-07	-0.377262704966463	0.324	0.386	0.00228964803509261
Cux1	3.8641546234898e-07	-0.383239186684938	0.165	0.229	0.00527186615282713
Anp32e	2.13205175791242e-44	-0.386195543902325	0.844	0.906	2.90875821331991e-40
Ube2c	4.26314797065992e-09	-0.388431855300287	0.317	0.399	5.81621277637133e-05
Ccdc34	4.62839814377153e-07	-0.393032563037542	0.155	0.218	0.0063145235875475
Ezr	4.1129905743817e-13	-0.403404232855808	0.46	0.536	5.61135304062896e-09
Atad2	1.2659475350509e-10	-0.40362734798424	0.317	0.403	1.72713222206994e-06
Whsc1	1.58742493266908e-10	-0.407564439755084	0.334	0.414	2.16572383564043e-06
Kif20b	5.35736713232675e-07	-0.407676615108959	0.217	0.278	0.00730905597863339
Ncapd3	2.99665802160593e-07	-0.408331773670384	0.211	0.278	0.00408834053887697
D17H6S56E-5	1.35360600014933e-13	-0.408945627940227	0.391	0.481	1.84672466600373e-09
2810417H13Rik	4.00538684356727e-39	-0.409749907199342	0.785	0.853	5.46454927067882e-35
Itm2b	1.00922455501344e-07	-0.414046007077631	0.291	0.354	0.00137688506040483
Tsc22d4	5.09727834979761e-10	-0.414322553852424	0.29	0.371	6.95421685262888e-06
Ubb	1.45454919295356e-36	-0.414453566925861	0.833	0.903	1.98444146394654e-32
Camk4	6.41476560355227e-07	-0.415598309381801	0.184	0.246	0.00875166471292636
Ncaph	2.02756263058762e-07	-0.416305817349155	0.121	0.183	0.00276620369691069
H3f3b	1.85159536933565e-33	-0.417099179700507	0.755	0.821	2.52613156238462e-29
Hmgb1	5.00390676889838e-63	-0.417252337063463	0.924	0.963	6.82683000480806e-59
Tacc3	4.39825835587346e-09	-0.418739779482544	0.252	0.327	6.00054387491816e-05
Ap3s1	4.9462418506472e-08	-0.419791141564918	0.133	0.198	0.000674815775683797
Nsmce1	2.96184089779659e-09	-0.423510027126098	0.115	0.187	4.04083953686389e-05
Pip4k2a	8.78147771589872e-08	-0.432630678131829	0.085	0.143	0.00119805700478006
Ezh2	5.39819785079101e-28	-0.438103461607832	0.6	0.703	7.36476132783417e-24
Sla	8.28385565485668e-08	-0.439459809039355	0.154	0.221	0.0011301664269921
Nsg2	2.82674612673938e-07	-0.441285091373075	0.075	0.128	0.00385652974071054
Top2b	8.81498964658493e-08	-0.44188449766399	0.217	0.286	0.00120262903748358
Agfg2	3.16711300308589e-08	-0.444580342833357	0.13	0.197	0.000432089227011009
Fkbp2	9.03904633616537e-08	-0.4501536792491	0.109	0.17	0.00123319709164304
Dek	1.73585111655866e-37	-0.450216114189598	0.685	0.781	2.36822167832099e-33
Hmgb2	6.96046489852331e-52	-0.450956024166437	0.806	0.879	9.49616226105535e-48
E2f8	1.47551844301677e-07	-0.451377704544377	0.067	0.119	0.00201304981180778
Trbc2	1.38372663084173e-41	-0.456028683865926	0.884	0.925	1.88781824245737e-37
Dck	1.08855645623887e-08	-0.457794700489721	0.112	0.18	0.000148511757324669
Tpx2	9.60356571050533e-13	-0.458237978907675	0.286	0.379	1.31021446988424e-08
Clspn	2.43362365686199e-10	-0.462550296471045	0.245	0.329	3.32019275505681e-06
Lbr	6.94720155049316e-11	-0.465126976645011	0.281	0.36	9.47806707533782e-07
Ncapd2	5.58515175519189e-07	-0.465359807944339	0.097	0.151	0.0076198225396083
Fbxl12	8.27480732907718e-08	-0.466283629054408	0.06	0.111	0.001128931963906
Cd47	4.17191284535668e-10	-0.466430742909387	0.337	0.407	5.69174069492012e-06
Cd81	3.42103072040174e-09	-0.467210236462785	0.105	0.174	4.66731221184409e-05
Smarcc2	4.03765590341374e-08	-0.467772940504517	0.197	0.265	0.000550857394902737
Nipbl	3.09727939396197e-11	-0.468140457653485	0.312	0.392	4.22561827718231e-07
Lmnb1	3.42602444020001e-13	-0.474726686695965	0.314	0.407	4.67412514376488e-09
Mier1	1.36986770656274e-11	-0.475212569509472	0.211	0.303	1.86891051206355e-07
Myh9	7.87576228559942e-09	-0.475854675059269	0.154	0.227	0.000107449024862433
Kras	4.5131539507128e-08	-0.47717939859287	0.175	0.242	0.000615729593495747
Tcf19	9.14558777772603e-10	-0.480153705974942	0.065	0.127	1.24773254051516e-05
Ccnf	4.94665807339240e-09	-0.480414898269183	0.086	0.149	6.74872560952924e-05
Ccne2	4.54395263672114e-09	-0.482045249747366	0.172	0.248	6.19931458227865e-05
Cdca8	4.67934943879084e-12	-0.486395399463774	0.318	0.401	6.38403643934234e-08
Atl2	8.76646276616158e-10	-0.487436287192669	0.053	0.11	1.19600851518742e-05
Ldhb	6.59879405264863e-11	-0.491156206112538	0.218	0.304	9.00273472602853e-07
Hjurp	9.97220435662676e-12	-0.493377281794424	0.179	0.269	1.36050784037459e-07
Rmnd5a	7.26430830331713e-14	-0.493504031833837	0.182	0.286	9.91069581821555e-10
Bub3	4.59310590479141e-07	-0.494246999056408	0.24	0.294	0.00626637438590692
Hmgn2	7.65177852393273e-26	-0.495610184656175	0.59	0.659	1.04393214402014e-21
Mif4gd	8.11580287555867e-10	-0.500007395192143	0.05	0.106	1.10723898631247e-05
Rorc	3.9188993966565e-11	-0.500257673889061	0.081	0.153	5.34655444685846e-07
Gm8909	1.60633215106331e-08	-0.501262693215308	0.075	0.135	0.000219151895369568
Ncapg	7.58804424589486e-10	-0.502916569719344	0.198	0.275	1.03523687646744e-05
Sgol2	2.29981782776974e-07	-0.503019694610408	0.122	0.181	0.00313764146242626
Trim59	3.03049947780004e-10	-0.503637635176082	0.198	0.28	4.1345104375626e-06
Kif4	1.10954172977577e-07	-0.503800790248169	0.132	0.193	0.00151374778193309
Emp3	3.87497715668305e-11	-0.504535000358581	0.094	0.169	5.28663133486268e-07
Znrf1	7.70985349755071e-12	-0.508121220765838	0.056	0.124	1.05185531267084e-07
Incenp	9.92265115183285e-19	-0.509075525641311	0.427	0.529	1.35374729664456e-14
Dnajc3	1.22801309843724e-11	-0.513040696875411	0.231	0.32	1.67537827019793e-07
Dntt	2.95503654432586e-11	-0.515914490174901	0.109	0.189	4.03155635742377e-07
Ccna2	3.70307118876419e-11	-0.517952587911161	0.2	0.284	5.05210002283098e-07
Cnn3	2.63143305315719e-09	-0.526360234801149	0.055	0.111	3.59006411442235e-05
Stmn1	3.38683243466157e-68	-0.527081269736375	0.75	0.872	4.62065549060878e-64
Msn	3.47750695558004e-11	-0.530891788483592	0.204	0.288	4.74436273949785e-07
Lsp1	3.99772736753468e-13	-0.531363030566792	0.185	0.284	5.45409944752757e-09
Socs1	4.21795984319955e-09	-0.533602411891705	0.089	0.153	5.75456261407714e-05
Mef2a	8.85483059320199e-11	-0.535306758232146	0.166	0.247	1.20806453783055e-06
Ssbp2	1.02831399567746e-10	-0.540093976435486	0.081	0.151	1.40292878430277e-06
Rad21	2.59292877081346e-21	-0.546980258254529	0.377	0.496	3.53753272202081e-17
Ctcf	7.0623303480365e-22	-0.55178352530278	0.414	0.526	9.6351372938262e-18
Smc4	4.27882578923815e-58	-0.563345711765025	0.719	0.84	5.83760202425761e-54
Pbk	1.72700496383296e-14	-0.563906575100309	0.231	0.33	2.3561528721573e-10
Racgap1	1.40779481388435e-11	-0.564374536117547	0.149	0.233	1.92065446458241e-07
Satb1	7.38529959997431e-21	-0.568803184893556	0.306	0.434	1.00757642442449e-16
Birc5	4.341251332962e-19	-0.569949539581495	0.323	0.437	5.92276919356006e-15
Anxa2	1.87413126611784e-22	-0.575446844869733	0.254	0.397	2.55687728636457e-18
Ndc80	3.03684864448103e-14	-0.577065570114229	0.158	0.257	4.14317260566547e-10
Neil3	3.14745210870217e-13	-0.577889183383165	0.099	0.185	4.29406891190237e-09
Calm2	5.39203257342395e-44	-0.57987912641742	0.56	0.705	7.35635003992229e-40
Mns1	2.01435974003035e-17	-0.582799905037745	0.283	0.394	2.7481909933234e-13
Casc5	4.01671387545628e-15	-0.587570406223531	0.238	0.344	5.480002740285e-11
Arl6ip1	2.04495048501317e-27	-0.592929447588673	0.474	0.597	2.78992594670347e-23
Ckap2l	1.23736946879217e-13	-0.596684868244873	0.231	0.325	1.68814316627316e-09
Tmpo	1.35977313522831e-20	-0.597931447929123	0.326	0.446	1.85513848839199e-16
Trbc1	8.53465412081821e-23	-0.598814883753943	0.479	0.578	1.16438286170323e-18
Arhgap11a	1.90755040142677e-13	-0.600523569962143	0.141	0.234	2.60247101266654e-09
Smc2	2.1853316452207e-31	-0.605890873145424	0.407	0.557	2.9814479635746e-27
Kif22	5.31367245731228e-13	-0.610292717557547	0.163	0.253	7.24944333351114e-09
Cdca3	3.25877190346324e-16	-0.635929437636833	0.212	0.316	4.4459425078949e-12
Nfkbia	2.37777027501498e-15	-0.637236668079078	0.092	0.183	3.24399198620294e-11
Clic1	9.92663626560108e-21	-0.640115620808624	0.24	0.366	1.35429098571596e-16
H2afx	6.57111950791e-20	-0.642138854118339	0.337	0.452	8.96497834464161e-16
Kif11	6.09724961562044e-16	-0.656507321778554	0.207	0.312	8.31847765059096e-12
Cenpf	3.86932951847793e-19	-0.66587475494545	0.308	0.424	5.27892626205943e-15
Malat1	2.95174516078739e-68	-0.668595185092937	0.705	0.839	4.02706592286224e-64
Asf1b	1.40059306946321e-23	-0.67266497842081	0.241	0.373	1.91082912466866e-19
Prc1	3.40957520125065e-30	-0.684784174902209	0.323	0.477	4.65168344706626e-26
Rag1	2.4578999871624e-18	-0.692763584031355	0.167	0.282	3.35331295248567e-14
Tmsb4x	1.98945629381324e-30	-0.707175743946156	0.255	0.419	2.71421522164941e-26
RP23-45G16.5	9.59824365747115e-21	-0.711941846457971	0.138	0.257	1.30948838218879e-16
Mki67	4.13092013961976e-85	-0.717685566399958	0.613	0.83	5.63581434648324e-81
Mxd3	5.58486544553252e-19	-0.722686295366292	0.071	0.168	7.61943192734002e-15
E2f2	1.47893892724232e-25	-0.737142494380926	0.125	0.262	2.0177163784367e-21
Cenpe	5.3420849845951e-31	-0.737812415292052	0.292	0.454	7.28820654448309e-27
Rrm2	8.44816061384855e-76	-0.738884358167405	0.506	0.736	1.15258255254736e-71
Cdkn2c	1.12628347633705e-24	-0.740639529527191	0.018	0.103	1.53658854676663e-20
Ifngr1	2.75625006457867e-34	-0.745497559822158	0.273	0.447	3.76035196310468e-30
Cdkn1b	5.22743087590671e-19	-0.750400622637885	0.093	0.197	7.13178394399952e-15
Ets2	4.56969458200352e-24	-0.778359327189921	0.108	0.234	6.23443431822741e-20
Fbxo5	1.3758595321947e-40	-0.789811108364371	0.226	0.423	1.87708515977323e-36
Esco2	2.37411067665188e-39	-0.794996548216351	0.232	0.424	3.23899919615615e-35
H1f0	2.63608421888986e-20	-0.805504456118273	0.17	0.291	3.59640969983144e-16
Nusap1	5.91188464547588e-57	-0.819948107588835	0.339	0.572	8.06558422182274e-53
Top2a	1.98039574540485e-113	-0.836727303935974	0.6	0.851	2.70185391545584e-109
Ccnd3	1.19964047689927e-82	-0.838595169052115	0.446	0.711	1.63666950263367e-78
Cdkn1c	1.31083019980774e-29	-0.876087783919731	0.023	0.124	1.7883656415977e-25
Spc25	1.00634284215477e-48	-0.899948779096338	0.217	0.433	1.37295353955175e-44
H2afv	2.01354928486526e-95	-0.945689442188682	0.435	0.711	2.74708528934168e-91
Cd4	3.17663083898424e-40	-0.983299473543287	0.034	0.174	4.33387745362621e-36
Hist1h1b	6.66462378100572e-57	-1.0125557892723	0.234	0.471	9.0925462244261e-53
Ccr9	2.21646943491261e-38	-1.06445386382978	0.054	0.202	3.02392925005127e-34
Hist1h1e	6.71146382399885e-39	-1.0688271381594	0.117	0.288	9.15645009508164e-35
Cd8b1	1.64122587135109e-90	-1.12606993089494	0.25	0.563	2.2391244562843e-86
Cd8a	2.9797877553896e-104	-1.17230146330554	0.217	0.558	4.06532443467803e-100
Cdkn2d	6.95175148874115e-65	-1.19010939583752	0.088	0.32	9.48427455608956e-61
