# Supplementary material for: Single-Cell Analysis Identifies Thymic Maturation Delay in Growth-Restricted Neonatal Mice
Source: Front Immunol. 2018 Nov 1;9:2523. doi: 10.3389/fimmu.2018.02523 (PMC6221967; doi:10.3389/fimmu.2018.02523)
Supplement: Supplementary file 2 [file Data_Sheet_1.ZIP › S7A.07 - T-Cell.Table.2.vs.4.adjp.0.01.csv]

	p_val	avg_logFC	pct.1	pct.2	p_val_adj
Nolc1	4.86127349802067e-51	0.831347602272685	0.571	0.307	6.6322354333496e-47
Hspa9	3.61346892824363e-31	0.763238661544821	0.457	0.265	4.92985565880278e-27
Srm	4.03837892511556e-24	0.743222071252135	0.267	0.108	5.50956036753515e-20
Tmed5	5.24903267761006e-20	0.659432251837972	0.346	0.194	7.1612552820634e-16
Rrp1b	5.95341133734328e-16	0.65302409513836	0.19	0.078	8.12223908753744e-12
Ctage5	1.88888520290783e-35	0.645758149164462	0.645	0.472	2.57700608232715e-31
Eif5	3.04009180140994e-30	0.641114813986046	0.566	0.401	4.14759724466358e-26
Ybx1	4.77615047939146e-105	0.63671778526683	0.933	0.832	6.51610209903377e-101
Eif5a	1.06424453228623e-56	0.63300615051205	0.751	0.586	1.45194881539811e-52
Prmt5	1.12164548399927e-15	0.608644334879774	0.242	0.12	1.5302609338202e-11
Lman1	1.18157592640063e-14	0.596803375582594	0.204	0.094	1.61202403638838e-10
Dhcr24	1.00333394153946e-13	0.594555974367406	0.207	0.1	1.36884849644229e-09
Hspd1	5.18258338051967e-41	0.588660145402051	0.702	0.543	7.07059850604298e-37
Rrp1	4.07593825444352e-25	0.584764594003606	0.58	0.448	5.56080256053729e-21
Rrs1	4.13639705800874e-13	0.580928217168417	0.236	0.127	5.64328650624132e-09
Aldoa	1.42547880570858e-14	0.576856379019571	0.27	0.149	1.94478073462822e-10
Lcp1	1.14083840110279e-15	0.573976134415323	0.358	0.228	1.55644583062454e-11
Pabpc1	1.70615673077603e-89	0.571796589699481	0.932	0.846	2.32770962779774e-85
Psmd7	2.23135295598093e-18	0.567751780886054	0.411	0.27	3.04423483784478e-14
Wdr43	5.00674156836421e-15	0.560762300788166	0.344	0.214	6.83069752171929e-11
Arpc2	9.29658894896526e-36	0.559384859046667	0.714	0.575	1.26833363030733e-31
Sfxn1	2.19551109354558e-12	0.553025121518079	0.233	0.127	2.99533578492424e-08
Supt16	1.96351450349353e-24	0.540808260298023	0.587	0.461	2.67882283711622e-20
Bcap29	3.24032317944682e-10	0.538233732321619	0.158	0.077	4.42077291371929e-06
Fbl	3.39516150253438e-13	0.53370693125123	0.301	0.181	4.63201883790766e-09
Ncl	6.20168481875249e-64	0.5325027664286	0.917	0.853	8.46095859822402e-60
Dkc1	1.4389342091434e-14	0.528883060151794	0.368	0.244	1.96313794153435e-10
Ftsj3	2.27565003727554e-10	0.519796807976843	0.224	0.129	3.10466934585502e-06
Mdh2	4.20045988279165e-17	0.517515418785217	0.429	0.292	5.73068741809264e-13
Mybbp1a	1.87981731587782e-12	0.516027882496452	0.247	0.138	2.56463476405211e-08
Psmd1	2.43718848116253e-12	0.515419337830698	0.281	0.167	3.32505624485004e-08
Lef1	1.24553865542583e-15	0.515075478405655	0.452	0.319	1.69928838759746e-11
Hspa5	3.80265588793991e-11	0.509148713937232	0.455	0.369	5.18796342791642e-07
Slc25a4	1.03579776484166e-16	0.504829468656147	0.468	0.341	1.41313889057348e-12
Thrap3	8.84231550567883e-20	0.499826650119771	0.56	0.444	1.20635710443976e-15
Eprs	8.51026596116231e-12	0.492815964734547	0.37	0.26	1.16105558508137e-07
Nsun2	6.34604226765928e-12	0.490983166669288	0.253	0.146	8.65790546576755e-08
Ppat	6.61605167473263e-10	0.489612095192383	0.219	0.129	9.02627929983772e-06
Wdr18	1.53739606900404e-10	0.488989470547375	0.143	0.064	2.09746945694221e-06
Adrm1	2.0417579424485e-09	0.487650137704063	0.197	0.113	2.78557036088249e-05
Shmt1	2.02932980814548e-12	0.480224089983099	0.157	0.066	2.76861465725288e-08
Paics	2.79511913200583e-15	0.476727189958155	0.441	0.308	3.81338103179555e-11
Ppa1	2.91397785477106e-10	0.474252043307209	0.172	0.087	3.97553998726416e-06
Rexo2	5.97412203411611e-10	0.473280235358661	0.183	0.096	8.15049469114461e-06
Pkm	1.52507781615202e-12	0.472861184840781	0.419	0.312	2.0806636645762e-08
Cct5	3.6067483808356e-11	0.471139033233242	0.413	0.312	4.92068681597401e-07
Chchd4	1.79769535663976e-09	0.470199266580316	0.111	0.045	2.45259577506363e-05
Ssrp1	3.30229749549285e-13	0.469394200867849	0.484	0.386	4.50532447310089e-09
Atp5b	6.59085339022979e-35	0.467646506187059	0.747	0.65	8.9919012802905e-31
Txn2	1.64538344860571e-09	0.465964605125745	0.167	0.086	2.24479663893276e-05
Pfn1	1.18451292228637e-25	0.464610204866371	0.704	0.614	1.6160309798753e-21
Gzma	3.32274653903212e-10	0.464154987335557	0.297	0.195	4.53322310320152e-06
Gar1	3.99682907258754e-09	0.459942907674893	0.212	0.127	5.45287390373118e-05
Lyar	1.49708398203702e-13	0.457720518866332	0.424	0.305	2.0424716766931e-09
Gpx1	1.44574307747493e-08	0.457670780408362	0.359	0.271	0.000197242728059905
Myc	2.46015303098006e-10	0.456156636450538	0.225	0.128	3.3563867801661e-06
Prmt1	8.27278538589152e-12	0.453830551081281	0.271	0.16	1.12865611019718e-07
Eno1	1.69080371325668e-09	0.452730571804416	0.353	0.258	2.30676350599609e-05
Mtf2	1.08198404649097e-11	0.450992754194361	0.485	0.386	1.47615083462763e-07
Wdr77	1.1490063713518e-09	0.450696481151976	0.132	0.059	1.56758939243526e-05
Fdps	7.31447368555552e-08	0.445357001191591	0.204	0.126	0.00099791364492034
Cyc1	7.7851501577146e-09	0.443882959157081	0.264	0.174	0.0001062128036017
Phb2	2.3714247219861e-11	0.443446440008	0.323	0.211	3.23533474820564e-07
Sept11	5.70440263285164e-08	0.443118839747921	0.222	0.143	0.000778251651199949
Hdac1	8.09424132458157e-14	0.440213128828376	0.504	0.39	1.10429734391266e-09
Mtdh	1.35371151735238e-11	0.440095051748758	0.361	0.255	1.84686862312386e-07
Mtap	8.57128293633929e-11	0.43892078715783	0.169	0.081	1.16938013100477e-06
Ranbp1	5.25753171791415e-36	0.437690073275132	0.806	0.699	7.17285052275028e-32
Mrpl12	4.03773883362892e-07	0.437306982513037	0.233	0.159	0.00550868709071994
Brix1	1.99753674888946e-07	0.434935459805794	0.246	0.167	0.00272523938650989
Gnl2	1.6790005625419e-08	0.43439684299966	0.187	0.108	0.000229066046747591
Sdhc	1.30438372092652e-09	0.433186168645869	0.209	0.12	1.77957071046005e-05
Prdx6	1.59307583379281e-10	0.430702656074301	0.212	0.116	2.17343336004353e-06
Phgdh	7.09520765364952e-11	0.429824874182557	0.21	0.113	9.67999180187404e-07
Nme1	1.97855934953891e-14	0.428479213781108	0.519	0.404	2.69934852057593e-10
Canx	2.12840946679408e-10	0.427793310630387	0.464	0.369	2.90378903554716e-06
Impdh2	2.72949115837124e-08	0.426868305918441	0.341	0.254	0.000372384478736588
Tcerg1	4.3548966158014e-10	0.42579092240652	0.259	0.159	5.94138545293784e-06
G3bp1	1.01364595182846e-08	0.425259732840891	0.341	0.251	0.000138291717207957
Cct7	7.84210273382942e-09	0.422465224959884	0.399	0.314	0.000106989807597635
Psmb8	2.76439289035103e-18	0.422127444574464	0.617	0.518	3.77146122030591e-14
Gspt1	6.02644387823763e-10	0.418094169276354	0.409	0.313	8.2218773830796e-06
Etfa	6.12890086635285e-09	0.41486494883725	0.336	0.243	8.36165945196519e-05
Eif3b	8.93801556312071e-10	0.414059526901098	0.219	0.126	1.21941346327656e-05
Vars	1.08699005742862e-07	0.413273068218164	0.222	0.143	0.00148298053534987
Gpatch4	1.78357850500233e-07	0.413216365701461	0.166	0.096	0.00243333615437468
Umps	1.73710043185556e-07	0.412082500455997	0.174	0.103	0.00236992611918054
Wdr12	1.4371439265708e-08	0.411033461609209	0.26	0.169	0.000196069545902054
Fkbp4	9.14064490270517e-10	0.411015828235419	0.324	0.222	1.24705818407607e-05
Dazap2	1.35953689486306e-07	0.408913727441714	0.224	0.145	0.00185481618566167
Tmed10	6.8143205028774e-08	0.407343627783111	0.304	0.218	0.000929677746207564
Dnttip2	1.09511138385932e-07	0.406646162036285	0.25	0.168	0.00149406046099927
Gart	3.4709055865732e-08	0.399704589317698	0.17	0.094	0.000473535649176182
Ruvbl1	3.5495410721036e-08	0.399614976942291	0.212	0.129	0.000484263888467094
Atic	3.41727249285068e-09	0.399129392126943	0.26	0.163	4.66218486199619e-05
Gfra1	1.45926970229552e-07	0.397600827083799	0.119	0.058	0.00199088165484177
Prpf31	1.67134731749819e-07	0.396322965924057	0.19	0.115	0.00228021914526278
Etf1	5.98432388068933e-08	0.395449121744859	0.31	0.223	0.000816441307042445
Polr2e	2.62181044689319e-07	0.393960231054196	0.161	0.092	0.00357693599269638
Prpf19	2.74972952515154e-08	0.391675040819746	0.26	0.172	0.000375145599116424
Bzw1	8.09981369091099e-14	0.389374069746024	0.578	0.483	1.10505758185099e-09
Smarcc1	2.62596502247365e-09	0.389063832501165	0.406	0.31	3.5826040801608e-05
Aco2	2.1571532073509e-07	0.388743840068149	0.213	0.135	0.00294300412078883
Ubb	7.88403425910003e-28	0.388742925533162	0.833	0.736	1.07561879396902e-23
Ahsa1	1.09767885086221e-08	0.386940433363682	0.237	0.148	0.000149756325623132
Srsf7	5.37117843345523e-09	0.386888633332247	0.505	0.434	7.32789873676298e-05
Tsn	1.21447119342325e-07	0.385988463474563	0.317	0.233	0.00165690304918734
Nop56	1.3809086761983e-09	0.385565852477041	0.462	0.383	1.88397370693733e-05
Set	1.85401934228767e-15	0.385178269590588	0.592	0.492	2.52943858868306e-11
Fam136a	1.63421156413052e-08	0.384085489582053	0.129	0.061	0.000222955483694327
Eif2b3	1.60066158728158e-07	0.383653261688179	0.125	0.063	0.00218378260352826
Eif3i	2.3026720741878e-09	0.381254611488622	0.371	0.268	3.14153551081441e-05
Shmt2	2.95741756445036e-09	0.380506880075049	0.139	0.065	4.03480478317963e-05
Psma4	1.25179098180497e-07	0.379179165407158	0.432	0.364	0.00170781843647652
Ybx3	1.63811398479979e-08	0.378516693591993	0.142	0.07	0.000223487890946235
Sdhb	6.93353434461307e-09	0.376723658595983	0.392	0.301	9.45942090635561e-05
Tomm40	3.53657097429652e-09	0.376396689414113	0.184	0.1	4.82494378023274e-05
Mthfd2	2.27414697717045e-07	0.375435346477614	0.215	0.137	0.00310261872095365
Spcs2	5.97176795835989e-13	0.373468910267366	0.587	0.505	8.1472830255904e-09
Ddx56	2.49912854952094e-08	0.371917433278905	0.115	0.052	0.000340956108011142
Rsl1d1	4.93473343307059e-09	0.371638117484931	0.448	0.358	6.73245682273821e-05
Ldha	2.22762049525659e-13	0.37147351864589	0.56	0.471	3.03914264167857e-09
Sdad1	3.24292386407067e-10	0.366109339382006	0.191	0.1	4.42432102775162e-06
Apex1	8.08589016465329e-09	0.365319832659951	0.236	0.146	0.000110315799516365
Hsp90b1	2.61661635127089e-07	0.364880303220741	0.514	0.46	0.00356984968803887
Nudc	9.81637054899085e-08	0.361363577809369	0.425	0.349	0.00133924743399882
Cacybp	2.05808057815475e-09	0.359255011669799	0.439	0.346	2.80783933277653e-05
Pa2g4	1.20864974337599e-12	0.357036003547399	0.566	0.48	1.64896084488786e-08
Hsp90ab1	8.62087318902724e-38	0.354582284460318	0.944	0.898	1.17614572917899e-33
Ltv1	2.99923200966901e-07	0.353562126210075	0.108	0.051	0.00409185223079143
Ddx21	8.21593486338651e-09	0.351395369472985	0.318	0.22	0.000112089999341182
Idh3a	2.21899110733627e-07	0.349784868472328	0.204	0.127	0.00302736956773887
Eef1g	2.14784321068332e-10	0.348496214875202	0.566	0.495	2.93030249233525e-06
Serbp1	9.88863123264203e-36	0.333437296921981	0.905	0.87	1.34910595906935e-31
Cnbp	3.97874840373445e-12	0.329778081535904	0.635	0.581	5.42820644721491e-08
Rbbp7	2.68335685215556e-07	0.32932218550363	0.413	0.335	0.00366090375339582
Cct6a	2.36343972051877e-07	0.32736205669629	0.376	0.287	0.00322444081070375
Rps2	4.7093315615349e-29	0.323845521102225	0.877	0.81	6.42494104940206e-25
Npm1	1.53657749298598e-28	0.316367957996754	0.85	0.737	2.09635267368077e-24
Prdx1	3.34962131543311e-09	0.315775714511974	0.602	0.559	4.56988836064539e-05
Psma7	3.89820653187308e-11	0.314901980028177	0.616	0.548	5.31832317143444e-07
Park7	1.07028069859057e-07	0.301573067646102	0.494	0.43	0.00146018395708711
Hspa8	7.06614008008559e-16	0.300201957478698	0.751	0.72	9.64033491126077e-12
Slc25a5	4.37749371094974e-20	0.299242289822491	0.801	0.767	5.97221466984873e-16
Hnrnpu	1.39508320775991e-19	0.295614357302295	0.841	0.834	1.90331202034685e-15
Rpl4	1.2508151553959e-21	0.271425794537727	0.897	0.895	1.70648711650663e-17
Srrm2	1.96254814523635e-07	0.258671685426459	0.579	0.513	0.00267750443454596
Eif3a	4.16795451111332e-09	0.258177874844671	0.563	0.487	5.6863403395119e-05
Rpl5	6.36540408658034e-09	0.25619009894957	0.662	0.615	8.68432079532156e-05
Tax1bp1	1.13887741470559e-07	0.252842675683339	0.585	0.53	0.00155377045688284
Cfl1	1.85719868789075e-10	-0.250025089248835	0.488	0.626	2.53377616988935e-06
Ndufb11	4.43920730804818e-09	-0.251354831724233	0.204	0.308	6.05641053037013e-05
Kif18a	4.54164784080667e-07	-0.252155972511394	0.08	0.141	0.00619617014921255
Cdca8	6.85749435986462e-08	-0.25330624896751	0.318	0.419	0.00093556795551633
Ccdc34	1.86059122752775e-09	-0.253905414587283	0.155	0.251	2.5384046117161e-05
Lsm6	6.47498540663306e-08	-0.257475322479836	0.211	0.305	0.000883382259026948
Son	5.25931562665555e-10	-0.259504531921238	0.382	0.502	7.17528430944617e-06
Znrf1	1.41711761890451e-07	-0.260150027792053	0.056	0.113	0.00193337356747143
mt-Nd2	7.9618917745519e-11	-0.261026075174068	0.344	0.478	1.08624089480212e-06
Hp1bp3	6.04653516550955e-10	-0.263701574747864	0.325	0.448	8.24928792630468e-06
Slc38a2	3.42194301757222e-07	-0.264456837173818	0.077	0.137	0.00466855685887378
Id3	1.48714720333956e-08	-0.264537220320821	0.085	0.157	0.000202891492951617
Stag2	2.50221224678463e-07	-0.264788322989039	0.205	0.292	0.00341376816828827
Rpl13a	8.88745066072112e-23	-0.265233728066233	0.835	0.913	1.21251489364218e-18
mt-Rnr1	1.12393410520285e-09	-0.265389129157936	0.126	0.216	1.53338329972825e-05
Atox1	1.92904639842023e-09	-0.265589924734568	0.157	0.25	2.63179800136472e-05
Hnrnpa3	3.83594083756543e-18	-0.266781133047944	0.754	0.872	5.23337408469051e-14
Ckap2	2.17115136950557e-07	-0.26746772474921	0.086	0.15	0.00296210181341644
Gas5	4.27284886564103e-09	-0.268402498048951	0.42	0.523	5.82944770739406e-05
Ndufa7	9.67077263455532e-11	-0.270616325669583	0.194	0.304	1.31938351053238e-06
Ndufs4	7.60062930329594e-09	-0.271702452402762	0.168	0.261	0.000103695385584867
Tpx2	4.32502528987677e-09	-0.273276805198988	0.286	0.398	5.90063200297888e-05
Cenpa	1.3280871130236e-07	-0.274901596220892	0.253	0.348	0.0018119092482981
Ptpn18	1.97545058640059e-08	-0.27519757392659	0.071	0.137	0.000269510723502632
Emp3	2.75174569665783e-07	-0.275618345138739	0.094	0.159	0.00375420665395028
Top1	1.03187738265003e-08	-0.276918990687998	0.254	0.353	0.000140779031314944
Cbx3	3.45937848337062e-10	-0.277024434275993	0.202	0.312	4.71963006486253e-06
Cox6a1	3.95242240176508e-13	-0.277174545242739	0.471	0.616	5.3922898827281e-09
1810037I17Rik	2.43357884478506e-11	-0.277765811832941	0.123	0.223	3.32013161794026e-07
Ndufs6	1.01612533693525e-08	-0.278351920798542	0.164	0.253	0.000138629979718076
Hnrnpd	3.50700238762235e-09	-0.279017344287384	0.269	0.376	4.78460335743317e-05
Polr2l	1.89375599077227e-10	-0.279327723213066	0.042	0.104	2.58365129821061e-06
Tuba1a	2.25042898805465e-07	-0.279516381158719	0.056	0.111	0.00307026026840296
Polr2i	1.70961818188036e-08	-0.280911832906578	0.102	0.177	0.000233243208553937
Magoh	8.64519650602607e-10	-0.282556509004172	0.191	0.293	1.17946415931714e-05
Rcbtb2	6.74029018677971e-08	-0.285874928675178	0.081	0.146	0.000919577790182356
Mrpl23	4.5614438560369e-09	-0.286205745748634	0.049	0.109	6.22317785279114e-05
Sptssa	5.32009554763383e-09	-0.287632533504698	0.147	0.236	7.25820635563684e-05
Ndufa4	9.09701446106639e-15	-0.289756409946524	0.362	0.522	1.24110568292329e-10
Eny2	5.08883411407948e-09	-0.290689208088833	0.15	0.241	6.94269638183863e-05
Prc1	9.36973045682859e-09	-0.294060002111716	0.323	0.428	0.000127831232622512
Rpl6	3.01753626276757e-15	-0.294615967593121	0.634	0.751	4.11682472329379e-11
Slirp	8.97446950596553e-08	-0.29703721976918	0.084	0.149	0.00122438687469888
Hbb-bs	1.5405730601862e-12	-0.299433050228695	0.291	0.423	2.10180382601203e-08
Traf3ip3	5.2297169071995e-07	-0.299654238228443	0.07	0.127	0.00713490277649228
Nebl	3.68984578841943e-08	-0.300541796434192	0.137	0.219	0.000503405660914063
Cdc20	5.79667723221432e-07	-0.301148230311023	0.147	0.22	0.00790840674791
Arpp19	1.42469705776379e-12	-0.301839854145783	0.266	0.399	1.94371419590714e-08
Fbxo5	7.4619323311228e-10	-0.301945054837132	0.226	0.334	1.01803142793508e-05
Kif11	1.31061495381644e-08	-0.302868903989806	0.207	0.299	0.000178807198149176
Ndufc2	2.03651659441876e-11	-0.30354669395483	0.295	0.422	2.77841958976552e-07
Ppia	2.87692402978623e-16	-0.303757645003677	0.75	0.821	3.92498745383735e-12
Prkrip1	1.45307171832877e-07	-0.304239348906774	0.066	0.124	0.00198242574531594
Zcchc9	6.46974503292192e-07	-0.30631794927023	0.054	0.105	0.00882667314841537
Rps11	9.64834169312126e-20	-0.307583799924876	0.579	0.743	1.31632325719253e-15
Cep55	3.78385548887402e-07	-0.309255575105977	0.061	0.115	0.00516231404347083
Timm10b	7.02577489269123e-10	-0.309801142204683	0.067	0.138	9.58526468609865e-06
Serf2	4.13637146399507e-15	-0.314353975906818	0.222	0.365	5.64325158832847e-11
Rpa3	3.08393751587575e-13	-0.315238256612947	0.153	0.272	4.20741595290928e-09
Minos1	1.14849522496325e-17	-0.315871953288404	0.342	0.514	1.56689203541736e-13
Rpl11	1.67195228520336e-24	-0.316033474912452	0.726	0.858	2.28104450270294e-20
Myl6	3.03180541257621e-09	-0.316573148154728	0.157	0.247	4.13629212437772e-05
Srp19	9.56561738672009e-13	-0.318313167899151	0.218	0.342	1.30503718007022e-08
Bola3	9.86537672462709e-09	-0.319706702357033	0.098	0.173	0.000134593334654087
Pycard	6.59936786756848e-09	-0.319734312912741	0.137	0.223	9.00351758172367e-05
Cnot3	1.73094008743448e-08	-0.321317066179329	0.091	0.162	0.000236152156128685
Ndufa13	1.62557224540039e-12	-0.323670004187336	0.219	0.346	2.21776821439975e-08
Ndufa6	1.10083344972396e-13	-0.324332503442252	0.211	0.342	1.5018670754584e-09
Nsg2	1.62344916156562e-08	-0.326321595101971	0.075	0.143	0.000221487169112397
Gps2	4.3997966700258e-10	-0.32637161810291	0.123	0.213	6.0026425969162e-06
2810428I15Rik	6.25226747888144e-08	-0.326533795805024	0.105	0.175	0.000852996852143795
Cd3e	2.22812448856522e-07	-0.331217029304475	0.145	0.22	0.00303983023974952
Polr2k	3.14617863557963e-13	-0.332902810535981	0.046	0.122	4.29233151252129e-09
Uqcrb	9.40934880834148e-13	-0.332925937119739	0.226	0.354	1.28371745792203e-08
Hist1h1a	2.44451468688363e-08	-0.333173555304877	0.05	0.107	0.000333505138731534
Ndufa5	5.61776447412233e-10	-0.333689146698354	0.178	0.278	7.6643160720451e-06
Mier1	3.18642164567991e-16	-0.333815731621808	0.211	0.362	4.3472350512011e-12
Ccnb2	8.39648999639031e-14	-0.335021399231518	0.237	0.373	1.14553313020753e-09
Lamtor2	1.24466854623205e-10	-0.33508700795862	0.07	0.146	1.69810129762438e-06
Atp5j	1.11441843954103e-18	-0.336686250382657	0.491	0.669	1.52040107706583e-14
Top2b	1.6900798014555e-10	-0.337279216336485	0.217	0.328	2.30577587312574e-06
Arpc3	2.41116795711902e-09	-0.337392752957131	0.105	0.184	3.28955644389748e-05
Mrpl33	2.18951676036577e-16	-0.342061286083553	0.153	0.287	2.98715771616702e-12
Ndufc1	8.56970615101678e-17	-0.342515366447353	0.282	0.44	1.16916501018322e-12
Satb1	1.51421487167523e-14	-0.342554594450154	0.306	0.458	2.06584334942651e-10
Gltscr2	7.99134868914005e-14	-0.342574192059722	0.207	0.339	1.09025970165938e-09
Tspo	2.63257903267124e-11	-0.345461553519023	0.071	0.151	3.59162757427337e-07
Rpl9-ps6	2.49481816518236e-08	-0.347283546100753	0.071	0.135	0.00034036804227583
Txn1	4.81924238101453e-19	-0.34756152189106	0.406	0.583	6.57489238041812e-15
Ifngr1	5.44502883857078e-15	-0.34841062872713	0.273	0.424	7.42865284446212e-11
Skp1a	9.66557907839997e-21	-0.351779898751219	0.375	0.571	1.31867495366611e-16
Nasp	1.44583274621113e-11	-0.352255068741581	0.31	0.429	1.97254961565584e-07
Tbca	3.47961907552525e-10	-0.352478189489027	0.13	0.221	4.7472443047391e-06
Atp5h	2.44978793027727e-18	-0.354708191229051	0.453	0.619	3.34224567327727e-14
Rmnd5a	2.95118559135757e-15	-0.356786396414198	0.182	0.323	4.02630250228914e-11
Pfdn5	3.03712631276479e-10	-0.357254119760084	0.172	0.27	4.143551428505e-06
Morf4l1	1.33733915384857e-17	-0.358275762419148	0.314	0.478	1.82453180759561e-13
Cenpf	1.21979146839885e-07	-0.358381394197582	0.308	0.401	0.00166416150033656
Ube2c	1.75310254102549e-08	-0.358671061734689	0.317	0.417	0.000239175779672107
Atp5e	8.92952628777509e-16	-0.358877149164515	0.273	0.421	1.21825527144116e-11
Rps27l	8.84286039544446e-17	-0.358897965153117	0.279	0.436	1.20643144375049e-12
Rpl14	4.41083154222564e-26	-0.360534771363893	0.848	0.914	6.01769747305844e-22
Thoc7	1.78192559060943e-11	-0.363190562456887	0.235	0.351	2.43108108326845e-07
Rpl12	1.47524164571162e-14	-0.367965663140083	0.401	0.544	2.01267217724437e-10
Mrps33	1.75354929336963e-16	-0.369647546210794	0.097	0.209	2.39236730094419e-12
Hba-a1	1.33998610238761e-11	-0.374143592926864	0.038	0.103	1.82814303948742e-07
Mrps21	3.97341058025908e-12	-0.378299484721392	0.09	0.18	5.42092405464747e-08
Tacc3	1.52037226630697e-16	-0.378813912980948	0.252	0.4	2.0742438829226e-12
Anapc13	6.39606529057766e-15	-0.380165701900235	0.107	0.217	8.72615187593511e-11
Birc5	1.94244188915632e-15	-0.383522482252501	0.323	0.467	2.65007346937597e-11
Mns1	8.46316988959073e-11	-0.386789943798346	0.283	0.398	1.15463026803686e-06
Smdt1	1.26159041615725e-12	-0.389323184983603	0.179	0.292	1.72118780476333e-08
Cox20	1.79880182301702e-13	-0.389585663300722	0.132	0.24	2.45410532714212e-09
Ier3ip1	3.48545753726042e-11	-0.392219122452091	0.116	0.209	4.7552097180844e-07
Smim11	6.18452107604023e-13	-0.393760925155563	0.071	0.159	8.43754210404168e-09
Rps15	7.10602206432492e-21	-0.394660623470675	0.457	0.614	9.69474590235849e-17
Snrpd2	4.92387016185619e-17	-0.397641276174302	0.211	0.359	6.71763606182041e-13
Gm10269	1.1970919890007e-17	-0.402983381411924	0.088	0.205	1.63319260059365e-13
Tmem256	1.45596129176564e-12	-0.408729675991432	0.124	0.224	1.98636799035587e-08
Snrpe	5.0172660306759e-21	-0.41114252883787	0.261	0.44	6.84505604565113e-17
Arhgap11a	5.16076044400829e-12	-0.411594450093597	0.141	0.245	7.04082547376051e-08
Rps7	1.30528836179204e-35	-0.412653732628719	0.627	0.813	1.78080491199287e-31
Pet100	2.64858343979067e-12	-0.413350843279775	0.046	0.116	3.61346238690641e-08
Cox5b	1.35855674663733e-23	-0.415111925727802	0.3	0.503	1.8534789694373e-19
Coro1a	1.07859415561834e-15	-0.415883020912062	0.189	0.324	1.4715260065101e-11
Phpt1	1.89719386784004e-12	-0.41600276803989	0.081	0.168	2.58834159389416e-08
Hist1h1b	1.55233847735025e-11	-0.417188189940565	0.234	0.35	2.11785538464895e-07
Rps27a	2.18426601269292e-39	-0.417763589307426	0.689	0.841	2.97999412111696e-35
Dntt	3.18513754918897e-19	-0.419991757079906	0.109	0.242	4.34548315835851e-15
Arl6ip1	2.47255319767624e-13	-0.422655345671661	0.474	0.602	3.37330432758969e-09
Gm8186	3.65657628406074e-19	-0.42322654179361	0.026	0.109	4.98866702434407e-15
Atp5j2	8.58186178355085e-25	-0.423774707426434	0.329	0.527	1.17082340312984e-20
Rpl32	6.05158988845735e-51	-0.426876049632449	0.803	0.94	8.25618408482237e-47
Cenpw	2.12564020274209e-15	-0.427228464796964	0.077	0.176	2.90001092860103e-11
Uqcr10	4.01304088101254e-27	-0.428579934608909	0.286	0.495	5.47499167396541e-23
Gm2000	1.21980731624587e-14	-0.429653793735938	0.044	0.123	1.66418312155424e-10
Nusap1	1.12497260291859e-12	-0.430811592541879	0.339	0.457	1.53480012216183e-08
Ost4	7.39384947880707e-17	-0.431992127150723	0.092	0.205	1.00874288439365e-12
Top2a	1.0140107686356e-20	-0.435492936942836	0.6	0.726	1.38341489164954e-16
Romo1	7.58207646456157e-18	-0.437954559568839	0.143	0.279	1.03442269206013e-13
Uqcrh	2.41252923748966e-20	-0.440053316788724	0.273	0.44	3.29141363870714e-16
Ska2	5.45816056716629e-16	-0.44173173800411	0.069	0.167	7.44656846178497e-12
Gmfg	3.27081866646795e-20	-0.441961388776079	0.214	0.381	4.46237790666222e-16
Snhg6	9.76084881821912e-14	-0.443312709112369	0.051	0.13	1.33167260426963e-09
Myeov2	2.99072809189623e-19	-0.447200404581126	0.102	0.228	4.08025033577402e-15
Calm2	3.3565880709869e-26	-0.452366850658585	0.56	0.733	4.57939310524743e-22
Cdkn2d	2.12045222943774e-15	-0.452752615812097	0.088	0.193	2.89293297662191e-11
Tma7	2.13876153988954e-22	-0.453771791325726	0.178	0.345	2.9179123688713e-18
Slbp	1.57037593407462e-17	-0.453879078683488	0.224	0.373	2.142463886858e-13
Hmgb1	3.93897247398246e-77	-0.454652626021316	0.924	0.981	5.37394014625426e-73
Sec61b	6.38494050460023e-19	-0.456155623585881	0.229	0.384	8.7109743304261e-15
Gm6472	5.36856912763547e-17	-0.457061294045506	0.057	0.153	7.32433886083307e-13
Rpl30	1.02480043034786e-21	-0.457972675273379	0.313	0.486	1.39813522712358e-17
Rpl23a	5.32360283231516e-49	-0.46075670317856	0.725	0.883	7.26299134412758e-45
Scand1	1.69099848290131e-14	-0.461292073449037	0.076	0.169	2.30702923022226e-10
Tsc22d4	4.14427184617252e-26	-0.465189032373312	0.29	0.494	5.65403007973317e-22
Cdkn1b	2.68923785483306e-16	-0.465900602708116	0.093	0.204	3.66892720534874e-12
2410006H16Rik	6.3078050574221e-18	-0.467669748143021	0.136	0.266	8.60573843984097e-14
mt-Co1	8.09401070540224e-22	-0.47655255466707	0.318	0.491	1.10426588053803e-17
Rps8	3.89518091392097e-50	-0.479201187519934	0.747	0.89	5.31419532086238e-46
Ndufa2	1.85660613368578e-22	-0.484802182291402	0.181	0.344	2.5329677481875e-18
Rbm3	1.02164949062926e-25	-0.487051971844846	0.231	0.419	1.3938364000655e-21
Tmem258	1.23519942506324e-22	-0.491808869072227	0.176	0.338	1.68518257561379e-18
Rplp1	7.93901411085543e-41	-0.495249482184516	0.608	0.798	1.08311969514401e-36
Rps10	1.25466829381081e-30	-0.49527338477645	0.466	0.663	1.71174395324609e-26
Rag1	3.76164360098792e-18	-0.497064205638126	0.167	0.309	5.13201036482782e-14
Ndufb4	6.55946056231214e-20	-0.49872362921672	0.068	0.181	8.94907204516245e-16
Ets2	1.20638883136841e-15	-0.505523146208869	0.108	0.22	1.64587628263593e-11
Dbi	2.4945099316529e-29	-0.505657863714444	0.219	0.422	3.40325989975405e-25
Pdcd5	1.48815794489796e-21	-0.511116397016409	0.163	0.318	2.03029388422429e-17
Btg1	5.80713528999866e-21	-0.512237577771231	0.023	0.108	7.92267467614518e-17
Clic1	4.75568725684456e-21	-0.512856238988632	0.24	0.406	6.48818412451303e-17
Ndufv3	2.15231522394068e-20	-0.517701634375919	0.13	0.271	2.93640366002226e-16
Mrpl52	4.86803281292915e-18	-0.519629025527656	0.091	0.204	6.64145716667924e-14
Hist1h2ae	4.93835436833975e-20	-0.522048893815412	0.064	0.175	6.73739686472592e-16
Rpl36al	4.53191986972412e-24	-0.522256037282293	0.215	0.393	6.18289827826461e-20
1810022K09Rik	3.06461878913935e-16	-0.522598980165759	0.087	0.192	4.18105941402282e-12
Cox8a	3.67687507974204e-33	-0.524529800878527	0.304	0.533	5.01636067129206e-29
Crip1	4.15399970550644e-40	-0.529018705381593	0.424	0.681	5.66730179822243e-36
Reep5	3.79922745599813e-19	-0.530032673800708	0.039	0.132	5.18328601821825e-15
H2afv	1.88489149298298e-31	-0.531241345951704	0.435	0.642	2.57155746387668e-27
Cox7a2	1.55064904267652e-32	-0.536798906047443	0.274	0.5	2.11555048892357e-28
Gm9843	1.12650341478095e-20	-0.540950726455104	0.057	0.165	1.53688860878565e-16
Atpif1	3.49616094132447e-32	-0.541373604363401	0.346	0.566	4.76981237224897e-28
Ndufb3	3.10092562827017e-21	-0.550534465893321	0.149	0.296	4.23059283464899e-17
Ndufa1	1.24151426484443e-25	-0.553429347604476	0.143	0.31	1.69379791152726e-21
Rps16	1.35783621660854e-55	-0.555454318179967	0.533	0.787	1.85249595031903e-51
Lgals1	4.17666103849084e-30	-0.561748773546907	0.198	0.399	5.69821865481306e-26
Cd4	2.42125205810162e-23	-0.562790752824402	0.034	0.137	3.30331418286805e-19
Cks2	1.06153962106331e-23	-0.569128845081193	0.178	0.342	1.44825850501668e-19
Wdr89	1.08868894360727e-25	-0.57306966706586	0.087	0.229	1.4852983257634e-21
Shfm1	5.22406975998903e-41	-0.579111315461819	0.317	0.567	7.12719837355304e-37
Hist1h2an	1.27653041489843e-22	-0.579728273522966	0.031	0.127	1.74157044504592e-18
Rpl17	5.8904452387162e-50	-0.582774966910748	0.516	0.75	8.03633443918051e-46
Spc25	5.79198734665815e-21	-0.587752952167128	0.217	0.375	7.90200833704571e-17
Ndufs5	2.75330548391451e-25	-0.590628131777165	0.06	0.187	3.75633467170457e-21
Lsm5	1.49050549558153e-33	-0.593881317133776	0.104	0.285	2.03349664762188e-29
Rpl28	2.2325780951766e-40	-0.599511841966846	0.306	0.554	3.04590629524943e-36
Rps13	2.00203525260047e-48	-0.599567312207153	0.492	0.729	2.73137669512282e-44
Ndufa3	3.595883416184e-36	-0.605500069878344	0.194	0.416	4.90586374469983e-32
Atp5k	7.46169767243391e-32	-0.606979875007731	0.205	0.408	1.01799941345016e-27
Rpl23	6.55609804524922e-46	-0.610822458717238	0.47	0.717	8.94448456313351e-42
Rps12	1.7251816506933e-46	-0.624360852797942	0.476	0.711	2.35366532604087e-42
Tceb2	1.13717469800089e-48	-0.629196870018371	0.303	0.586	1.55144744048261e-44
Rpl21	2.61102091111999e-63	-0.63038391418638	0.558	0.817	3.56221582904101e-59
Cox7b	1.21168150817027e-33	-0.639347118300642	0.211	0.421	1.65309708159671e-29
Gng5	2.76053301752047e-33	-0.640873427815528	0.074	0.236	3.76619519580318e-29
Hmgn2	5.48339797215667e-66	-0.641105454493536	0.59	0.812	7.48099985341335e-62
Rpl31	2.63673874743894e-54	-0.641155688089967	0.45	0.717	3.59730267313094e-50
Rpl26	5.40290966826185e-67	-0.645917499134316	0.548	0.808	7.37118966040964e-63
H3f3a	1.79710134006874e-37	-0.648840722473978	0.208	0.431	2.45178535825578e-33
Rpl36	1.63920033143782e-64	-0.655126881809577	0.532	0.798	2.23636101218061e-60
Cd8a	4.71898456644098e-40	-0.658203764426544	0.217	0.462	6.43811064399543e-36
Hist1h1e	2.36910596571552e-19	-0.679568897887965	0.117	0.244	3.23217126902569e-15
Rpl22	3.92262568336808e-56	-0.684448112972471	0.423	0.698	5.35163821981907e-52
Cox6b1	1.45861297180494e-49	-0.69017214490254	0.274	0.55	1.98998567743347e-45
Cox17	1.16488276235586e-34	-0.695775250712863	0.1	0.278	1.5892495526821e-30
Ccr9	4.17901792408864e-28	-0.718772148442929	0.054	0.187	5.70143415383413e-24
Uba52	9.99223292032073e-38	-0.728237774652985	0.142	0.345	1.36324033731936e-33
Rpl27a	1.86920845537734e-52	-0.731983932156673	0.279	0.554	2.55016109567131e-48
Ubl5	1.80665489321326e-44	-0.732068354848325	0.153	0.388	2.46481927081086e-40
Gm26924	1.69243878238823e-34	-0.736532189045647	0.15	0.346	2.30899423081226e-30
Rpl27	9.49015390857991e-72	-0.736731982390201	0.47	0.758	1.29474169774756e-67
Rps20	1.08108851297718e-66	-0.748676340491218	0.468	0.737	1.47492905825476e-62
Rps23	2.44923987686449e-107	-0.748993857564039	0.645	0.907	3.34149796400623e-103
Rpl35	1.41828828291211e-83	-0.758171466995861	0.488	0.783	1.934970704377e-79
2010107E04Rik	1.46872457070105e-53	-0.796064301012876	0.184	0.455	2.00378093180744e-49
Rplp2	4.82413654704982e-95	-0.804490312434355	0.514	0.825	6.58156949114007e-91
Ptma	3.77557423079085e-229	-0.810202605256773	0.931	0.998	5.15101592306796e-225
Cox6c	1.75203235888487e-77	-0.812199923848141	0.312	0.657	2.39029774722663e-73
Rps24	1.35054059316608e-114	-0.813851833702712	0.576	0.892	1.84254253125648e-110
Tomm7	1.93639026747582e-56	-0.816590063283536	0.197	0.474	2.64181724191726e-52
Rpl22l1	1.70161251607582e-48	-0.818123849183338	0.246	0.498	2.32150995568224e-44
Rpl34	4.60264586608259e-85	-0.81946164575329	0.421	0.745	6.27938975509647e-81
Rps25	1.44408303550437e-82	-0.820661170785775	0.404	0.742	1.97016248533861e-78
Rpl36a	3.10992849447599e-80	-0.827412112345282	0.418	0.733	4.2428754450136e-76
Snrpf	2.21780753759723e-63	-0.830098156078409	0.233	0.533	3.0257548235439e-59
Usmg5	6.88320247732515e-54	-0.832786008002268	0.166	0.432	9.3907531398147e-50
Fau	6.21817203888188e-90	-0.836535580558889	0.406	0.754	8.48345211264655e-86
Rpl37	7.91004436972036e-106	-0.837032685803847	0.548	0.853	1.07916735336095e-101
Hmgb2	5.56957066772895e-144	-0.852307149913572	0.806	0.967	7.59856526198261e-140
Rpl35a	7.13886041341113e-84	-0.865061454145718	0.339	0.686	9.73954726201681e-80
Snrpg	1.46583772782703e-63	-0.875489475921172	0.19	0.482	1.99984241207442e-59
Cd8b1	7.14583247658381e-62	-0.893880105022623	0.25	0.554	9.74905924780329e-58
Rps15a	1.13197032945715e-130	-0.904683121001094	0.537	0.878	1.54434712047839e-126
Rpl41	1.0851204874406e-140	-0.90929445343172	0.646	0.917	1.48042988101521e-136
Rps17	1.31782361768826e-101	-0.91508398343576	0.442	0.78	1.7979067616121e-97
Rps21	9.02323433568505e-76	-0.936803080332182	0.291	0.613	1.23103986041751e-71
Gm10076	1.15424865451645e-62	-0.97974090997345	0.094	0.349	1.57474143935679e-58
Rpl37a	6.53038858413734e-112	-1.00343678198543	0.388	0.753	8.90940914533858e-108
Tmsb10	3.28545302024654e-58	-1.01063660946698	0.056	0.273	4.48234355552235e-54
Ptms	1.71888570812736e-56	-1.04194813689118	0.013	0.177	2.34507577159815e-52
Rps26	1.61964199573617e-146	-1.06524935088744	0.532	0.884	2.20967757478285e-142
Cox7c	8.35053988588904e-120	-1.09714721384588	0.256	0.685	1.13926415663184e-115
Rpl38	4.00919439447023e-102	-1.11117155811692	0.291	0.663	5.46974391237573e-98
RP23-45G16.5	4.26714676665308e-81	-1.12149769737612	0.138	0.457	5.82166833374479e-77
Tmsb4x	5.61930150304465e-124	-1.24967496188638	0.255	0.685	7.66641304060381e-120
Rpl39	1.91571215570565e-129	-1.27343225869399	0.237	0.668	2.61360609402921e-125
Rps27	1.57524950247375e-240	-1.37851594193654	0.444	0.929	2.14911289622493e-236
Rps29	3.38794147133003e-263	-1.44629168763409	0.475	0.952	4.62216854933556e-259
Rps28	9.27353273032034e-195	-1.4568627537046	0.309	0.812	1.2651880703976e-190
