# Supplementary material for: Single-Cell Analysis Identifies Thymic Maturation Delay in Growth-Restricted Neonatal Mice
Source: Front Immunol. 2018 Nov 1;9:2523. doi: 10.3389/fimmu.2018.02523 (PMC6221967; doi:10.3389/fimmu.2018.02523)
Supplement: Supplementary file 2 [file Data_Sheet_1.ZIP › S7A.08 - T-Cell.Table.2.vs.5.adjp.0.01.csv]

	p_val	avg_logFC	pct.1	pct.2	p_val_adj
Ranbp1	3.8592515605038e-158	1.44122486373769	0.806	0.26	5.26517690399534e-154
Hspd1	2.28901996206343e-118	1.37821290592077	0.702	0.224	3.12290993424313e-114
Nolc1	1.57098684261054e-88	1.32677850738696	0.571	0.164	2.14329734937356e-84
Npm1	9.48930475390579e-153	1.27642814023413	0.85	0.342	1.29462584757537e-148
Pa2g4	2.8455653962673e-76	1.15156287858358	0.566	0.188	3.88220487012748e-72
Eif5a	2.6719896651899e-110	1.15104079565786	0.751	0.312	3.64539550021858e-106
Rps2	6.58737755324584e-145	1.13370895359813	0.877	0.425	8.9871591958933e-141
Tyms	8.21898004010009e-45	1.12220278002298	0.387	0.13	1.12131544687086e-40
2810417H13Rik	3.21553168693847e-106	1.10558958315363	0.785	0.34	4.38694988049016e-102
Srm	6.17157381085641e-38	1.10359833832837	0.267	0.058	8.4198781501514e-34
Paics	4.88068444298004e-53	1.08480140874339	0.441	0.145	6.65871778555767e-49
Ybx1	3.62965833114025e-170	1.07643714642888	0.933	0.541	4.95194286117464e-166
Lig1	6.56198175594798e-49	1.06306725612612	0.436	0.155	8.95251170963983e-45
Rrm2	5.42654635765298e-56	1.04675767454027	0.506	0.19	7.40343719574596e-52
Hsp90ab1	2.71897085085072e-158	1.04519867373687	0.944	0.57	3.70949193181564e-154
Rbbp7	7.25209130814092e-45	1.03361688029355	0.413	0.152	9.89402817169665e-41
Ncl	3.21165975846551e-140	1.03112627818522	0.917	0.579	4.3816674084745e-136
Hspa9	7.15710297713323e-51	1.02409062039568	0.457	0.163	9.76443559170287e-47
Pcna	9.48870457103789e-54	1.02321738044769	0.456	0.151	1.2945439646267e-49
Lyar	6.97564588650734e-49	1.01955547553552	0.424	0.142	9.51687368296196e-45
Mcm6	5.08477349320602e-44	1.01769747798391	0.398	0.137	6.93715647678097e-40
Gnl3	4.73389219202242e-34	1.01718863208245	0.304	0.098	6.45844911757619e-30
Fbl	1.30258235603662e-34	1.00959076933783	0.301	0.091	1.77711310834076e-30
Hells	2.4371427214044e-34	0.98519512517379	0.347	0.13	3.32499381481203e-30
Nme1	1.04565693018875e-55	0.983204425055594	0.519	0.203	1.42658974985652e-51
C1qbp	6.34250026155815e-38	0.982123409895822	0.339	0.11	8.65307310684378e-34
Set	1.44548526555295e-66	0.976295388595241	0.592	0.227	1.97207554779389e-62
Cdk4	1.1372184427313e-36	0.962268195568886	0.338	0.112	1.55150712141832e-32
Gzma	1.46891355546762e-31	0.955299390053115	0.297	0.096	2.00403876372448e-27
Dut	7.82051119238501e-52	0.9499904082443	0.506	0.203	1.06695234197709e-47
Mcm3	2.507959459973e-44	0.946468141462708	0.423	0.156	3.42160909124116e-40
Ptges3	7.66527816344449e-33	0.940264505209655	0.341	0.131	1.04577389983873e-28
Rfc4	6.66183234327752e-26	0.938520074448069	0.266	0.096	9.08873786593353e-22
Ccne2	1.56917145998173e-17	0.935999256369566	0.172	0.055	2.14082062285307e-13
Nhp2	1.78065184041861e-30	0.925356974100069	0.3	0.105	2.42934330588311e-26
Tipin	2.53229252821151e-29	0.92111155738351	0.324	0.131	3.45480669623897e-25
Hprt	6.94963540938125e-31	0.920393308882268	0.312	0.112	9.48138758901884e-27
Hsp90aa1	7.5767888073986e-59	0.902712949372152	0.571	0.226	1.03370129699339e-54
Mif	1.3325157686137e-46	0.902415618940656	0.456	0.159	1.81795126311967e-42
Ran	1.36666255093112e-60	0.886800483633113	0.623	0.285	1.86453771823532e-56
Impdh2	2.72378258717701e-31	0.881334730035922	0.341	0.132	3.71605658368559e-27
Dek	3.08594577347549e-67	0.874066456766497	0.685	0.309	4.21015581875261e-63
Ldha	3.19325691986617e-53	0.87237895320329	0.56	0.24	4.35656041577342e-49
Dkc1	8.17356334824878e-35	0.87215592760533	0.368	0.142	1.11511924760158e-30
Mybbp1a	3.15789445553524e-23	0.867720004989637	0.247	0.09	4.30831540568673e-19
Nop58	7.98104945208137e-43	0.860125751243257	0.482	0.202	1.08885457674746e-38
Shmt1	2.34588662048611e-21	0.855480045051696	0.157	0.033	3.2004931163292e-17
Rexo2	3.3156701263807e-22	0.855394457969057	0.183	0.046	4.5235687534212e-18
Eef1g	8.05030101010018e-53	0.853590847600066	0.566	0.241	1.09830256680797e-48
Atic	7.467506596355e-26	0.847211654504439	0.26	0.09	1.01879192494071e-21
Atad2	3.99599389601719e-25	0.837935838137638	0.317	0.136	5.45173447233626e-21
Dctpp1	1.48260308899938e-22	0.837340979890685	0.239	0.087	2.02271539432185e-18
Mthfd2	3.33175159150491e-22	0.836366500250883	0.215	0.07	4.54550869629014e-18
Myc	6.69299604039923e-23	0.827875160654963	0.225	0.073	9.13125449791666e-19
Ctage5	5.7136570309069e-56	0.826905177553837	0.645	0.325	7.79514228726629e-52
Rrp1b	7.22192517084471e-21	0.819677942665249	0.19	0.054	9.85287251058344e-17
Sfxn1	2.41024305495246e-21	0.817094526384035	0.233	0.085	3.28829459987164e-17
Apex1	4.98262775647378e-23	0.817019860697049	0.236	0.081	6.79779904815718e-19
Tmed5	9.0698360333515e-30	0.816333694048377	0.346	0.137	1.23739773003015e-25
Nudc	5.23485972478358e-36	0.8160126005051	0.425	0.184	7.14191912252223e-32
Serbp1	4.31038816291949e-109	0.815771693353283	0.905	0.587	5.88066257067106e-105
Rrm1	2.13715957875051e-34	0.812256061193845	0.408	0.172	2.91572681328933e-30
Mcm5	4.5827865259834e-21	0.806981632000784	0.244	0.093	6.25229565739916e-17
Phb2	2.7326384480916e-28	0.806210427824987	0.323	0.128	3.72813863473137e-24
Rsl1d1	1.58749033802285e-37	0.78969641142597	0.448	0.189	2.16581306816458e-33
Chaf1a	5.29183081097786e-23	0.788332574073079	0.242	0.084	7.2196447754171e-19
Trmt6	2.04957108747921e-17	0.785969457880658	0.167	0.051	2.79622983464788e-13
Eprs	5.70888381302956e-30	0.778836939382125	0.37	0.159	7.78863018611622e-26
Hspe1	1.5315938171583e-24	0.777498320295978	0.269	0.096	2.08955344474907e-20
Esco2	6.34772870519331e-21	0.776889074945917	0.232	0.081	8.66020627249524e-17
Rpl5	4.06233950661072e-56	0.775748018001142	0.662	0.314	5.542249788869e-52
Atp5g1	1.10670391985291e-30	0.775435007878428	0.397	0.177	1.50987615785533e-26
Wdr43	5.08724388325151e-30	0.774516169818126	0.344	0.136	6.94052682992004e-26
Ppat	6.18426205149034e-18	0.773409215789101	0.219	0.089	8.43718871684827e-14
Tk1	5.39451664278642e-19	0.770378796019362	0.2	0.068	7.35973905575352e-15
Prim1	3.10396629982134e-20	0.77010023137653	0.262	0.11	4.23474122284626e-16
Gart	1.65551902956175e-17	0.768357546208278	0.17	0.053	2.2586246120311e-13
Fkbp3	2.17395194791372e-43	0.765159885435161	0.543	0.248	2.96592264253869e-39
Rpl3	4.91357552755287e-73	0.758312841836613	0.798	0.406	6.70359109224038e-69
Ppa1	2.99612971791871e-14	0.757475338348535	0.172	0.068	4.0876197741565e-10
Cdc6	1.69160837264891e-14	0.756580518566912	0.167	0.063	2.3078613028049e-10
Naa50	3.11266245395993e-27	0.756072129624234	0.353	0.156	4.24660538593753e-23
Mrpl12	3.25558308083762e-18	0.755149074788974	0.233	0.098	4.44159199718676e-14
Rpl14	4.89470372885731e-85	0.745378327474686	0.848	0.429	6.67784429728002e-81
Tpi1	6.38838501514867e-19	0.744460618669084	0.232	0.094	8.71567367616733e-15
Nsun2	1.90029008021405e-21	0.740411718458228	0.253	0.099	2.59256575643603e-17
Aldoa	6.16748020617998e-19	0.726534869878291	0.27	0.124	8.41429324529135e-15
Ddx21	6.02775425693352e-26	0.722612746818596	0.318	0.13	8.2236651327344e-22
Siva1	4.81602407294086e-17	0.722294174854852	0.218	0.091	6.57050164271322e-13
Ybx3	1.35228175371133e-14	0.721324015402874	0.142	0.045	1.84491799658837e-10
Hint1	7.12343152870965e-29	0.719810604919221	0.438	0.216	9.71849763461858e-25
Phgdh	3.03910684186308e-21	0.715900983765433	0.21	0.067	4.1462534643538e-17
Ssrp1	5.2277516899767e-34	0.709290034492926	0.484	0.238	7.13222163063521e-30
Fkbp4	6.28414270989033e-25	0.708524561159575	0.324	0.138	8.57345589910338e-21
Hspa8	7.68247267482334e-60	0.706967506465185	0.751	0.438	1.04811974702615e-55
Mtap	5.57554991022101e-15	0.706397894422958	0.169	0.061	7.60672274251453e-11
Dnajc9	2.05567501553589e-27	0.703801864076089	0.411	0.201	2.80455742369561e-23
Rpl29	2.56371147820434e-21	0.701788640293525	0.341	0.172	3.49767156971418e-17
Prmt1	5.10286630203652e-23	0.700934377715709	0.271	0.103	6.96184049586843e-19
Fam111a	4.30917053013704e-16	0.700305094954569	0.213	0.091	5.87900135426596e-12
Prmt5	4.8541513017467e-18	0.700202095089797	0.242	0.104	6.62251862097302e-14
Rps4x	1.20925284798001e-52	0.698472120998577	0.695	0.373	1.64978366049913e-48
Ppid	3.37044224895941e-22	0.695228549379597	0.305	0.137	4.59829436025533e-18
Pabpc1	1.28396835955769e-100	0.693326131544089	0.932	0.674	1.75171803294455e-96
Parp1	1.61016700866188e-25	0.693256229539134	0.362	0.166	2.19675084991741e-21
Gar1	1.16358035603321e-15	0.689917039399478	0.212	0.092	1.58747267973611e-11
Rfc3	5.51536361758846e-12	0.689336572179783	0.142	0.054	7.52461058347594e-08
Rrs1	6.57082997140693e-18	0.689025289951523	0.236	0.099	8.96458332999048e-14
Umps	7.59056969813174e-15	0.684249397970822	0.174	0.065	1.03558142391611e-10
Eif3i	1.18933371764493e-26	0.683090968051055	0.371	0.168	1.62260799098297e-22
Uchl5	9.74069210851586e-27	0.682689310371211	0.357	0.156	1.32892262436482e-22
Rbmxl1	2.76810915182562e-19	0.67362686042685	0.298	0.144	3.7765313158357e-15
Syce2	6.06440467723611e-13	0.672918320576611	0.154	0.059	8.27366730115323e-09
Nap1l1	2.79367057935959e-32	0.670886998920076	0.496	0.246	3.81140477142028e-28
Lcp1	1.53232649558088e-25	0.669998785241579	0.358	0.161	2.09055303792099e-21
Eif5	1.39676993795797e-36	0.668362904793797	0.566	0.305	1.90561322635606e-32
Vars	7.01760116675475e-15	0.667442963027393	0.222	0.103	9.57411327180351e-11
Mcm7	6.00412767681057e-25	0.666587518514673	0.379	0.181	8.19143138947266e-21
Mki67ip	2.4849101651012e-17	0.666434990408198	0.249	0.111	3.39016293824756e-13
Shmt2	4.83216117003688e-15	0.664153090076866	0.139	0.04	6.59251748428132e-11
Fen1	1.16433092120065e-19	0.662097243721559	0.245	0.097	1.58849667579405e-15
Psme2	2.49523633797357e-15	0.661779161591116	0.231	0.106	3.40425093589735e-11
Eef1d	2.69817847584512e-22	0.660598925909768	0.328	0.151	3.68112489459549e-18
Nop56	8.998830878069e-32	0.656221704090858	0.462	0.218	1.22771049669495e-27
Mthfd1	1.0752309625365e-14	0.655941278157817	0.135	0.039	1.46693760218855e-10
Syncrip	1.98174232244716e-30	0.651388588698866	0.462	0.229	2.70369105051465e-26
Rps18	9.9361666333695e-60	0.650910896378865	0.804	0.458	1.3555912137906e-55
Pkm	1.08904422876822e-28	0.650723214428499	0.419	0.195	1.48578304130849e-24
Rpl10	6.13883639941757e-38	0.649503904307134	0.611	0.321	8.37521449972539e-34
Cct6a	4.14302584138817e-25	0.649025097690082	0.376	0.176	5.65233015540589e-21
Bcap29	3.3809055431072e-14	0.647898194903266	0.158	0.055	4.61256943246116e-10
Rpa2	1.62535032502851e-12	0.647570440323408	0.207	0.102	2.21746544843639e-08
G3bp1	2.02596025724268e-20	0.642698634547987	0.341	0.172	2.76401757895619e-16
Casp3	2.99383980388048e-13	0.642679746322857	0.186	0.081	4.08449564443413e-09
Rps5	2.49567431994768e-71	0.641141379011186	0.877	0.583	3.40484847470462e-67
Cacybp	5.54185760222316e-29	0.640490805206853	0.439	0.214	7.56075632671306e-25
Dnmt1	1.40006192537915e-20	0.636537039413083	0.361	0.19	1.91010448479477e-16
Mcm2	2.27954478847623e-17	0.635443426728026	0.244	0.107	3.10998295491812e-13
Ndufab1	3.04865073737533e-16	0.630600826702228	0.283	0.145	4.15927420100117e-12
Rps3	3.23666701017632e-64	0.628858368899457	0.842	0.56	4.41578480198356e-60
Nbn	3.69062335136203e-09	0.626458407545249	0.108	0.041	5.03511743826321e-05
Mtf2	1.34771974993109e-26	0.624033557224989	0.485	0.267	1.83869405483099e-22
Uchl3	3.14651883194812e-16	0.623620007432356	0.278	0.142	4.29279564242682e-12
Gnb2l1	1.84772061679336e-32	0.621497065423558	0.589	0.338	2.52084523749118e-28
Rrp15	1.04043146742502e-09	0.618176292205479	0.125	0.052	1.41946065100795e-05
Ftsj3	4.25287887955576e-15	0.615880489114808	0.224	0.1	5.80220265537792e-11
Gapdh	1.41917844416026e-17	0.611857511880381	0.277	0.132	1.93618515136784e-13
Psma4	2.48788102986611e-26	0.610262033051897	0.432	0.222	3.39421608904634e-22
Psmd7	3.31230023579409e-24	0.608186123858373	0.411	0.214	4.51897121169388e-20
Rpl8	1.69107226332036e-44	0.607946808217632	0.756	0.473	2.30712988884797e-40
Prdx1	5.66607779776242e-35	0.606910033575081	0.602	0.336	7.73022993948726e-31
Anp32b	7.8491867846453e-50	0.605612172155737	0.743	0.429	1.07086455302916e-45
Ebna1bp2	1.94024336793851e-20	0.605434015284977	0.307	0.14	2.64707402687851e-16
Rpl4	3.94939365894794e-67	0.60193230418525	0.897	0.649	5.38815776890268e-63
Mrpl17	1.61134574890689e-11	0.598829994352256	0.163	0.071	2.19835900523367e-07
Isoc1	1.40513392055818e-13	0.596882374714087	0.18	0.073	1.91702420781752e-09
Abce1	3.19778024974985e-11	0.592893520778093	0.176	0.083	4.36273159473372e-07
Hat1	2.67811784758926e-11	0.590527681286702	0.2	0.102	3.65375617946603e-07
Rpl13	3.17478103946502e-69	0.589831632756309	0.9	0.625	4.33135377214212e-65
Slc25a4	2.14614186387766e-28	0.58803647245	0.468	0.238	2.92798134488828e-24
Prpf19	1.44204105865585e-19	0.587228004129971	0.26	0.107	1.96737661632418e-15
Gins2	4.959223425666e-10	0.585854294148359	0.133	0.055	6.76586851963613e-06
Gpatch4	5.52470019897175e-12	0.585439804406577	0.166	0.071	7.53734848145716e-08
Cct5	7.77401579306316e-25	0.584265957928226	0.413	0.203	1.06060897464761e-20
Pebp1	1.21544823611942e-16	0.584151416005505	0.297	0.153	1.65823602853773e-12
Tagln2	3.26575250433973e-13	0.582607895644348	0.173	0.071	4.4554661416707e-09
Me2	7.81620967580732e-12	0.582210086447544	0.198	0.096	1.06636548607039e-07
Snrpd1	3.05871863023729e-19	0.580414449446682	0.34	0.171	4.17300982723274e-15
Slbp	8.23693714486663e-13	0.57987967653154	0.224	0.112	1.12376533467415e-08
Psma7	3.73858349231278e-35	0.578003430673644	0.616	0.341	5.10054945856233e-31
Ak2	2.64205185868917e-16	0.577578178479964	0.263	0.125	3.60455135080963e-12
Hirip3	1.18781785273739e-14	0.576572244429908	0.281	0.15	1.62053989648962e-10
Pold3	1.29237228167453e-13	0.575350204058894	0.208	0.093	1.76318350388856e-09
Eef1a1	3.49277945438652e-37	0.575242875847833	0.703	0.429	4.76519900961953e-33
Rps6	3.22354766391537e-51	0.574728810104727	0.824	0.515	4.39788607787973e-47
Dhfr	2.12891887508751e-08	0.573568969951859	0.133	0.064	0.000290448402128189
Nars	2.06572275776103e-18	0.572268074210062	0.324	0.166	2.81826555841337e-14
Hnrnpa1	3.09384582198012e-16	0.569637189877728	0.362	0.208	4.22093385492748e-12
Mrpl18	3.75050170415715e-26	0.568361807114436	0.51	0.29	5.1168094749816e-22
Snrpa1	7.66402457567362e-17	0.56534903202925	0.337	0.187	1.04560287285915e-12
Rpsa	5.1771306887743e-37	0.564046479956437	0.687	0.41	7.06315939869478e-33
Psat1	8.56867350750421e-15	0.563534872333887	0.156	0.051	1.1690241266288e-10
Eif3g	5.88336142788758e-16	0.563452833372107	0.289	0.146	8.02666999606703e-12
Adsl	2.17055689807682e-10	0.560986035407245	0.112	0.039	2.9612907760462e-06
Slc25a5	6.48744264973991e-47	0.560143589437386	0.801	0.53	8.85081800704016e-43
Pno1	1.72810645122637e-11	0.560124732237326	0.138	0.053	2.35765563140813e-07
Eef1b2	5.14764948557915e-22	0.558035385080868	0.399	0.204	7.02293819317564e-18
Dtl	1.23905598257509e-08	0.557825581657571	0.135	0.064	0.000169044407702719
Lsm2	1.10076263466838e-11	0.55428644932126	0.191	0.091	1.50177046247808e-07
Supt16	7.97455661508413e-29	0.552888959237342	0.587	0.357	1.08796875899593e-24
Rad51	7.34233262779203e-09	0.552491086292561	0.132	0.06	0.000100171444040967
Phb	9.40080533957192e-10	0.551816117870311	0.139	0.061	1.2825518724778e-05
Mcm4	3.79123658643293e-15	0.551598081620437	0.266	0.135	5.17238407487044e-11
Orc6	3.21821117959173e-13	0.551515328569358	0.224	0.11	4.390605512317e-09
Rfc2	1.25998411678115e-11	0.550978672322659	0.15	0.06	1.71899633052452e-07
Mrpl42	1.24036798981733e-16	0.550758246968311	0.291	0.148	1.69223404850778e-12
Suclg2	1.73838459078232e-09	0.549770889609561	0.107	0.039	2.37167809720432e-05
Eml4	9.93083610982397e-12	0.546542516867675	0.219	0.112	1.35486397046328e-07
Eif2s2	1.48995232561743e-23	0.545989629569295	0.43	0.228	2.03274195783987e-19
Etfa	3.97076443202157e-17	0.545752120657519	0.336	0.179	5.41731391460703e-13
Cnbp	4.48770483996111e-31	0.544730721261094	0.635	0.384	6.12257571315894e-27
Atp5b	6.86860084225578e-43	0.544628994017494	0.747	0.471	9.37083212908957e-39
Whsc1	2.02351075800377e-16	0.54345328927045	0.334	0.182	2.76067572714455e-12
Galk1	1.3325099739993e-12	0.543320254151805	0.212	0.103	1.81794335752725e-08
Gfra1	3.27815580324022e-08	0.542329363134009	0.119	0.053	0.000447238796236063
Rps19	4.64434486639021e-44	0.541786570727734	0.821	0.553	6.33627970121616e-40
Nhp2l1	2.57618905127958e-14	0.541165422605999	0.281	0.15	3.51469472266072e-10
Nop16	3.95719895166249e-10	0.540785045050933	0.136	0.057	5.39880652975313e-06
2700029M09Rik	4.81718749894011e-14	0.539659012715936	0.276	0.146	6.57208890480399e-10
Eif4a1	3.54760536003034e-25	0.538846133819757	0.505	0.288	4.83999799268939e-21
Nup85	5.8704473832705e-11	0.538212788071685	0.153	0.065	8.00905136499594e-07
Rpl7a	1.08391257244376e-30	0.53730662604689	0.579	0.319	1.47878192258503e-26
Adk	8.20075665930013e-12	0.537134086050396	0.136	0.048	1.11882923102832e-07
Pola1	1.69225728903084e-08	0.535992315411708	0.156	0.08	0.000230874661942478
Pitrm1	1.36362904376061e-10	0.535880410058961	0.111	0.037	1.8603991044026e-06
Gspt1	2.26755254696967e-22	0.535840484344138	0.409	0.215	3.09362193983072e-18
Eif2s1	5.4171788217336e-18	0.534102075395895	0.316	0.159	7.39065706649116e-14
Cct8	1.16925383397836e-23	0.534027507704982	0.431	0.224	1.59521300569668e-19
Park7	2.85259660542933e-26	0.533823587185195	0.494	0.272	3.89179754878724e-22
Fam162a	1.22930562196745e-10	0.533501056482131	0.152	0.066	1.67714166005019e-06
Tkt	3.7833023362679e-10	0.532539235520031	0.189	0.098	5.16155937737029e-06
Eif1a	6.45069978636784e-09	0.53225867652613	0.161	0.081	8.80068971854165e-05
Timm50	9.25512548639586e-10	0.530956707351199	0.135	0.057	1.26267677010899e-05
Pold2	8.82665221732625e-12	0.530840409089379	0.133	0.047	1.20422016200982e-07
Rplp0	3.47917496032503e-53	0.530646217531287	0.872	0.632	4.74663839837144e-49
Tcp1	2.28555313966298e-17	0.530107578912711	0.352	0.194	3.1181801484422e-13
Cox5a	2.92943188605593e-21	0.529462283158204	0.433	0.238	3.9966239221461e-17
Cct7	5.24457323938246e-20	0.528485295111802	0.399	0.217	7.15517127048949e-16
Dtd1	2.30939826699075e-10	0.5269827526412	0.125	0.047	3.15071205565548e-06
Prps1	3.53771471648827e-10	0.526304370475223	0.143	0.061	4.82650418770495e-06
Canx	2.47933695122349e-23	0.524888356422763	0.464	0.256	3.38255940255421e-19
Idh3a	1.87326007955808e-13	0.518880294248077	0.204	0.092	2.55568872654109e-09
Tmem97	6.49336253355971e-09	0.518286309245966	0.133	0.06	8.85889450453551e-05
Dtymk	7.12692243134499e-15	0.517272929162105	0.295	0.158	9.72326027308396e-11
Rfc1	1.48201042587317e-13	0.513424903034848	0.269	0.142	2.02190682401876e-09
Ahsa1	2.23275559040401e-14	0.512937852602145	0.237	0.111	3.04614845198819e-10
Aimp2	5.46464770004591e-11	0.512724934309357	0.125	0.045	7.45541885717264e-07
Cct4	5.80172985628568e-15	0.512685900115384	0.293	0.153	7.91530004293055e-11
Rpl10a	9.12806246676097e-23	0.512337525481235	0.425	0.215	1.2453415623402e-18
Ipo5	1.24670295840239e-07	0.51226713108404	0.112	0.051	0.00170087684614839
Eri1	8.78550038468316e-08	0.511906958805498	0.177	0.102	0.00119860581748232
Atad5	1.97868944428131e-09	0.511565364880692	0.174	0.089	2.699526008833e-05
Nasp	5.46542498010526e-14	0.509794678509083	0.31	0.177	7.4564793003576e-10
Rpa1	3.00725269550208e-11	0.509592996826405	0.182	0.085	4.10279485247349e-07
Txnl1	2.99930644953895e-10	0.509189753644689	0.209	0.113	4.09195378910599e-06
Exosc1	2.55204169716152e-09	0.507874404426162	0.156	0.076	3.48175048743747e-05
Exosc7	1.21603307087719e-09	0.50626920394069	0.15	0.07	1.65903391859776e-05
Snrpd3	1.75269003857575e-20	0.503849006430323	0.458	0.259	2.3911950196289e-16
Cops3	7.83706781865661e-13	0.502759076370621	0.239	0.123	1.06921116249932e-08
Pgls	6.09843362952489e-12	0.501522567652391	0.249	0.136	8.32009300076081e-08
Wdr77	8.34924398290445e-10	0.501176431914693	0.132	0.054	1.13908735658765e-05
Eif3b	5.40784289731609e-12	0.499649244752704	0.219	0.11	7.37792006480835e-08
Pes1	4.1058796377022e-09	0.499114567330947	0.169	0.087	5.60165158971711e-05
Mrpl15	2.55581960165081e-11	0.499096850656099	0.208	0.105	3.4869046825322e-07
Asf1b	8.90566132246668e-14	0.49692957821628	0.241	0.117	1.21499937422413e-09
Mcm10	5.03546510204466e-08	0.496775196992461	0.102	0.041	0.000686988503871953
Rpl15	1.58300668935831e-19	0.49657385419824	0.476	0.279	2.15969602629154e-15
Dnajc2	5.2025686471683e-12	0.496227041081529	0.262	0.145	7.09786440533171e-08
Brix1	5.33286532852512e-13	0.495221354532329	0.246	0.126	7.27562816770683e-09
Snrpb	2.01324160220276e-22	0.493381500467935	0.511	0.306	2.74666551788523e-18
Srsf7	2.76130832590244e-21	0.491340020763002	0.505	0.302	3.7672529490287e-17
Gmps	9.35530879561043e-12	0.489814424844609	0.229	0.119	1.27634477898513e-07
Mrpl41	9.39208173775707e-08	0.489077823344003	0.128	0.061	0.0012813617114822
Cdv3	5.52882497842623e-10	0.488933549722006	0.254	0.153	7.54297591806691e-06
Naca	4.35566923259993e-26	0.487487490360553	0.578	0.338	5.94243953403608e-22
Tuba1b	2.98137128736234e-29	0.487115250687172	0.631	0.377	4.06748484734844e-25
Clspn	1.46415562008946e-12	0.486108889886495	0.245	0.126	1.99754751248804e-08
Chchd4	2.11370313850146e-08	0.484442253205889	0.111	0.046	0.000288372519185754
Cdc123	4.46037997862975e-13	0.483663983633265	0.286	0.159	6.08529640484457e-09
Exosc2	2.36417972973745e-09	0.482098281984935	0.132	0.057	3.22545040528081e-05
Eno1	4.84664179314519e-18	0.481941779951557	0.353	0.183	6.61227339838798e-14
Rps3a1	2.37572874173705e-35	0.481778970895536	0.784	0.519	3.24120672235186e-31
Rpf2	8.12063071465606e-11	0.479527293983675	0.215	0.112	1.10789764840053e-06
Prdx6	3.9782839282348e-12	0.477790562547838	0.212	0.104	5.42757276329074e-08
Bzw2	2.24450727236568e-17	0.476944602987619	0.377	0.208	3.0621812716885e-13
Atad3a	4.2796233000925e-09	0.474969533168055	0.124	0.052	5.8386900683162e-05
Etfb	6.96038796955226e-11	0.474655670597218	0.22	0.116	9.49605730686014e-07
Sf3a3	8.44809442578318e-14	0.473027827167499	0.287	0.155	1.1525735225096e-09
Hspa5	1.92961016802642e-15	0.472841718175256	0.455	0.292	2.63256715223845e-11
Exosc8	3.85783469767652e-12	0.471099856243922	0.277	0.157	5.26324387804008e-08
Sdad1	1.09943536533263e-12	0.470599319858051	0.191	0.085	1.49995966892331e-08
Gtpbp4	6.88309440895043e-12	0.469412923720343	0.236	0.125	9.39060570213107e-08
Stoml2	1.30937932300191e-10	0.467282037695529	0.141	0.057	1.78638621037151e-06
Ltv1	3.8281248957265e-09	0.465230131583785	0.108	0.04	5.22271079523967e-05
Ide	4.84558932348039e-10	0.465207278295197	0.132	0.053	6.6108375140243e-06
Gars	1.2522939467267e-08	0.465059402607615	0.152	0.076	0.000170850463151924
Msh2	1.59696883478996e-10	0.464334902399716	0.186	0.092	2.17874458130394e-06
Hspa4	8.69206520833353e-17	0.463283204548986	0.356	0.195	1.18585845637294e-12
Pabpc4	2.11512399101692e-09	0.463238173888836	0.145	0.066	2.88566366094438e-05
Hmgn1	4.2163787339936e-21	0.462108954234657	0.48	0.273	5.75240550678747e-17
Eif6	2.3165842594562e-10	0.461868786009359	0.199	0.103	3.16051590517609e-06
Txnl4a	1.25163774169827e-08	0.460662163956616	0.173	0.092	0.000170760937099895
Tomm40	4.73940243241396e-13	0.460297733852407	0.184	0.077	6.46596673854236e-09
Rps8	2.31474492762499e-33	0.45988405774856	0.747	0.451	3.15800650475877e-29
H2afz	1.03883367704062e-28	0.45909344155397	0.642	0.381	1.41728078558652e-24
Pgp	8.4571947192624e-09	0.458929456485998	0.143	0.067	0.000115381507554897
Psmd1	5.64547184095398e-14	0.458096809141131	0.281	0.146	7.70211723261351e-10
Ppia	4.72936792558152e-32	0.458094004821041	0.75	0.469	6.45227666087086e-28
Eif1ax	1.49646775636151e-11	0.457245769707301	0.267	0.152	2.04163096000401e-07
Rfc5	4.11011379767043e-09	0.456860293089003	0.167	0.084	5.60742825416177e-05
Gmnn	3.52747434251981e-08	0.455819539893255	0.25	0.162	0.000481253324549978
Glrx3	9.36862555594223e-13	0.455606337262941	0.259	0.138	1.2781615845972e-08
Etf1	1.48388117352596e-14	0.453317085503957	0.31	0.17	2.02445908504147e-10
Fam136a	3.79491747899996e-08	0.453099674142579	0.129	0.06	0.000517740591659964
Rps27a	1.34966731075488e-29	0.452281787230627	0.689	0.399	1.84135111206289e-25
Bccip	4.98816195535434e-07	0.45120875207028	0.157	0.089	0.00680534935568993
Usp39	1.44420501039903e-09	0.450242824064648	0.118	0.045	1.9703288956874e-05
Psmg1	4.90206078287368e-09	0.449536014449397	0.134	0.059	6.68788152607457e-05
Acot7	8.31640915035722e-10	0.448677564827994	0.115	0.041	1.13460770038324e-05
Trnt1	1.41070606528352e-09	0.448615070230081	0.208	0.113	1.9246262848663e-05
Ddx1	2.82757544446768e-12	0.448441397198709	0.272	0.152	3.85766117888725e-08
Eif3a	8.74358932350919e-24	0.44764427716535	0.563	0.34	1.19288789140636e-19
Smarcc1	1.47372233219169e-17	0.446513519299022	0.406	0.23	2.01059937780912e-13
Rps27l	9.04389886476694e-10	0.445850795456913	0.279	0.172	1.23385912212015e-05
Rpl9	1.01115273214313e-26	0.443678131063038	0.671	0.41	1.37951567246288e-22
Smc6	6.11483167516026e-12	0.443237214844626	0.324	0.197	8.34246485442114e-08
Ppil1	5.5132772717222e-11	0.443093578547214	0.156	0.066	7.5217641818106e-07
Gpx1	2.66883204244292e-13	0.441890879868805	0.359	0.216	3.64108755550488e-09
Anp32a	1.40962999010429e-27	0.441638828233275	0.722	0.483	1.92315819549929e-23
Cct3	1.84438941149576e-11	0.441593988618584	0.267	0.153	2.51630047410367e-07
Rrp1	4.95925267571481e-22	0.440286328780324	0.58	0.367	6.76590842547771e-18
Rif1	8.32460240086935e-09	0.439593385176051	0.209	0.119	0.000113572550555061
Ddx56	1.95539032539851e-10	0.4395075101086	0.115	0.039	2.66773902094119e-06
Kars	4.98745142183443e-09	0.438616407136473	0.168	0.086	6.80437997480871e-05
Zfp706	4.34169713692715e-13	0.438363869814483	0.33	0.192	5.92337740390971e-09
Gnl2	6.27697430437846e-10	0.436385648548906	0.187	0.094	8.56367604346353e-06
Rpl18	2.1094999582593e-26	0.435805086232303	0.692	0.437	2.87799079305317e-22
Trap1	6.45661533734551e-08	0.435784017485181	0.162	0.087	0.000880876030474047
2810004N23Rik	1.87751803528644e-09	0.43449051742601	0.202	0.112	2.56149785554128e-05
Hsph1	4.13566984667863e-08	0.433897094555083	0.117	0.051	0.000564229437182365
Adh5	4.76938238650419e-10	0.433196480365904	0.202	0.107	6.50686838990767e-06
Erh	2.07227801192288e-10	0.431648054626357	0.216	0.116	2.82720889166638e-06
Eif4a3	3.13019316717618e-15	0.430826786272477	0.353	0.201	4.27052253797846e-11
Tsn	7.29890553049344e-15	0.429282074751222	0.317	0.172	9.95789681525221e-11
Crip1	2.38960669869896e-16	0.427635091372677	0.424	0.243	3.26014041903499e-12
Mat2a	2.30922824680954e-12	0.427569823995488	0.298	0.174	3.15048009712225e-08
Slmo2	1.8854475387087e-08	0.427534766407377	0.181	0.099	0.000257231607706028
Eif2b3	3.91230267778727e-08	0.427425732366947	0.125	0.057	0.000533755454330517
Uba2	3.9678196876475e-10	0.425601841737972	0.215	0.117	5.41329639985749e-06
Hist1h1b	1.72703510483416e-07	0.424797142491093	0.234	0.146	0.00235619399352525
Mbd3	7.5181342965195e-10	0.424590347074722	0.179	0.089	1.02569906207416e-05
Sdhc	1.2886240121657e-11	0.42378387325517	0.209	0.103	1.75806973979767e-07
Gadd45gip1	2.32803326932564e-13	0.422352632073156	0.259	0.131	3.17613578934097e-09
Rpl19	3.9577065787644e-23	0.422136078783648	0.674	0.437	5.39949908540827e-19
Rars	3.12814075834246e-09	0.421730244862137	0.183	0.096	4.26772243660662e-05
Prpf31	2.05501787878902e-10	0.42169824614361	0.19	0.094	2.80366089203187e-06
P4hb	3.34882492756246e-07	0.421551682163264	0.168	0.096	0.00456880184867346
Ruvbl1	2.76911112732706e-10	0.419828731274034	0.212	0.111	3.7778983110123e-06
Uqcrq	3.11107707275636e-10	0.419714530928867	0.301	0.189	4.2444424503615e-06
Nans	2.15329895971312e-10	0.418879052078126	0.206	0.106	2.93774577073661e-06
Lsm4	1.0192438215507e-16	0.418139572438877	0.435	0.261	1.39055434574162e-12
Utp14a	7.72365541612758e-10	0.416264219365318	0.188	0.096	1.05373830842229e-05
Sssca1	2.76546462202174e-07	0.414881772977821	0.123	0.06	0.00377292338382425
Thrap3	3.49785881621379e-19	0.414646896039761	0.56	0.364	4.77212878296048e-15
Baz1b	1.68272983082226e-14	0.412918897717479	0.372	0.221	2.2957483081908e-10
Mrto4	7.68992451824587e-08	0.412127461420759	0.123	0.058	0.00104913640202428
Cdc25a	7.31933629516786e-09	0.412006783654166	0.154	0.074	9.98577050749752e-05
Psmd2	7.77660392581215e-13	0.411294373615577	0.285	0.156	1.06096207359855e-08
Cisd1	4.0704759843777e-08	0.411213399773791	0.18	0.1	0.000555335038548649
Hddc2	2.48114564024404e-07	0.410373834896262	0.106	0.047	0.00338502699698494
Lman1	2.52982210612663e-11	0.410216692535109	0.204	0.099	3.45143629938856e-07
Cpsf2	6.63076568876402e-07	0.408450961559535	0.169	0.098	0.00904635362918075
Ndufv2	1.77052331834362e-07	0.408204281923188	0.277	0.19	0.0024155249632162
Atp5o	1.09341790354728e-14	0.406661610123141	0.462	0.294	1.49175004580956e-10
Cdt1	5.11235864399753e-07	0.405506743761529	0.125	0.063	0.00697479089800583
Sumo3	8.79336605892162e-11	0.405183578535436	0.249	0.139	1.19967893141868e-06
Wdr18	5.79292410084266e-12	0.402864081715665	0.143	0.051	7.90328635077965e-08
Fxn	1.01393329563839e-08	0.402331905262201	0.12	0.05	0.000138330919523946
Tsr1	1.42976165940183e-07	0.400795123091034	0.115	0.052	0.00195062383192191
Ccdc18	1.5541689599924e-09	0.395512202104992	0.18	0.09	2.12035271211763e-05
Usp1	1.78656112146264e-13	0.39347124165518	0.405	0.257	2.43740533801149e-09
Tcerg1	2.08885448742195e-11	0.39266272309143	0.259	0.142	2.84982417718976e-07
Mdh2	2.84987611540371e-15	0.391788463149311	0.429	0.264	3.88808598424528e-11
Eif1ad	1.69319318731152e-07	0.391721820004657	0.122	0.057	0.00231002346544911
Fbxo5	4.87508713304315e-08	0.391296647970897	0.226	0.137	0.000665108137561077
Thyn1	1.26493059929074e-07	0.391240946383011	0.111	0.048	0.00172574481661236
Rad50	9.36304311934067e-10	0.39071855154685	0.277	0.171	1.27739997277165e-05
Sumo1	1.15904423780251e-10	0.389986355026708	0.327	0.205	1.58128405363397e-06
Smn1	7.99553460227166e-08	0.389790919557623	0.145	0.073	0.00109083078578792
Snrnp40	7.93645403525963e-08	0.389724604511174	0.201	0.119	0.00108277042403047
Isy1	3.67724751732446e-07	0.389212828760436	0.136	0.07	0.00501686878788576
Psmb2	5.3224424797089e-13	0.387057082278298	0.345	0.205	7.26140827506685e-09
Nop10	1.69520304265411e-10	0.386724268314593	0.288	0.172	2.312765511093e-06
Mpp6	4.42214765737261e-07	0.386109959377085	0.126	0.063	0.00603313604895345
Ndufaf4	1.62352670300601e-07	0.384495992261502	0.126	0.061	0.0022149774809111
Btf3	1.71273030599977e-13	0.381393704973797	0.401	0.25	2.33667795647549e-09
Uqcrc1	5.88045789807744e-11	0.380912123593755	0.302	0.179	8.02270871034705e-07
Cul1	6.52743368315587e-10	0.380893225746257	0.195	0.102	8.90537777392956e-06
Rpl6	1.13281536977765e-20	0.380670848964282	0.634	0.394	1.54550000898765e-16
Mrpl28	2.70470955467988e-09	0.380243704822539	0.185	0.096	3.69003524544976e-05
Stip1	3.16888750569503e-12	0.374785001014953	0.34	0.205	4.32331322401973e-08
Polr2e	5.15793263732889e-08	0.374034186486277	0.161	0.085	0.00070369674971078
Banf1	8.99009139301981e-18	0.373394036980486	0.547	0.351	1.22651816874969e-13
Ndufv1	3.50100089646316e-07	0.372653015454947	0.14	0.073	0.00477641552304469
Hars	6.91281701430868e-07	0.372336367144741	0.14	0.074	0.00943115625262133
Lonp1	1.80726028955393e-07	0.372147434151326	0.129	0.063	0.00246564521303843
Sod2	1.45167730567906e-07	0.370550256937881	0.15	0.078	0.00198052334813794
Eif3c	2.57338592033764e-16	0.370008636663502	0.499	0.319	3.51087041111665e-12
Pdia6	1.82266081208884e-09	0.368744404326297	0.259	0.153	2.48665614593281e-05
Cycs	6.08310596033953e-09	0.368541003604807	0.246	0.149	8.29918146169122e-05
Dhcr24	3.57500799132274e-08	0.3681667091937	0.207	0.12	0.000487738340256161
Actl6a	1.65191979699708e-07	0.368147708100776	0.225	0.142	0.00225371417904312
Uqcrc2	3.7636582777953e-11	0.367775223087485	0.269	0.15	5.13475898839612e-07
Rplp1	4.81056554926722e-18	0.366258471135537	0.608	0.374	6.56305457886527e-14
Srsf2	4.3637174651351e-12	0.365826220206673	0.31	0.178	5.95341973768382e-08
Mphosph10	1.51852347844797e-08	0.365673721714385	0.204	0.115	0.000207172158164656
Lta4h	4.24828065549668e-07	0.363347890115789	0.216	0.136	0.00579592929829412
Vdac3	2.98181747761986e-08	0.362729288625521	0.212	0.125	0.000406809358471678
Fam96a	6.36843270959799e-09	0.360404681263043	0.25	0.152	8.68845274570453e-05
Rps9	3.65083924033262e-29	0.359873323051844	0.884	0.714	4.98083997558579e-25
Rps15	4.29582557011658e-15	0.358153482270142	0.457	0.273	5.86079482531005e-11
Uhrf1	4.40103241881722e-08	0.357409155949455	0.28	0.185	0.000600432852899233
Sept11	7.87352380808156e-09	0.353886188695624	0.222	0.128	0.000107418485313657
Srpk1	7.40496715813089e-09	0.352166766439673	0.225	0.131	0.00010102596693838
Acat1	1.81385548351434e-08	0.351772038623617	0.242	0.145	0.000247464303615862
Sdhb	5.7882559233295e-12	0.350975932575004	0.392	0.253	7.89691755619843e-08
Dpy30	7.34631748628972e-08	0.350974852112145	0.242	0.155	0.00100225809465451
Kpnb1	1.83872043230619e-07	0.34765106228499	0.206	0.125	0.00250856628579533
Rheb	4.45053134162315e-07	0.347300219218469	0.177	0.103	0.00607185990937647
Ssb	2.29450562123326e-18	0.346070074938227	0.494	0.293	3.13039401904853e-14
Cct2	2.75992346984539e-10	0.345169753527409	0.293	0.179	3.76536358991006e-06
Tssc4	3.1600292400311e-07	0.344808523010534	0.116	0.053	0.00431122789217442
Rpl32	1.73219917702432e-24	0.344554939481498	0.803	0.551	2.36323933721428e-20
Cyc1	3.35990422463512e-11	0.343771075518368	0.264	0.149	4.5839173336697e-07
Calr	1.40941893849945e-09	0.34315361079151	0.3	0.189	1.9228702577948e-05
Rpl12	2.09575844884895e-12	0.34303993172128	0.401	0.244	2.85924325176462e-08
Cbx5	1.9333702910841e-11	0.340501822829425	0.42	0.279	2.63769708812603e-07
Ubtf	2.16239753271641e-09	0.339288796482233	0.245	0.143	2.950158953885e-05
Taf9	4.77016059895037e-10	0.339245832418663	0.336	0.215	6.50793010514799e-06
Atp5c1	4.67604204363069e-14	0.339085722069753	0.518	0.344	6.37952416012535e-10
Mrps12	2.53190525551382e-07	0.338761733100066	0.156	0.085	0.00345427834009751
Mrpl19	7.53546335586347e-08	0.337222890343651	0.167	0.089	0.00102806326564045
Tcof1	4.87336295305801e-10	0.336990290053781	0.317	0.201	6.64872907685704e-06
Eif3l	4.80804958401618e-10	0.335449463219907	0.225	0.123	6.55962204747328e-06
Srsf10	1.91274789570036e-09	0.335205959834157	0.348	0.233	2.60956195410401e-05
Smc3	2.25428264783784e-13	0.334495112024141	0.427	0.272	3.07551781644516e-09
Psmd12	3.37754662870841e-12	0.332687998719107	0.353	0.214	4.60798686554689e-08
Pbk	1.24425466163822e-07	0.33091131913502	0.231	0.144	0.00169753663487302
Sae1	1.21875359768899e-08	0.330770210619081	0.273	0.172	0.000166274553332709
Pold1	2.71641250103008e-07	0.329194588751124	0.108	0.047	0.00370600157515533
Phf5a	7.92935027155198e-08	0.328916203450463	0.215	0.129	0.00108180125754784
Atp5a1	2.44598232026e-13	0.328575486489036	0.542	0.371	3.33705367953072e-09
Sf3b4	1.49700828168946e-07	0.327391471642488	0.17	0.092	0.00204236839870893
mt-Nd1	1.08107368286099e-18	0.327146237958613	0.689	0.494	1.47490882552725e-14
Chchd3	5.75406160613786e-09	0.324469035129432	0.281	0.177	7.85026624925388e-05
Ivns1abp	1.53089438974139e-07	0.322328863877087	0.184	0.105	0.00208859921592417
Psmb8	1.01873756551866e-17	0.320442877004196	0.617	0.423	1.38986366063711e-13
Ccnh	2.91280034644932e-07	0.319523861344645	0.176	0.099	0.00397393351266081
Hnrnpu	1.5699271207847e-21	0.317911096334708	0.841	0.672	2.14185157088657e-17
Mtdh	1.10131436674779e-12	0.316397441985382	0.361	0.217	1.502523190554e-08
D17H6S56E-5	3.34890657410651e-10	0.311303345462273	0.391	0.261	4.56891323905351e-06
Ndufb8	1.71296240524558e-08	0.310414051694284	0.353	0.242	0.000233699460947655
D19Bwg1357e	1.70719954512975e-07	0.310183607686528	0.203	0.12	0.00232913233942052
Pin1	2.88243937776714e-07	0.307659704949676	0.226	0.142	0.0039325120430877
Fubp1	2.49078359277973e-15	0.306791402549947	0.494	0.308	3.39817605562939e-11
Eif4e	6.78630193517867e-07	0.306699291977036	0.204	0.124	0.00925855173016426
Nop14	1.74162728810552e-07	0.305187733120242	0.142	0.072	0.00237610210916237
Adrm1	6.58157679592039e-07	0.303740005421428	0.197	0.12	0.00897924522267418
Wdr61	1.91757370115165e-07	0.301930292247187	0.178	0.1	0.00261614580048119
Immt	5.11474114895005e-07	0.300919761821039	0.232	0.148	0.00697804134951256
Smc1a	2.58943215665542e-15	0.300846843953069	0.533	0.352	3.53276229132499e-11
Fcf1	1.56392886786244e-07	0.299069108488026	0.209	0.125	0.00213366815442473
Hnrnpab	2.46085254183492e-11	0.298358006336186	0.503	0.348	3.35734112282538e-07
Ndufa10	3.0733015128205e-08	0.296853502794922	0.287	0.188	0.000419290525394101
Hnrnpa3	2.62430083891868e-12	0.291537629668337	0.754	0.575	3.58033363453675e-08
Rps12	5.013061729409e-13	0.288253981205768	0.476	0.29	6.83932011743269e-09
Ube2l3	6.10481497414992e-08	0.287421983779302	0.293	0.194	0.000832879906923274
Metap2	3.30165533798009e-13	0.287100743963807	0.492	0.323	4.50444837760623e-09
Hnrnpr	8.04526297843364e-11	0.28628272212728	0.351	0.217	1.0976152281477e-06
Psmc4	6.73916970389552e-08	0.282427679885342	0.311	0.208	0.000919424922702466
Psip1	2.01830340714792e-08	0.281055913453393	0.36	0.244	0.000275357133837191
Ndufa4	8.59713105065443e-08	0.279989162194645	0.362	0.253	0.00117290658924078
Rpl30	1.69636398790268e-07	0.276973633741296	0.313	0.209	0.00231434938869563
Rpl23	1.37766560839082e-11	0.276048517595912	0.47	0.296	1.8795491895276e-07
Smarca5	6.9232367819708e-10	0.274563560212573	0.413	0.277	9.44537194164277e-06
Rpl23a	5.11495988191421e-14	0.274452232207608	0.725	0.514	6.97833976689555e-10
Eif5b	1.62889861044443e-09	0.273387116196065	0.331	0.214	2.22230637422933e-05
Psmc2	4.23293105848757e-07	0.270457318293639	0.221	0.138	0.0057749878430946
Psma1	3.20671247840252e-09	0.269609926197879	0.311	0.197	4.37491783428456e-05
Atp5e	4.61797257460406e-07	0.269581388046059	0.273	0.181	0.00630029998353233
1110004F10Rik	7.03051724147572e-08	0.26821733859742	0.293	0.19	0.000959173467254533
Rps14	1.11624917864728e-16	0.267926783939627	0.831	0.654	1.52289875442848e-12
Atp5g3	3.56392844075471e-07	0.262357704086934	0.333	0.233	0.00486226757172166
Casp8ap2	8.71223531117294e-09	0.261631739667271	0.244	0.143	0.000118861026350332
U2surp	5.72760511680387e-09	0.261149117345034	0.361	0.241	7.81417166085552e-05
Ndufs7	4.2734127793102e-07	0.251623191468089	0.222	0.14	0.00583021705481291
Pdia3	2.1986039160107e-08	0.251557299414603	0.42	0.294	0.00029995553226134
Actb	6.04468241002505e-30	-0.333479502587112	0.977	0.962	8.24676021199718e-26
Ddx5	1.71944668552798e-07	-0.345435388182244	0.562	0.589	0.00234584111306583
Lat	3.72357804567774e-07	-0.375604081226087	0.469	0.518	0.00508007752771814
Dynll1	6.33112520122646e-09	-0.379870222891904	0.488	0.545	8.63755411203326e-05
Thy1	1.12718721948991e-09	-0.434940592083434	0.524	0.569	1.53782152355008e-05
Bnip3l	5.07383395394882e-07	-0.436248862592008	0.065	0.123	0.00692223166337237
Rbm39	2.50752467413951e-13	-0.438129709709878	0.508	0.594	3.42101591292853e-09
Ap3s1	2.78026981410655e-07	-0.447770848368315	0.133	0.208	0.00379312210738557
Cdc20	4.91769544150833e-08	-0.451104762565413	0.147	0.23	0.000670921189084981
Cd3d	6.96729032359533e-10	-0.457565043008117	0.421	0.494	9.50547418848111e-06
Sept1	9.38020899746925e-10	-0.46391720037809	0.341	0.431	1.27974191352473e-05
H2afv	8.75903977823188e-09	-0.470384628929709	0.435	0.498	0.000119499579694417
March7	7.19652309573443e-07	-0.479325373122369	0.067	0.124	0.00981821645951048
Clic1	2.61185389916936e-09	-0.48752136599198	0.24	0.335	3.56335227463676e-05
Dusp11	2.08155327419353e-07	-0.488895960646497	0.139	0.215	0.00283986313198223
Med13	4.78272989387246e-09	-0.490298153880323	0.043	0.102	6.5250783942102e-05
Ubald2	8.51081889571543e-08	-0.491212201029134	0.096	0.165	0.00116113102194246
Smg1	2.03156746886904e-07	-0.492848736987037	0.1	0.169	0.00277166749777803
Nrd1	1.5763936625033e-07	-0.501945170593664	0.125	0.198	0.00215067387375325
Dgkz	2.48308756712175e-08	-0.503249476131633	0.051	0.11	0.00033876763678242
Knstrn	1.85945423392938e-07	-0.511101470429687	0.096	0.164	0.00253685341134985
4833420G17Rik	3.21263286060247e-08	-0.512853749507519	0.05	0.109	0.000438299501171996
Ccnb2	7.74660791199474e-08	-0.514277728895082	0.237	0.319	0.00105686971743344
Dnajc3	6.04176582265032e-07	-0.523359510788431	0.231	0.302	0.00824278111184183
Ppp1r14b	1.47466106573114e-07	-0.525890106747984	0.066	0.126	0.00201188009197699
Tmem66	2.23101734255912e-08	-0.525970411052764	0.123	0.203	0.000304377696045341
Map7	4.04964575186915e-07	-0.527301585993419	0.053	0.106	0.00552493169927509
Tnrc6b	3.0527656760616e-08	-0.529407509947544	0.078	0.146	0.000416488821185084
Cep97	1.01630869460251e-08	-0.529489803589482	0.044	0.102	0.000138654995204621
Tm6sf1	4.88420091331094e-07	-0.531074706018983	0.056	0.11	0.00666351530603011
Tespa1	1.31653818623365e-07	-0.532489811805239	0.061	0.119	0.00179615304747857
Sla2	7.06200248028115e-07	-0.534883102265736	0.086	0.148	0.00963468998384758
Jund	1.59133424366918e-08	-0.535002262412716	0.075	0.143	0.000217105730863786
Hdac7	9.31655783087059e-08	-0.537338982630797	0.075	0.139	0.00127105798486567
Chd6	7.27744569984738e-07	-0.538215194897476	0.082	0.142	0.00992861916830178
Pecam1	1.1431997864161e-07	-0.540328570741606	0.049	0.103	0.00155966746860749
Sh3kbp1	2.86635867283141e-08	-0.54431192442555	0.247	0.329	0.000391057313734389
Cep89	5.04564616135606e-09	-0.545250395719288	0.051	0.113	6.88377505793807e-05
Mns1	1.88807984509308e-07	-0.546336292147711	0.283	0.355	0.00257590733266049
Tmem50a	5.41544658471562e-08	-0.549484754003629	0.266	0.341	0.000738829377552752
Tcf7	6.66728505467304e-31	-0.550389414639562	0.603	0.734	9.09617700009044e-27
Clk3	5.01910318317648e-08	-0.550678961036051	0.09	0.158	0.000684756247280767
Il2rg	1.60772431835524e-08	-0.551548578713226	0.202	0.286	0.000219341828753205
Map4k4	9.187047462178e-10	-0.553567042494126	0.073	0.146	1.25338888526494e-05
Ano6	3.98933896293234e-11	-0.555599312346063	0.2	0.305	5.44265514712859e-07
Abi1	1.01776503176499e-07	-0.558905362997625	0.091	0.159	0.00138853683283697
Tubb2b	9.53008096744486e-09	-0.562579589585123	0.059	0.123	0.00013001889463885
Gbp4	4.04102891261505e-10	-0.562775692927957	0.066	0.139	5.51317574548072e-06
Pnrc2	4.49172634377377e-08	-0.564666918319439	0.085	0.155	0.000612806225081055
Uspl1	2.01950880042763e-09	-0.565898043725162	0.067	0.137	2.75521585642342e-05
AI467606	1.22713104589585e-08	-0.566436900102445	0.044	0.102	0.000167417488591571
Coro1a	2.2252948258452e-09	-0.56948594366394	0.189	0.28	3.03596973090061e-05
Cbl	8.91504430916941e-08	-0.569708730017701	0.08	0.144	0.00121627949509998
Osbpl8	5.07950901832544e-08	-0.571961020448552	0.075	0.14	0.00069299741537014
Mtss1	3.27427850769654e-10	-0.572691348016787	0.045	0.11	4.46709816805039e-06
Tuba1c	1.59552704207196e-08	-0.57585015188477	0.077	0.146	0.000217677754349878
Myh9	2.48242178053064e-08	-0.577837689040158	0.154	0.235	0.000338676803517795
Lck	9.2451757885928e-28	-0.579026126873594	0.586	0.706	1.26131933283772e-23
Stk38	4.91373863892995e-09	-0.579060713988306	0.095	0.172	6.70381362509212e-05
Brwd3	1.28707626058596e-12	-0.581150838468814	0.037	0.107	1.75595814231743e-08
Def6	1.4323567059301e-07	-0.582987741625798	0.134	0.207	0.00195416425390044
Ssbp2	1.41638626500878e-10	-0.583440547318924	0.081	0.162	1.93237578135147e-06
Ets1	8.41313540597451e-21	-0.584982361315312	0.314	0.472	1.1478040634371e-16
Zfp292	3.83867760660444e-07	-0.585971099949861	0.105	0.171	0.00523710785869044
Rbm5	1.59937012069352e-07	-0.588380701252307	0.183	0.259	0.00218202065566217
Mef2a	2.41173931342818e-08	-0.592874806351119	0.166	0.247	0.000329033594531006
Msn	1.14610164809417e-11	-0.598023966396759	0.204	0.309	1.56362647849488e-07
Abi3	8.11392369994244e-10	-0.59902158965141	0.098	0.179	1.10698261038315e-05
Itm2b	8.9525020840013e-14	-0.600001421342198	0.291	0.409	1.2213898593203e-09
Ccnd3	8.91661295738486e-25	-0.603794135139525	0.446	0.597	1.21649350577602e-20
Lztfl1	2.01711157101668e-07	-0.605182439312693	0.052	0.106	0.00275194531633806
Ogt	6.11819591492148e-08	-0.606696438872616	0.064	0.124	0.000834705468672738
Ip6k2	9.56304131037944e-10	-0.606743805437282	0.056	0.123	1.30468572597507e-05
Arpp21	4.55075081589467e-25	-0.61217308719955	0.466	0.613	6.2085893381251e-21
Arhgef1	2.94683601641258e-08	-0.613586953219447	0.086	0.155	0.000402036837719168
Rcbtb2	2.01867070764791e-09	-0.61490186460789	0.081	0.155	2.75407244644404e-05
Nabp1	8.27488577430355e-16	-0.61630916273049	0.027	0.102	1.12894266618823e-11
Ppp2r5c	2.26391636128773e-12	-0.616391962802443	0.211	0.322	3.08866109170485e-08
Fnbp1	6.81290033864218e-13	-0.617485614874349	0.11	0.211	9.29483993200953e-09
Cdc42se1	1.16010092076087e-09	-0.619288877233702	0.05	0.115	1.58272568619405e-05
Akap8l	2.49531896635064e-08	-0.620724281913274	0.074	0.139	0.000340436366579218
Nrip1	3.95415849281121e-07	-0.62182264659399	0.076	0.136	0.00539465843174233
P2rx1	2.13180663579609e-11	-0.624183185243783	0.047	0.117	2.90842379321661e-07
Celf2	3.87479132351766e-10	-0.624706000982676	0.149	0.24	5.28637780267514e-06
Arhgap30	1.15411273429188e-09	-0.62558759348058	0.152	0.24	1.57455600339442e-05
Hp1bp3	6.31583813280228e-17	-0.626945143887701	0.325	0.457	8.61669796458214e-13
Aqp11	3.3897206591313e-12	-0.626960063386989	0.139	0.241	4.62459589525284e-08
Pnrc1	2.19144462799623e-08	-0.629330542385894	0.079	0.145	0.000298978790597525
Kmt2c	4.97012063002134e-10	-0.631722187871568	0.068	0.142	6.78073557553812e-06
Rb1cc1	4.7210836133211e-13	-0.634863585367054	0.061	0.146	6.44097437365398e-09
Xrn1	6.07224270143964e-13	-0.637107059480022	0.076	0.166	8.2843607175741e-09
Cenpe	2.83550940400178e-11	-0.637584744519958	0.292	0.391	3.86848547987963e-07
Baz2a	1.60736228841025e-11	-0.642351264769253	0.072	0.153	2.1929243700781e-07
Rock1	1.78759631156893e-07	-0.64260742613522	0.172	0.243	0.00243881764787349
Son	6.43726007948984e-17	-0.642924554331442	0.382	0.494	8.78235392644798e-13
Vezf1	1.30330885324011e-10	-0.646102767850264	0.076	0.155	1.77810426847548e-06
Aff1	2.53599149202625e-09	-0.64632504349357	0.056	0.12	3.45985319257142e-05
Trbc1	3.96049239310169e-21	-0.64669933068245	0.479	0.599	5.40329977190864e-17
Il16	2.27685953762353e-11	-0.65036942134803	0.05	0.123	3.10631946717978e-07
Nipbl	5.36481426146394e-15	-0.651187548420651	0.312	0.429	7.31921609691525e-11
mt-Rnr2	2.71766972775996e-66	-0.654307561556821	0.847	0.928	3.70771680958291e-62
Myb	1.1425746323919e-09	-0.654820317013464	0.181	0.273	1.55881457097227e-05
Mbnl2	4.45524149062851e-09	-0.663356680887849	0.056	0.118	6.07828596566448e-05
Ablim1	6.8992495536945e-15	-0.668954126316428	0.182	0.303	9.41264616610541e-11
Sla	2.03539593106818e-13	-0.669954493400495	0.154	0.266	2.77689066875632e-09
Gimap9	1.20152798167155e-11	-0.67115216397092	0.166	0.268	1.63924462539449e-07
Trbc2	3.39382646141302e-71	-0.676096908468008	0.884	0.949	4.63019744130579e-67
Pip4k2a	9.87272381134741e-12	-0.677628414369378	0.085	0.171	1.34693570958213e-07
Mcl1	9.62208834524231e-16	-0.678200566824566	0.029	0.105	1.31274151294141e-11
Bcl11b	1.7044172332562e-23	-0.679895063129511	0.35	0.514	2.32533643133144e-19
RP23-45G16.5	3.78992680347544e-14	-0.686287781079529	0.138	0.249	5.17059713798154e-10
Capn3	1.1227068184886e-12	-0.686718855722733	0.034	0.102	1.531708912464e-08
Fbxl12	1.12912840597567e-13	-0.68999048780008	0.06	0.146	1.5404698842726e-09
Sit1	1.71821826947172e-11	-0.691654694927425	0.049	0.119	2.34416518504027e-07
Tsc22d4	2.27668751337196e-20	-0.692677788420498	0.29	0.44	3.10608477449337e-16
Agtrap	1.51638345106716e-13	-0.693882077217274	0.057	0.142	2.06880194229092e-09
Rasal3	9.15020785721363e-12	-0.700938218679222	0.068	0.149	1.24836285795966e-07
Pik3r1	1.7979100455679e-13	-0.701947101738463	0.094	0.192	2.45288867516829e-09
Sox4	6.61210514215277e-15	-0.706769947268155	0.169	0.288	9.02089504543902e-11
Mgea5	5.29241318344891e-13	-0.720690968566465	0.081	0.171	7.22043930617935e-09
Itpr2	5.76440086804743e-15	-0.721031587759249	0.127	0.242	7.86437210427710e-11
Aspm	7.66480482668067e-11	-0.722153158868455	0.145	0.236	1.04570932250404e-06
Endou	1.3207773557148e-16	-0.722354354996647	0.178	0.306	1.8019365464017e-12
Macf1	2.82394122747563e-09	-0.728743511302366	0.087	0.159	3.852703016645e-05
Cenpa	6.95787961716819e-18	-0.728962225989895	0.253	0.391	9.49263516170256e-14
Kdm5b	1.15803101848342e-12	-0.738034935770776	0.053	0.131	1.57990171851694e-08
Socs1	3.03668632634546e-14	-0.743048326267379	0.089	0.188	4.14295115503311e-10
Bach1	6.1738097034461e-14	-0.745770726888546	0.099	0.2	8.42292857841152e-10
Il21r	3.57849550883034e-16	-0.748742875589069	0.087	0.196	4.88214142269724e-12
Hbp1	1.51190047811415e-18	-0.749967833916796	0.026	0.109	2.06268582229114e-14
Mr1	3.47706454076518e-15	-0.750110064835758	0.029	0.102	4.74375915296594e-11
1810059H22Rik	5.61048667460617e-16	-0.75401660120067	0.036	0.117	7.65438697016519e-12
Klf13	7.36119818618714e-13	-0.756503518627258	0.083	0.172	1.00428826854151e-08
Ramp1	2.14631449502471e-16	-0.756847932255336	0.177	0.302	2.92821686556222e-12
Trim56	1.38898071006356e-09	-0.762731246940849	0.051	0.115	1.89498638273972e-05
Rps27	2.43270852881768e-15	-0.767219690612865	0.444	0.499	3.31894424586596e-11
Grap	2.81863407689099e-18	-0.768019537121553	0.04	0.132	3.84546247110238e-14
S100a10	6.68094423820385e-15	-0.775211671605104	0.046	0.13	9.11481222418151e-11
Trat1	2.41296597098044e-17	-0.785839046102026	0.123	0.246	3.29200947420862e-13
Top2b	1.18000555484158e-21	-0.787635179013175	0.217	0.372	1.60988157847037e-17
Map4	1.31855245705581e-16	-0.788494167335557	0.029	0.106	1.79890111716124e-12
Traf3ip3	3.71645931389328e-17	-0.793868719637092	0.07	0.175	5.07036544194460e-13
Gtf2h4	3.80872806662778e-18	-0.794857074202991	0.088	0.204	5.19624770130029e-14
Ifngr1	2.03694477257916e-27	-0.799124826168623	0.273	0.453	2.77900375322974e-23
Cd247	2.05729044362534e-15	-0.800512842947719	0.114	0.223	2.80676135223805e-11
Cmah	6.04479424595069e-16	-0.801796446591046	0.063	0.159	8.24691278975053e-12
Chd2	1.04675522846412e-15	-0.805644011210087	0.061	0.156	1.4280881581936e-11
Camk4	6.37250071793124e-23	-0.805726130201209	0.184	0.342	8.6940027294736e-19
Jakmip1	5.55754449798814e-20	-0.80664851898569	0.023	0.107	7.58215795860522e-16
A430104N18Rik	2.30502515082267e-25	-0.810478497934955	0.013	0.102	3.14474581326738e-21
Ccng2	3.92263373798536e-19	-0.811653625896628	0.039	0.133	5.35164920873342e-15
Gimap6	4.49639980544075e-16	-0.812972555152049	0.057	0.151	6.13443825456282e-12
Rorc	4.31786130207388e-18	-0.818603004998078	0.081	0.194	5.8908581744194e-14
Ptprc	1.02602967965691e-43	-0.822863718391549	0.439	0.647	1.39981229195593e-39
Sfrs18	4.18307434988226e-19	-0.823733800823114	0.232	0.375	5.70696833554437e-15
Lsp1	3.21139943074453e-25	-0.823761767580835	0.185	0.353	4.38131224336477e-21
Ubl5	4.57128897474599e-25	-0.825969064841115	0.153	0.318	6.23660954824595e-21
Eif4e3	1.96298739180618e-19	-0.826935445286676	0.034	0.125	2.67810369864117e-15
Lipa	1.81774969829309e-17	-0.829571322369226	0.081	0.19	2.47995591338127e-13
Anxa2	2.66870913932893e-33	-0.836107302396415	0.254	0.458	3.64091987878646e-29
Tuba1a	1.37763460063606e-18	-0.839956434037281	0.056	0.158	1.87950688564778e-14
Tspo	1.80416223541955e-17	-0.84186531499682	0.071	0.177	2.46141853778289e-13
A930003A15Rik	3.28758279724662e-31	-0.844596927277335	0.016	0.125	4.48524921028356e-27
Cnn3	9.54746524664163e-23	-0.846421528969887	0.055	0.172	1.30256068359932e-18
Dzip1	3.16271397177034e-23	-0.851935589848955	0.02	0.11	4.31489067168628e-19
Themis	3.84224465007801e-20	-0.853226236367788	0.075	0.194	5.24197437610143e-16
Gmfg	9.07420528145891e-34	-0.854584641385935	0.214	0.423	1.23799382654944e-29
Laptm5	3.17261973404666e-24	-0.856484520789786	0.195	0.355	4.32840510315986e-20
Gimap1	2.31945359443081e-20	-0.860433463826976	0.059	0.17	3.16443053888195e-16
Ctsl	3.04726245689065e-15	-0.860610988438257	0.057	0.148	4.15738016993591e-11
Atl2	8.2601514302616e-22	-0.862606543023807	0.053	0.165	1.12693245963059e-17
Sp100	1.81350892061236e-20	-0.879494686808358	0.034	0.129	2.47417022039145e-16
Dgka	5.61959275515943e-24	-0.893307742756252	0.027	0.126	7.666810395864e-20
Arl6ip1	2.5621096731368e-35	-0.897267196286599	0.474	0.627	3.49548622706054e-31
Cenpf	9.57853649634686e-18	-0.900738441924795	0.308	0.433	1.3067997341966e-13
Klf7	1.75524887162782e-24	-0.902641993233821	0.022	0.118	2.39468603556183e-20
Gbp8	1.03377640886718e-25	-0.905518424269175	0.07	0.208	1.41038115461749e-21
Gm26924	2.52475330075794e-18	-0.934686801038852	0.15	0.283	3.44452092822405e-14
Hmha1	8.21935335905327e-23	-0.936101108291069	0.08	0.209	1.12136637877564e-18
Znrf1	1.57635611666605e-24	-0.937722233307297	0.056	0.179	2.1506226499675e-20
Mier1	2.1692230991118e-35	-0.939269420681145	0.211	0.419	2.95947107411823e-31
Tmsb10	5.23143617752446e-23	-0.950941970306293	0.056	0.175	7.13724837699661e-19
Fas	6.27181867498046e-30	-0.960622292722635	0.015	0.118	8.55664221827584e-26
Cdkn2d	1.95466679033812e-29	-0.96346245421201	0.088	0.244	2.6667519020583e-25
Chrna9	3.31847478149344e-30	-0.991369519132494	0.031	0.153	4.5273951443915e-26
Pycard	5.97760916565454e-30	-0.999810681330125	0.137	0.311	8.1552521847025e-26
Rag2	3.97422753946415e-27	-1.00695247485326	0.089	0.237	5.42203863209094e-23
Satb1	2.45336804317309e-53	-1.01305558916838	0.306	0.561	3.34713002130104e-49
Nsg2	1.40691789711922e-30	-1.02253734202656	0.075	0.23	1.91945808703975e-26
Btg1	1.462302010011e-35	-1.03391585352007	0.023	0.151	1.99501863225801e-31
Ldhb	9.33508275946664e-42	-1.04501134152875	0.218	0.444	1.27358534087403e-37
Pdcd4	5.40661445065486e-29	-1.04863134378659	0.081	0.234	7.37624409502843e-25
Cd52	1.69114800313459e-32	-1.08794141880889	0.019	0.133	2.30723322067653e-28
Dntt	8.81700276375022e-46	-1.09250886810249	0.109	0.329	1.20290368705844e-41
Arl5c	2.15709120878031e-27	-1.10505320309796	0.056	0.187	2.94291953613897e-23
D4Wsu53e	1.50163288387152e-58	-1.121528070052	0.259	0.531	2.04867774346592e-54
Trp53inp1	1.98662448133998e-42	-1.12536647459516	0.067	0.255	2.71035177989214e-38
Cd27	1.16179854522086e-46	-1.13313735767699	0.171	0.404	1.58504175524482e-42
Slfn2	2.25297915710739e-35	-1.13484816632265	0.029	0.163	3.07373946404161e-31
Cdkn1b	7.54818344716143e-39	-1.14265400028352	0.093	0.281	1.02979866769623e-34
Ets2	6.75854303225345e-45	-1.1743948520529	0.108	0.322	9.22068025890338e-41
Btg2	4.61681336099354e-59	-1.18723746391731	0.166	0.437	6.29871846840349e-55
Lpar6	3.49412841614031e-40	-1.19631554629924	0.049	0.214	4.76703939814022e-36
Nfkbia	1.58355356083679e-45	-1.20908722858595	0.092	0.3	2.16044212304964e-41
Mxd4	2.63316681574043e-38	-1.22542527347011	0.05	0.211	3.59242948671467e-34
Rmnd5a	3.53677600053812e-69	-1.22838852063385	0.182	0.485	4.82522349753416e-65
Gm15340	1.17512208356303e-48	-1.30699109574871	0.016	0.168	1.60321905860505e-44
Ptms	2.60109410583693e-58	-1.37337847515649	0.013	0.184	3.54867268859332e-54
Cd8a	4.20933365059637e-115	-1.38493449199473	0.217	0.627	5.74279389950863e-111
Tmsb4x	1.0211332859231e-106	-1.51492542139922	0.255	0.633	1.39313214198488e-102
Malat1	4.7665467531636e-183	-1.54330184536378	0.705	0.948	6.50299973534111e-179
Rag1	1.18052480869384e-106	-1.62856889672002	0.167	0.544	1.61058999650101e-102
Cd4	5.74858237068264e-94	-1.66124539854425	0.034	0.32	7.84279092832233e-90
Cd8b1	3.91754449783351e-192	-1.80571056809056	0.25	0.783	5.34470595839425e-188
Ccr9	4.6223073542726e-162	-2.17786470856288	0.054	0.499	6.3062139234341e-158
