# Supplementary material for: Single-Cell Analysis Identifies Thymic Maturation Delay in Growth-Restricted Neonatal Mice
Source: Front Immunol. 2018 Nov 1;9:2523. doi: 10.3389/fimmu.2018.02523 (PMC6221967; doi:10.3389/fimmu.2018.02523)
Supplement: Supplementary file 2 [file Data_Sheet_1.ZIP › S7A.09 - T-Cell.Table.2.vs.6.adjp.0.01.csv]

	p_val	avg_logFC	pct.1	pct.2	p_val_adj
Arpp21	3.03220946198218e-110	1.48857181006282	0.466	0.075	4.13684336898229e-106
Ctage5	7.59688665364592e-130	1.35220633671629	0.645	0.201	1.03644324615691e-125
Ly6d	1.48105912564415e-43	1.06706570987077	0.19	0.019	2.02060896511631e-39
Desi1	9.07885750285018e-50	0.983511458225111	0.267	0.051	1.23862852911385e-45
Xrcc6	9.81244022337621e-53	0.970437988449082	0.311	0.072	1.33871121967522e-48
Rrm2	1.30782368868261e-67	0.952818787763089	0.506	0.185	1.78426385846968e-63
2810417H13Rik	3.80993477612778e-120	0.952534359721599	0.785	0.337	5.19789401507113e-116
Fbln2	1.27315980759888e-31	0.921082381501688	0.128	0.009	1.73697192550715e-27
Dut	5.60584137144478e-65	0.905706152380611	0.506	0.195	7.64804938306212e-61
Hspd1	2.85520172700025e-88	0.898831225706014	0.702	0.372	3.89535171614644e-84
Ccdc18	1.50374352764842e-37	0.896028321556983	0.18	0.024	2.05155729477074e-33
Cdca7	2.60623375209353e-50	0.895696082301022	0.374	0.125	3.5556847079812e-46
Anp32e	6.7000408288643e-122	0.880207779905996	0.844	0.514	9.14086570281957e-118
Mtf2	8.84987659295472e-54	0.878888924958096	0.485	0.207	1.20738866357681e-49
Endou	2.52517694702982e-34	0.870808038008709	0.178	0.029	3.44509890883278e-30
Tubb2a	3.80895645377658e-32	0.87045363216175	0.159	0.023	5.19655928988738e-28
Ccnd3	1.04138325627043e-40	0.824520593245812	0.446	0.214	1.42075917652974e-36
Ranbp1	1.47999431763312e-101	0.815067223162868	0.806	0.467	2.01915624754687e-97
Marcksl1	1.52676499711486e-38	0.794492353351753	0.28	0.081	2.0829654855638e-34
Hmgb3	1.57430126862372e-34	0.785168984149711	0.288	0.099	2.14781922078334e-30
Cdv3	4.86806922138308e-32	0.783687026782109	0.254	0.082	6.64150683873294e-28
Eif5a	4.92370328539805e-85	0.779833970007937	0.751	0.448	6.71740839226856e-81
Marcks	4.76513657344313e-33	0.775700208802475	0.209	0.049	6.50107582714846e-29
Ezh2	6.6706245251436e-55	0.767859854501858	0.6	0.316	9.10073303965342e-51
Fdps	7.15933694039768e-33	0.765215703855648	0.204	0.046	9.76748338778455e-29
Hsp90aa1	4.91320954841595e-53	0.760415405853548	0.571	0.299	6.70309178690389e-49
Mzb1	6.5788120099106e-27	0.758477026076271	0.104	0.005	8.97547322512103e-23
Rrm1	3.15006732269539e-42	0.755367243792917	0.408	0.169	4.29763684835332e-38
Dhcr24	8.75360049410425e-31	0.754966696702001	0.207	0.053	1.19425371541064e-26
A930013B10Rik	4.19426700540082e-27	0.754688115150585	0.121	0.013	5.72223847546834e-23
Gfra1	3.99981259269811e-30	0.754523146461208	0.119	0.007	5.45694432021803e-26
Npm1	1.11173712502259e-101	0.749785210440448	0.85	0.595	1.51674295966832e-97
Hspa9	2.95302278373495e-44	0.749673771517063	0.457	0.206	4.0288089838496e-40
Phlda1	1.60715434307407e-24	0.745751098010105	0.152	0.034	2.19264067025595e-20
Anxa2	5.94234735004462e-31	0.740289540512522	0.254	0.084	8.10714448966588e-27
Hmgb1	3.96980428114717e-122	0.738591091897124	0.924	0.672	5.41600398076909e-118
Hibadh	1.69129805011398e-33	0.73182153463732	0.25	0.074	2.3074379297705e-29
Thy1	2.90319217558797e-55	0.729561745558402	0.524	0.226	3.96082508515466e-51
Ybx3	2.79475310203336e-29	0.72659116925422	0.142	0.019	3.81288165710411e-25
Nebl	2.05553229670526e-27	0.720731533697486	0.137	0.02	2.80436271239499e-23
Ccne2	2.30545871918916e-21	0.71866487515981	0.172	0.055	3.14533733058977e-17
Ybx1	2.77492741702951e-130	0.715550295921732	0.933	0.736	3.78583347505337e-126
Lyar	3.57295779066912e-40	0.70890426834051	0.424	0.19	4.87458631380988e-36
Dntt	5.33880776855535e-21	0.708508026709215	0.109	0.018	7.28373543864007e-17
Tyms	3.63663539110296e-35	0.70269271985942	0.387	0.171	4.96146166408177e-31
Pbk	2.52852017481388e-28	0.701614781905498	0.231	0.074	3.44966007449858e-24
Ccnb1	2.38390073338021e-25	0.696546348710679	0.233	0.085	3.25235577055062e-21
Nolc1	4.57383892371888e-51	0.692411159262333	0.571	0.286	6.24008844362966e-47
Mns1	6.1608327879116e-31	0.689556446670113	0.283	0.104	8.4052241725478e-27
Srm	1.07053791485044e-31	0.687162117024409	0.267	0.09	1.46053487723045e-27
H2afz	2.71763775152052e-55	0.685753275327241	0.642	0.354	3.70767318439944e-51
Paics	5.53494263716569e-41	0.685098393297527	0.441	0.195	7.55132223988515e-37
Hsp90ab1	5.79290644793377e-118	0.683754546452471	0.944	0.8	7.90326226691604e-114
Mcm7	6.10987196818513e-34	0.681664353245654	0.379	0.166	8.33569832619497e-30
Mcm6	5.78316508723877e-40	0.680841299160387	0.398	0.163	7.88997212851985e-36
Tk1	2.6112555324442e-27	0.677684660746375	0.2	0.056	3.56253592291362e-23
Siva1	1.05732176840132e-28	0.675660487002607	0.218	0.065	1.44250408862992e-24
Ly6e	3.8165545154817e-51	0.674917981442924	0.616	0.333	5.20692532547169e-47
Lig1	1.31167890693811e-38	0.673529419390555	0.436	0.196	1.78952353273567e-34
Ncl	8.85695984750953e-103	0.671434085744107	0.917	0.751	1.20835503199573e-98
Ptges3	1.46046254183383e-31	0.669797946872705	0.341	0.146	1.9925090458239e-27
Tmed5	8.97351183680604e-31	0.669642438457292	0.346	0.152	1.22425621989545e-26
Rfc4	8.6307758185871e-28	0.665253551841522	0.266	0.101	1.17749674492984e-23
Pa2g4	2.77645250556925e-46	0.664834302435614	0.566	0.309	3.78791415334813e-42
Hnrnpa1	6.15304131736043e-27	0.662549389565897	0.362	0.183	8.39459426927484e-23
Hells	1.19957712940973e-30	0.653767674817228	0.347	0.152	1.6365830776537e-26
Syce2	1.11989912120821e-22	0.651883489811271	0.154	0.039	1.52787837106436e-18
Whsc1	2.09776341344107e-29	0.650163882522137	0.334	0.144	2.86197862495765e-25
Rag1	1.54330319736215e-22	0.642200154313408	0.167	0.048	2.10552855216118e-18
Tipin	7.95078493911273e-31	0.640431921903979	0.324	0.134	1.08472558924315e-26
Galk1	4.88061144359338e-24	0.638835748083512	0.212	0.074	6.65861819249445e-20
Aqp11	1.25874263912507e-22	0.625703134212728	0.139	0.03	1.71730258255833e-18
C1qbp	4.18855477655122e-32	0.618490007456921	0.339	0.139	5.71444528164882e-28
D17H6S56E-5	5.17066671928558e-29	0.613022791071259	0.391	0.195	7.05434060512132e-25
Dkc1	1.8364891382081e-28	0.607834601713748	0.368	0.178	2.5055221312573e-24
Prps2	4.15480918967113e-21	0.602612216412633	0.178	0.058	5.66840617746833e-17
Nhp2l1	1.60181394176573e-23	0.601589514405393	0.281	0.126	2.18535476075098e-19
Casp3	9.81825100332233e-23	0.600689311211696	0.186	0.059	1.33950398438327e-18
Fkbp5	5.84357432237494e-23	0.599821880188515	0.195	0.063	7.97238844801613e-19
Notch1	6.72772815781474e-22	0.59694784680524	0.171	0.051	9.17863952570664e-18
Dctpp1	1.15695018520696e-22	0.594957970859981	0.239	0.096	1.57842713767786e-18
Ada	1.35809007799918e-20	0.594717766985379	0.101	0.014	1.85284229341429e-16
Cd24a	4.82932329368595e-27	0.59240757174018	0.164	0.034	6.58864576957575e-23
Trim37	1.0774479883418e-19	0.591983501202022	0.157	0.049	1.46996229049472e-15
Mcm5	1.62600006333184e-20	0.5868333072068	0.244	0.107	2.21835188640363e-16
Mcm2	1.4021497930488e-24	0.586005261145728	0.244	0.093	1.91295296265647e-20
Wdr12	1.09732120042904e-24	0.584220418481428	0.26	0.104	1.49707531374534e-20
Prim1	5.81782808646824e-20	0.579466652233187	0.262	0.122	7.93726285836862e-16
Srsf7	9.5345428249307e-31	0.577022479555009	0.505	0.29	1.3007976776053e-26
Ifngr1	4.12032520164879e-22	0.576243261289413	0.273	0.122	5.62135967260944e-18
Fkbp4	3.30482173190353e-27	0.573954251305879	0.324	0.144	4.50876828883599e-23
Uhrf1	1.17355177672576e-22	0.573891682402829	0.28	0.128	1.60107668898695e-18
H2afx	1.61918635261763e-22	0.569937504290075	0.337	0.173	2.20905594087623e-18
Atad5	7.82233287628e-17	0.56976780972276	0.174	0.068	1.06720087431088e-12
Psmd7	1.2984513800112e-30	0.56913554443518	0.411	0.204	1.77147721774928e-26
Orc6	6.82364391333154e-20	0.568944861886029	0.224	0.094	9.30949739095822e-16
Shmt1	7.42273528897867e-22	0.568848512909837	0.157	0.043	1.01268377547536e-17
Pcna	1.40514495270236e-32	0.565548424274432	0.456	0.228	1.91703925897183e-28
Timm50	5.23169297630735e-15	0.564083465205352	0.135	0.047	7.13759872757611e-11
Ppid	3.08021910941588e-25	0.56321449090404	0.305	0.134	4.20234293097609e-21
Chaf1a	3.32874175935382e-20	0.563172954698203	0.242	0.104	4.54140238228641e-16
Atp5b	4.06444860794802e-54	0.561440930364958	0.747	0.503	5.54512723582348e-50
Snrpd1	1.52041146787334e-21	0.561263519366788	0.34	0.18	2.0742973656196e-17
Ran	1.48272578482634e-39	0.559037100439112	0.623	0.383	2.02288278823858e-35
Dgke	7.276673372863e-19	0.555324491194501	0.117	0.026	9.92756548259699e-15
Mrpl18	1.47608871930107e-30	0.553215001083497	0.51	0.298	2.01382783974244e-26
Impdh2	5.07880247380132e-24	0.552434790606748	0.341	0.169	6.92901021500714e-20
Rmnd5a	4.2032819931755e-17	0.551650133931916	0.182	0.072	5.73453762328933e-13
Pnn	7.06390850850038e-38	0.550718640922478	0.646	0.408	9.63729037814707e-34
Gins2	2.56380105545304e-17	0.54912184764354	0.133	0.039	3.49779377995459e-13
Bid	7.18870050289339e-16	0.544852543067689	0.108	0.028	9.80754409609745e-12
Pgls	1.35909235746077e-22	0.544457142920442	0.249	0.102	1.85420970328373e-18
Anp32b	1.74109104456447e-51	0.544033125782981	0.743	0.482	2.37537051209931e-47
Spc24	9.49039031715315e-21	0.535857609423678	0.281	0.133	1.2947739509692e-16
Fen1	8.66130243531164e-19	0.532215819886587	0.245	0.113	1.18166149124957e-14
Sh2d1a	3.3225996134422e-26	0.532047300392949	0.307	0.131	4.53302265261919e-22
Nap1l1	4.51754520319162e-29	0.530838199006006	0.496	0.284	6.16328692071432e-25
Mcm3	8.23040995756625e-30	0.529039294763066	0.423	0.211	1.12287483051076e-25
Tuba1b	5.81179547403051e-41	0.528231408788943	0.631	0.372	7.92903256521983e-37
Cct7	9.28778847033448e-25	0.526000116196399	0.399	0.211	1.26713298100773e-20
Tmem97	5.69250328274839e-16	0.525412522848624	0.133	0.043	7.76628222865363e-12
Nudc	4.87372958186643e-26	0.523843507009549	0.425	0.232	6.64922926854037e-22
Ppat	1.69157056133066e-18	0.523578912272813	0.219	0.094	2.30780971682343e-14
Idh2	6.41669148296303e-16	0.519251355020885	0.17	0.068	8.75429219020646e-12
Cdc6	3.31124899454335e-16	0.518440389787546	0.167	0.065	4.51753700325549e-12
Dek	6.05003094722134e-43	0.517246696721575	0.685	0.424	8.25405722129407e-39
Hmgn5	2.44984632594124e-16	0.514765202656559	0.212	0.096	3.34232534248164e-12
Vars	3.30683676073185e-16	0.514612679305475	0.222	0.106	4.51151739266646e-12
Esco2	2.93539599520729e-15	0.51023564392525	0.232	0.115	4.00476075626131e-11
Hat1	4.74871110359703e-15	0.509646059396911	0.2	0.092	6.47866655863743e-11
Rnf187	5.76568815800475e-20	0.508549512478535	0.197	0.073	7.86612835396588e-16
Uck2	1.97485598366181e-13	0.508258563599661	0.161	0.07	2.69429601850981e-09
Tcp1	4.11296019338604e-20	0.507642400325709	0.352	0.195	5.61131159183657e-16
Umps	1.98852917040844e-17	0.507238536876235	0.174	0.065	2.71295034718823e-13
Gzma	5.22387643897804e-63	0.504579711184429	0.297	0.041	7.12693462569774e-59
Mcm4	2.49996577343743e-20	0.504507767626441	0.266	0.122	3.41070330470069e-16
Metap2	5.2979301040008e-29	0.502710891727567	0.492	0.279	7.2279660408883e-25
Chchd4	1.46362402504772e-15	0.501169054781289	0.111	0.03	1.9968222573726e-11
Cyb5	1.06672342410794e-18	0.497736662787397	0.291	0.147	1.45533076751047e-14
Ddx1	3.13707786943665e-23	0.496585375740974	0.272	0.115	4.27991533727241e-19
Tpi1	3.36394962654954e-18	0.495023653882019	0.232	0.104	4.58943647550154e-14
Chchd3	2.6812349703084e-20	0.493193606902884	0.281	0.133	3.65800886999175e-16
Spint2	1.05654028132858e-15	0.492317904106262	0.18	0.075	1.44143790581658e-11
Cdca3	2.09968385471465e-17	0.489937343718147	0.212	0.091	2.86459868298719e-13
Anapc5	5.22361330703002e-20	0.488923361317712	0.373	0.212	7.12657563478106e-16
Hmmr	5.22089467094636e-18	0.487612871062352	0.279	0.14	7.12286659957212e-14
Pola1	8.1114700497637e-14	0.487398134659842	0.156	0.065	1.10664785888926e-09
Dtymk	8.97459810653269e-20	0.486450880429865	0.295	0.146	1.22440441967425e-15
Plk4	1.89478633005821e-15	0.485906206215878	0.196	0.087	2.58505699009842e-11
Pold3	6.4721392355277e-15	0.483555857852539	0.208	0.099	8.82993955903044e-11
Usp1	4.14689306689393e-23	0.48342971693494	0.405	0.226	5.65760621116339e-19
Rfc5	2.96014875328358e-15	0.481860233171896	0.167	0.067	4.03853094410479e-11
Prmt1	4.04235122317161e-19	0.480165331160474	0.271	0.129	5.51497977377302e-15
Ube2c	2.55105712075837e-18	0.478748624134992	0.317	0.169	3.48040722985065e-14
Mcm10	2.29435938413681e-14	0.4772568710254	0.102	0.028	3.13019450777786e-10
Phgdh	8.99825915401354e-17	0.476666704339103	0.21	0.093	1.22763249638207e-12
Pebp1	5.52621396838003e-19	0.476609985300287	0.297	0.149	7.53941371706087e-15
Sqle	6.58476638651709e-17	0.476106948241239	0.119	0.031	8.98359678112527e-13
Taf9	3.14716030092783e-20	0.475379318903709	0.336	0.178	4.29367079855584e-16
Kpna2	1.41687436948842e-15	0.473014767312574	0.232	0.114	1.93304170229305e-11
Supt16	7.36619636735096e-29	0.47298498397275	0.587	0.375	1.00497017039769e-24
Gmnn	2.78323332850455e-16	0.471932059053493	0.25	0.124	3.79716523007876e-12
Mrpl12	2.15067124821431e-16	0.471816427811486	0.233	0.112	2.93416078393879e-12
Cbx5	4.74797953089973e-22	0.47160241753353	0.42	0.242	6.4776684740065e-18
Asf1a	1.40319445860996e-15	0.469913325637609	0.205	0.093	1.91437819988157e-11
Kif2c	1.24717396275124e-11	0.468079592910037	0.111	0.041	1.70151943738152e-07
Gapdh	1.68005069719846e-16	0.468035793435083	0.277	0.145	2.29209316618786e-12
Abcf2	1.48228761475858e-14	0.467522019818753	0.187	0.083	2.02228499281513e-10
Ckap2l	5.49683511818949e-15	0.464807882437277	0.231	0.115	7.49933215174592e-11
Cbx1	5.94736352390453e-27	0.464707255394463	0.531	0.32	8.11398805566295e-23
Nucks1	4.18014597365032e-24	0.463165255713649	0.496	0.301	5.70297315185113e-20
Sod2	4.54055810401306e-15	0.462330893414489	0.15	0.056	6.19468342130502e-11
Ano6	3.28883719162553e-18	0.46225330798742	0.2	0.079	4.48696058053471e-14
Hnrnpab	1.23026496616065e-23	0.461927883317875	0.503	0.312	1.67845049333298e-19
Naa50	1.99698126263757e-20	0.461846586426558	0.353	0.191	2.72448153661643e-16
Cops3	4.25170926451415e-16	0.461722669754077	0.239	0.116	5.80060694957665e-12
Bub1b	1.02597688465258e-12	0.461083898870344	0.169	0.077	1.39974026373151e-08
Gnl3	2.66449041989372e-21	0.4609145964435	0.304	0.144	3.635164279861e-17
Ube2e1	2.82532266030235e-16	0.460231393432243	0.194	0.082	3.8545877054505e-12
Isoc1	2.08148762496555e-14	0.459536672598372	0.18	0.079	2.8397735667405e-10
Phb2	5.23070845934016e-19	0.458840972839916	0.323	0.169	7.13625555107778e-15
Serbp1	1.44964564937256e-60	0.456076971408895	0.905	0.768	1.97775155943898e-56
Plk1	8.08645987061236e-15	0.455147750436936	0.174	0.073	1.10323572014764e-10
Brd3	8.3435580040194e-16	0.455064813035414	0.208	0.093	1.13831161848837e-11
Ccdc34	1.10743616492086e-10	0.453664739343123	0.155	0.076	1.51087515980153e-06
Smarcc1	1.19319038849172e-22	0.453463625430175	0.406	0.223	1.62786964701926e-18
Stmn1	2.54462234734789e-40	0.452942537951297	0.75	0.471	3.47162826848672e-36
Nr3c1	1.6023169873484e-17	0.452798646247258	0.219	0.095	2.18604106583942e-13
Rbmxl1	4.24241690143616e-19	0.452643722164847	0.298	0.149	5.78792937862935e-15
Rpa2	3.32659583853358e-15	0.452478594857073	0.207	0.095	4.53847470251136e-11
Fabp5	7.0741226484045e-17	0.452352610530427	0.152	0.051	9.65122552921825e-13
Prps1	6.66348008738436e-13	0.448828911589587	0.143	0.059	9.09098588321849e-09
Ncapg2	2.4222792066023e-12	0.448005696349892	0.143	0.06	3.30471552156752e-08
Park7	4.23772036104147e-27	0.447752669107718	0.494	0.283	5.78152188856887e-23
Rfc1	9.29104504106977e-15	0.4466282966741	0.269	0.146	1.26757727495315e-10
Prpf19	3.55179719493282e-17	0.445635836886365	0.26	0.128	4.84571691304684e-13
Banf1	4.65146245792515e-26	0.444913195431982	0.547	0.344	6.34599023134728e-22
Prmt5	1.10363198876506e-14	0.44411854620699	0.242	0.125	1.50568512227217e-10
Agfg2	1.37094325806924e-10	0.443088088697134	0.13	0.057	1.87037788698386e-06
Eif2s2	6.08502898121376e-22	0.442984033258795	0.43	0.248	8.30180503906994e-18
Pin1	6.67951391266987e-17	0.442801191207359	0.226	0.102	9.1128608310555e-13
Fxn	3.82690447079032e-12	0.442278849485639	0.12	0.045	5.22104576949923e-08
Adk	2.06939637109933e-16	0.441196525410169	0.136	0.042	2.82327746909081e-12
Lgals9	1.894901663165e-17	0.44103155881511	0.285	0.144	2.58521433905601e-13
Ncapd3	1.26015698867209e-10	0.440544634591307	0.211	0.119	1.71923217964533e-06
Ddx3x	5.76471789152723e-15	0.440358085404113	0.237	0.119	7.8648046194106e-11
Ccna2	6.27353005263637e-13	0.439338639773002	0.2	0.101	8.5589770508118e-09
Rad51ap1	3.52484184725027e-09	0.439249235679992	0.135	0.066	4.80894173220354e-05
Edem1	1.11617559400719e-13	0.438873579329711	0.175	0.077	1.52279836290401e-09
Suclg2	4.6189717259299e-12	0.438290742769066	0.107	0.037	6.30166312568616e-08
Smarca4	1.21085240688057e-17	0.437329323192443	0.358	0.203	1.65196593870716e-13
Acsl3	7.83262353251134e-12	0.437253804881231	0.119	0.045	1.06860482854052e-07
Ftsj3	9.02133184928575e-15	0.436430145643608	0.224	0.108	1.23078030419806e-10
Clspn	1.14179353794728e-13	0.435310162732984	0.245	0.131	1.55774892382147e-09
Cacybp	6.38467191522638e-22	0.433028676465351	0.439	0.254	8.71060789394335e-18
Etfa	2.12652331560911e-18	0.432114937964681	0.336	0.18	2.90121575948551e-14
Rrs1	5.33351385859278e-15	0.431723259302868	0.236	0.118	7.27651295727813e-11
Ssrp1	8.65560633230702e-22	0.4311563852356	0.484	0.298	1.18088437191665e-17
Rfc3	2.39407859062392e-11	0.431081358647065	0.142	0.063	3.26624142118822e-07
Sae1	5.79972546848215e-17	0.431008095658222	0.273	0.139	7.91256545665019e-13
Tcf12	1.07626131749855e-16	0.428918262535073	0.259	0.127	1.46834331546328e-12
Snw1	6.4748842990959e-20	0.427680690733631	0.401	0.232	8.83368464925654e-16
Hirip3	2.61823732424244e-15	0.427496035022887	0.281	0.154	3.57206118146396e-11
Ruvbl1	4.25722188353735e-17	0.427428909305483	0.212	0.091	5.80812781571e-13
Cenph	2.68943209281181e-11	0.425786147488768	0.125	0.051	3.66919220422315e-07
Exosc8	8.53816919022936e-14	0.425539603358406	0.277	0.157	1.16486242262299e-09
Incenp	1.83396558149431e-21	0.42396033650886	0.427	0.246	2.50207924283269e-17
Myb	2.0436978909916e-17	0.423818603092366	0.181	0.069	2.78821703267984e-13
Mad2l1	8.87042683065029e-13	0.423068943238101	0.158	0.069	1.21019233250562e-08
Parl	2.16776509626797e-12	0.422427628253273	0.145	0.061	2.9574819208384e-08
Psma6	1.050115879728e-15	0.42098912813109	0.369	0.227	1.43267309471292e-11
Cct8	1.66691415979949e-22	0.420872316490338	0.431	0.242	2.27417098821445e-18
Mki67	5.22327578473816e-30	0.418939405325299	0.613	0.364	7.12611515311827e-26
Trnt1	1.81429868591634e-12	0.417616850266953	0.208	0.107	2.47524769719567e-08
Lta4h	3.30069063429797e-13	0.417494744002538	0.216	0.11	4.50313223237272e-09
Msh2	7.94993455642871e-14	0.417369965907895	0.186	0.085	1.08460957153357e-09
Sap30	9.12586086796271e-14	0.416804829408355	0.107	0.032	1.24504119821615e-09
AI662270	7.44258858800685e-16	0.416774254924272	0.278	0.147	1.01539236106177e-11
Ncapg	8.16851350217637e-11	0.416605785658152	0.198	0.107	1.11443029710192e-06
Rsl1d1	3.56385145717052e-18	0.416563636017825	0.448	0.28	4.86216254301773e-14
Pitpnb	3.0025042845942e-13	0.415784762630766	0.201	0.098	4.09631659547187e-09
Brca2	2.20205624766792e-11	0.415242509121082	0.106	0.038	3.00426533869334e-07
Set	1.46122353812099e-24	0.41480403818474	0.592	0.396	1.99354727305846e-20
Slc16a1	1.46942351761229e-15	0.414287248611646	0.13	0.041	2.00473450507844e-11
E2f2	1.19280768299049e-07	0.412138225297823	0.125	0.065	0.00162734752190392
Cux1	5.52143444544843e-12	0.411734471642854	0.165	0.076	7.53289301392529e-08
Lman1	2.89881448956939e-14	0.410082554486653	0.204	0.096	3.95485260811953e-10
Dck	1.10158322523798e-09	0.409910608350854	0.112	0.048	1.50288999419217e-05
Hmgn2	3.21054530161804e-27	0.409795450667412	0.59	0.357	4.38014695499749e-23
Hars	1.08013603042773e-11	0.407693160460402	0.14	0.06	1.47362958631255e-07
Slc29a1	3.96047942216718e-13	0.406000126434866	0.125	0.044	5.40328207566269e-09
Cdt1	3.12226430023634e-13	0.405989366803593	0.125	0.044	4.25970518481244e-09
Psip1	4.35127325770288e-14	0.405758453937912	0.36	0.226	5.93644210548404e-10
Nop56	7.63046222593481e-22	0.405470057914405	0.462	0.275	1.04102396148429e-17
Erh	2.08340097303313e-13	0.405371673956863	0.216	0.109	2.84238394750911e-09
Mthfd2	7.64663601068556e-17	0.404718621443655	0.215	0.096	1.04323055093783e-12
Pitrm1	3.29393932014219e-12	0.404463079464241	0.111	0.039	4.49392141446999e-08
Fbxo5	2.23061694617813e-10	0.40361566773762	0.226	0.133	3.04323069967082e-06
Wdr33	1.33959655328397e-12	0.402417395455564	0.223	0.118	1.82761157764532e-08
Aurkb	2.43844200948572e-12	0.402320540672581	0.169	0.078	3.32676643354137e-08
Idh3a	7.27017923392689e-15	0.402054702165385	0.204	0.094	9.91870552884646e-11
Fmr1	5.57785885389652e-10	0.401222380701215	0.166	0.086	7.60987283437102e-06
Sdhd	1.33607703651899e-14	0.401103123264789	0.207	0.096	1.82280990092286e-10
Atic	1.68949415588707e-15	0.400921879058152	0.26	0.133	2.30497687687673e-11
Nup62	3.18745196714322e-11	0.400648583371947	0.126	0.052	4.3486407187735e-07
Kif15	8.5458187452581e-12	0.400537529597467	0.203	0.106	1.16590605141556e-07
Rps2	3.85688163298719e-43	0.399771020669226	0.877	0.747	5.26194361188442e-39
Pcbp1	3.95415690666584e-12	0.399347320579805	0.286	0.174	5.39465626776421e-08
Dhfr	6.52595153912908e-10	0.399011847390216	0.133	0.061	8.9033556848338e-06
Dtl	1.77298245361849e-12	0.398744171100223	0.135	0.054	2.41887996147171e-08
Mrpl28	1.93796566116681e-12	0.397959341548967	0.185	0.09	2.64396655152988e-08
Shmt2	1.46591370811396e-14	0.3977260665877	0.139	0.049	1.99994607197988e-10
Timeless	1.06542676729202e-10	0.39762428278022	0.156	0.075	1.4535617386165e-06
Stip1	5.73714702431752e-16	0.396584177667201	0.34	0.196	7.82718968527639e-12
Rnaseh2b	2.46307628930282e-10	0.395432583610042	0.161	0.081	3.36037498149584e-06
Prdx1	1.29282350798337e-21	0.394952721535533	0.602	0.424	1.76379911194172e-17
Prc1	2.57978230861451e-16	0.394371666416512	0.323	0.18	3.51959700364277e-12
Ap3s1	6.58707439004416e-11	0.393204184450142	0.133	0.057	8.98674559033725e-07
Parp1	1.92871295159092e-19	0.392269153960676	0.362	0.194	2.6313430798555e-15
Cdk1	4.27997667248889e-13	0.392268838512233	0.193	0.092	5.83917217427659e-09
Got2	2.06080848827587e-13	0.391491519494055	0.142	0.055	2.81156102055477e-09
Psmd1	1.61996711790958e-15	0.390521253823865	0.281	0.148	2.21012113896405e-11
Tmpo	4.39274366978499e-14	0.39045603426428	0.326	0.195	5.99302018868766e-10
Txnl4a	3.10868186077351e-14	0.390326568942319	0.173	0.074	4.2411746626533e-10
Eprs	1.6191244111968e-16	0.389837483470585	0.37	0.22	2.20897143419579e-12
Atpif1	1.61005259125518e-16	0.388702711533954	0.346	0.198	2.19659475024945e-12
Bub1	3.75593014896117e-12	0.387295820996585	0.156	0.07	5.12421550222772e-08
Sdhc	4.8845063888988e-15	0.387203802299033	0.209	0.096	6.66393206637464e-11
Hdgf	9.03184926479951e-13	0.387109963056459	0.218	0.113	1.2322151951966e-08
Eef1g	2.16469424697175e-19	0.386927668365387	0.566	0.394	2.95329236114356e-15
H3f3b	1.83377485868398e-25	0.385950982006745	0.755	0.59	2.50181903970255e-21
Lonp1	5.38907483975985e-14	0.385709343380352	0.129	0.044	7.35231480388436e-10
Rrp1b	5.52857338604557e-12	0.385025953030819	0.19	0.094	7.54263267058198e-08
Clns1a	7.34933072806004e-12	0.384161521295878	0.186	0.092	1.00266919122923e-07
Smc3	9.41946571931874e-17	0.383311057089895	0.427	0.266	1.28509770808666e-12
Uchl5	3.42289466124427e-16	0.382884856639943	0.357	0.207	4.66985518633555e-12
Kif20a	1.01368150045829e-09	0.382677782552225	0.126	0.057	1.38296567107525e-05
Hprt	1.17110314543028e-14	0.382653458581806	0.312	0.179	1.59773602131052e-10
Snrpb	5.21480273106155e-16	0.382443956477154	0.511	0.36	7.11455536598727e-12
Nup37	7.05993250419988e-10	0.381955294019142	0.101	0.039	9.6318659154799e-06
Cdk4	1.47645167026833e-17	0.381617172995389	0.338	0.188	2.01432301374708e-13
G3bp1	4.63515828486466e-15	0.381402383707506	0.341	0.201	6.32374644804086e-11
Hist1h1b	2.16952065534576e-09	0.381253738683524	0.234	0.143	2.95987703008822e-05
Fh1	2.24359592757035e-13	0.381238058649944	0.135	0.05	3.06093792398423e-09
Ddx39	5.93853738060784e-18	0.37938976380108	0.367	0.206	8.10194654836328e-14
Gar1	6.37793154349397e-13	0.379121684869605	0.212	0.107	8.70141200478882e-09
Ppa1	3.027308888401e-10	0.377770199204746	0.172	0.09	4.13015751644549e-06
Prpf31	1.98554095211612e-13	0.376964688558891	0.19	0.089	2.70887352097202e-09
Rnf168	1.76371605994451e-09	0.376740565587124	0.139	0.067	2.4062378205823e-05
Strbp	4.68105540361469e-14	0.376505873679144	0.241	0.123	6.38636388715152e-10
Ilf2	4.41892647427506e-13	0.374477873940644	0.298	0.179	6.02874138885347e-09
Cdc123	1.62698986877797e-15	0.37432581317975	0.286	0.152	2.21970227797378e-11
Exosc2	6.68760661525979e-12	0.373707440045544	0.132	0.054	9.12390170519893e-08
Pole3	1.44854588063697e-11	0.372491582634382	0.152	0.068	1.97625114495302e-07
Cdc16	7.14542794977499e-10	0.371704658350435	0.114	0.048	9.74850735187802e-06
Ddx56	1.17993178424162e-12	0.370142572403469	0.115	0.039	1.60978093324084e-08
Pold2	3.71202018287381e-11	0.370120290463731	0.133	0.057	5.06430913549474e-07
Mdh1	3.67169651633844e-16	0.369978210535136	0.403	0.25	5.00929555724054e-12
Trim28	4.80664350068487e-11	0.369880555690825	0.152	0.07	6.55770372798437e-07
Aurka	2.71420959604604e-09	0.369844211579571	0.116	0.052	3.70299615188561e-05
Nup85	1.03280473022787e-11	0.369710045721421	0.153	0.069	1.40905549344988e-07
Birc5	1.33558687838123e-13	0.369496661662627	0.323	0.193	1.82214117817551e-09
Wdr76	3.98451806244748e-07	0.369002855630328	0.146	0.084	0.0054360779925971
Mrpl42	4.4853516381326e-13	0.368874931748603	0.291	0.169	6.11936523990431e-09
Eif3b	4.91198232338772e-13	0.36870057720067	0.219	0.111	6.70141748379787e-09
Pold1	8.25784745024508e-12	0.366437879868428	0.108	0.038	1.12661812763694e-07
Arl6ip4	2.18058683071586e-13	0.366430821528172	0.235	0.121	2.97497461314564e-09
Ckap5	4.23968266332953e-11	0.366335867465071	0.231	0.129	5.78419905758048e-07
Mybbp1a	2.40319095222418e-13	0.366095914293024	0.247	0.131	3.27867341611945e-09
Rpl8	4.33147209146265e-26	0.36466231967608	0.756	0.604	5.9094273743825e-22
Snrnp25	2.99276717642729e-09	0.363996776946264	0.115	0.051	4.08303225879976e-05
Trap1	9.99534417405997e-12	0.362620386332305	0.162	0.075	1.363664805667e-07
Myc	5.52141164976508e-14	0.362479652922618	0.225	0.111	7.53286191377449e-10
Fam136a	1.36158047369311e-12	0.362374123535108	0.129	0.049	1.85760424025951e-08
Hdac1	2.32066488936117e-17	0.361827237673629	0.504	0.334	3.16608310855544e-13
Timm17a	8.5587324250805e-10	0.361805768624623	0.151	0.076	1.16766786475373e-05
Cenpe	6.51841240805421e-10	0.361270264459162	0.292	0.189	8.89307004830835e-06
Tcerg1	1.59616724617387e-12	0.360100367836677	0.259	0.145	2.17765097395501e-08
Khdrbs1	1.38703516927626e-12	0.359367651587178	0.334	0.208	1.8923320814436e-08
Cpsf2	1.12112812811378e-08	0.359360076765626	0.169	0.093	0.000152955510518562
Mettl6	7.16240334124051e-10	0.358131222012832	0.158	0.08	9.77166687845443e-06
Atad2	6.72276396173473e-13	0.357901606384193	0.317	0.191	9.1718668729947e-09
Cenpk	2.29309025541552e-08	0.357888828593931	0.127	0.064	0.00031284630354634
Cct5	6.86317689227406e-16	0.356585722157822	0.413	0.257	9.36343223412951e-12
Nusap1	1.19859802880588e-12	0.356402008187837	0.339	0.215	1.63524729069987e-08
Tpx2	9.81575560429496e-10	0.355640303345834	0.286	0.184	1.33916353709396e-05
Itga4	8.39240174505261e-08	0.355055758504272	0.106	0.05	0.00114497537007753
Ilf3	1.54389077764183e-11	0.354805012419413	0.213	0.115	2.10633018793675e-07
Mki67ip	8.23457701659155e-12	0.354683545650824	0.249	0.141	1.12344334237359e-07
Tacc3	6.92944849737022e-10	0.354597742690676	0.252	0.154	9.45384658496219e-06
Sfxn1	1.49322137129358e-10	0.353901685995508	0.233	0.134	2.03720191685583e-06
Smarca5	2.54674736822926e-13	0.353618493301431	0.413	0.276	3.47452743447518e-09
Cdc25a	1.8534782253098e-09	0.353552211322004	0.154	0.078	2.52870034279016e-05
Wdr77	7.70583340553658e-13	0.353502676715358	0.132	0.049	1.05130685151736e-08
Vdac1	7.265693296489e-13	0.353175260985958	0.207	0.103	9.91258536439994e-09
Asf1b	1.0790976823444e-10	0.352564873401715	0.241	0.142	1.47221296802247e-06
Ebna1bp2	1.47218289681668e-13	0.352317627888237	0.307	0.178	2.008499126127e-09
Aco2	3.56538726733529e-12	0.352052049104417	0.213	0.11	4.86425784882553e-08
Ctcf	1.59265193068046e-13	0.351467764675275	0.414	0.273	2.17285502902735e-09
Itpr2	5.51571261676858e-10	0.351007501611893	0.127	0.056	7.52508672305737e-06
Lsm2	2.39522183995438e-10	0.350828464284469	0.191	0.103	3.26780115624976e-06
Trim59	8.16837219809776e-08	0.350627080706018	0.198	0.122	0.00111441101898648
Mbd3	2.04005279641099e-11	0.350594514077458	0.179	0.088	2.78324403014351e-07
Ighm	9.12739872376538e-14	0.349636469468685	0.264	0.142	1.24525100788331e-09
Sgol1	2.54902407555494e-08	0.348211338018649	0.148	0.08	0.000347763354627961
Sumo3	2.51268890024848e-13	0.346968711889057	0.249	0.133	3.428061466609e-09
Kif20b	6.74722316097545e-11	0.346787828383474	0.217	0.12	9.2052365585188e-07
Hnrnpc	1.73126989173955e-19	0.344809016261273	0.655	0.48	2.36197151330026e-15
Dnmt1	9.45986684431108e-12	0.344100990489507	0.361	0.235	1.29060963356936e-07
Txnl1	4.01103261858929e-10	0.34381655606338	0.209	0.117	5.47225180154137e-06
Uqcrc1	5.85239696438204e-12	0.343394165282046	0.302	0.184	7.98442517850642e-08
Eif3i	1.24818600615529e-13	0.343000939109117	0.371	0.233	1.70290016819766e-09
Ppih	1.70676487913934e-08	0.342567786730519	0.145	0.076	0.00023285393246098
Mlf2	2.8536044321901e-11	0.342454209304685	0.169	0.081	3.89317252683695e-07
Cct4	2.58297699537877e-12	0.341722221151007	0.293	0.174	3.52395551479526e-08
Ndufab1	7.29742272524101e-10	0.341452673910701	0.283	0.18	9.95587382404631e-06
Gtf2e2	3.39302159512331e-09	0.341432472893709	0.13	0.062	4.62909936222674e-05
Uba2	1.29177288305696e-11	0.340487864454759	0.215	0.114	1.76236574435461e-07
Sumo1	1.6237678663807e-11	0.340463170651427	0.327	0.206	2.21530650010319e-07
Sh3bgrl	3.60994590018337e-11	0.340101938323692	0.154	0.071	4.92504919162017e-07
Polr2b	5.49310170377389e-07	0.339983649274388	0.107	0.055	0.00749423865445872
Fbl	5.71034552010146e-12	0.339626349413988	0.301	0.182	7.79062439307442e-08
Hnrnpu	8.75708936146003e-28	0.338504489820272	0.841	0.698	1.19472970158399e-23
Dis3	1.09130733953996e-09	0.33794092640293	0.123	0.055	1.48887060333437e-05
Rpf2	3.70967359418674e-10	0.337489468088989	0.215	0.122	5.06110768454897e-06
Tcf7	2.90133215456505e-21	0.336406796612694	0.603	0.401	3.95828745847309e-17
Cdkn2aipnl	3.8521074040191e-07	0.336294359100506	0.163	0.097	0.00525543013130326
Atp5a1	6.5003283324819e-16	0.335876066390417	0.542	0.383	8.86839794400505e-12
Rad50	6.15441265668199e-12	0.334519574374402	0.277	0.163	8.39646518751124e-08
Rad18	8.83341790894016e-10	0.334222501705227	0.115	0.049	1.20514320531671e-05
Nop58	9.70444542399492e-17	0.333439303684015	0.482	0.314	1.32397748919563e-12
Phf5a	4.22078876158095e-11	0.332940649799188	0.215	0.117	5.7584221074249e-07
Psmc1	1.93022293249299e-14	0.332914249177435	0.403	0.256	2.63340314680018e-10
Eri1	7.26338599157149e-07	0.332761450503368	0.177	0.11	0.00990943750830098
2610507B11Rik	3.20533004649817e-10	0.33243938891303	0.16	0.079	4.37303178243746e-06
Prpf40a	4.46671780544116e-14	0.33080424243254	0.459	0.313	6.09394310196338e-10
Eif4h	7.12236976953805e-12	0.330337509921652	0.23	0.124	9.71704907658077e-08
Fam111a	1.29638198253551e-10	0.330336319244166	0.213	0.118	1.7686539387732e-06
Rdx	2.92355553972572e-12	0.329674739448242	0.335	0.211	3.98860682284781e-08
Eif4e	1.79785770940852e-08	0.329451808603939	0.204	0.122	0.000245281727294605
Carkd	2.47751514341258e-09	0.328182839457205	0.125	0.057	3.38007391015778e-05
Cenpf	1.56934713180364e-12	0.327520337030605	0.308	0.183	2.1410602919197e-08
Cisd1	3.09412748939077e-11	0.327353571724999	0.18	0.089	4.22131813377583e-07
C330027C09Rik	3.23390888644504e-07	0.327221128742034	0.106	0.053	0.00441202189377696
Trim27	1.6002626703089e-09	0.327124852394509	0.175	0.093	2.18323836110243e-05
Hmgb2	8.08866223196992e-38	0.324607048433487	0.806	0.511	1.10353618830766e-33
Wdr43	2.19755775819092e-13	0.323771335257242	0.344	0.211	2.99812804949987e-09
Ndufb8	3.79935512466466e-09	0.323704666074943	0.353	0.247	5.18346019658e-05
Rad21	5.35816769357143e-12	0.323045376766575	0.377	0.247	7.3101481843395e-08
Srsf4	7.56476005145641e-08	0.322448603483147	0.2	0.122	0.0010320602138202
Mbnl3	4.82033343800871e-09	0.321826943530928	0.103	0.043	6.57638090947528e-05
Cul1	5.52291747138971e-10	0.321611289808777	0.195	0.107	7.53491630621698e-06
Diap3	1.30121104634376e-08	0.321313265985958	0.18	0.102	0.000177524223052679
Mrpl2	5.50266622251263e-08	0.319670363388482	0.128	0.065	0.000750728752737399
Med30	6.06281835175043e-09	0.31899024455458	0.143	0.072	8.27150307729311e-05
Wdr18	4.00876376373086e-10	0.318922907617428	0.143	0.066	5.46915640285802e-06
Stap1	1.02498385277012e-07	0.318608904675282	0.103	0.048	0.00139838547033428
Mat2a	1.11677523944272e-11	0.318451622877606	0.298	0.182	1.52361645917171e-07
Gmps	3.11930030034968e-09	0.31816438851695	0.229	0.138	4.25566139976707e-05
Baz1b	6.47838553119845e-11	0.31800159741625	0.372	0.248	8.83846138021404e-07
Eif2s1	3.61465382661004e-12	0.317776533078617	0.316	0.195	4.93147221564408e-08
Brix1	4.58777377536849e-10	0.317645836091103	0.246	0.147	6.25909976173523e-06
Rtn3	5.04458487962124e-09	0.315685926787713	0.198	0.115	6.88232715126725e-05
Cdc5l	6.17502841549393e-13	0.315679834084788	0.328	0.198	8.42459126725837e-09
Rad51	1.75303677604321e-10	0.314631178454287	0.132	0.058	2.39166807355575e-06
Wdr61	7.71813050528958e-10	0.314285737465292	0.178	0.094	1.05298454483666e-05
Ctdspl2	3.37555127573989e-07	0.313005023763359	0.152	0.087	0.00460526460549193
Cct6a	2.84366410173909e-12	0.31204116732622	0.376	0.241	3.87961093400265e-08
Psat1	6.26170646001034e-11	0.311868375856708	0.156	0.073	8.5428461233921e-07
Gtl3	4.72569287610035e-07	0.311712705825271	0.102	0.05	0.00644726279086371
Rpl5	9.71215939935978e-17	0.311188685020546	0.662	0.505	1.32502990685466e-12
Mtch2	1.49784524539514e-07	0.309895044877131	0.134	0.071	0.00204351026829259
Trmt6	8.13704262286162e-08	0.309358138523711	0.167	0.096	0.00111013672503701
Rif1	3.88577136617092e-09	0.309355993627908	0.209	0.122	5.30135787486698e-05
Pno1	3.75059673456076e-11	0.309111441599811	0.138	0.06	5.11693912496125e-07
Strap	1.02527601754803e-08	0.30840204899391	0.171	0.095	0.000139878407074078
Vdac3	2.31415882534198e-09	0.307920126805584	0.212	0.123	3.15720688541407e-05
Dnajc9	3.09177263548743e-12	0.307657391086734	0.411	0.276	4.2181054065955e-08
Rad23b	1.18788507595751e-07	0.307630353958075	0.135	0.072	0.00162063160912883
Mrpl15	4.14676242003413e-08	0.307553931001504	0.208	0.128	0.000565742796965257
Aspm	2.18478080325117e-08	0.307521207827153	0.145	0.076	0.000298069644987557
Ube2e3	2.93374349431537e-08	0.305070989292389	0.134	0.069	0.000400250624929446
Gart	3.94627572516495e-11	0.304954324284868	0.17	0.081	5.38390397184254e-07
Ddb1	2.75649283562597e-11	0.304714639806004	0.127	0.051	3.76068317564451e-07
Hint1	1.50835339783599e-09	0.304357395607259	0.438	0.321	2.05784654066764e-05
Uchl3	8.63281635602396e-11	0.303888035152505	0.278	0.169	1.17777513545235e-06
Ccdc104	1.58003354880264e-09	0.302558372608871	0.123	0.055	2.15563977063144e-05
Mrpl14	3.2093389702547e-08	0.30239691008694	0.129	0.065	0.000437850115711848
U2af1	6.17954491087356e-10	0.301141450307798	0.27	0.167	8.4307531219048e-06
Gdi2	1.26866546630239e-08	0.300427238181343	0.298	0.199	0.000173084029567636
Polr3k	3.26319033280464e-07	0.300301959961947	0.183	0.112	0.00445197057104536
Ash2l	4.18341391089754e-08	0.299456651260705	0.13	0.066	0.000570743159863752
Eef1d	7.08570209913013e-10	0.299109328077436	0.328	0.217	9.66702337384324e-06
Nfatc3	4.18217165961526e-08	0.298829644696794	0.103	0.046	0.00057057367952131
Dars	7.49130550344334e-12	0.298024516080061	0.191	0.094	1.02203880983478e-07
Usp7	5.40209476892881e-10	0.297635536159183	0.202	0.112	7.37007789324958e-06
Actl6a	5.34572613810592e-10	0.297421477087356	0.225	0.129	7.2931741702179e-06
Larp7	1.44995177308778e-09	0.296931585831821	0.248	0.151	1.97816920402366e-05
Zeb1	1.94249087406666e-09	0.296423655609023	0.105	0.043	2.65014029948915e-05
Tubb5	3.22645738340806e-20	0.295862940852095	0.674	0.478	4.40185580818362e-16
Snrpa1	2.11704356223101e-11	0.295285979338426	0.337	0.212	2.88828253195176e-07
Stoml2	1.12750643967264e-07	0.295231748038287	0.141	0.076	0.00153825703564538
Nhp2	3.69164350455473e-11	0.295072243478628	0.3	0.185	5.03650923326402e-07
Cnbp	7.22299045820406e-16	0.294353685185238	0.635	0.487	9.8543258821278e-12
Tex30	4.39223703058459e-08	0.293047264942425	0.12	0.059	0.000599232898082656
Sin3b	5.47430765347312e-08	0.292861664509026	0.214	0.132	0.000746859793163338
Etf1	1.61835909875595e-10	0.291904222358474	0.31	0.195	2.20792731843274e-06
Nedd4	2.7643733146302e-10	0.291342472719478	0.201	0.108	3.77143451314999e-06
Eif4a1	4.36863320159771e-12	0.290952710423138	0.505	0.37	5.96012627693976e-08
Casc5	1.48844769234847e-08	0.290494548808394	0.238	0.15	0.000203068918667102
Cyb5b	8.59066448468339e-08	0.290323060633788	0.146	0.08	0.00117202435564536
Asrgl1	1.52126166984438e-07	0.290161049955214	0.108	0.052	0.00207545729616869
Syncrip	4.68426464167362e-12	0.289521199779758	0.462	0.326	6.39074225063532e-08
Smc1a	2.75176472143645e-16	0.289465134660552	0.533	0.367	3.75423260945575e-12
Gspt1	4.20198962421539e-12	0.288150450218906	0.409	0.272	5.73277444431706e-08
Psma7	7.86747750568818e-16	0.287605185085704	0.616	0.447	1.07335995610104e-11
Smc4	1.47688911804766e-21	0.287538091924562	0.719	0.523	2.01491982375242e-17
Runx1	4.7539168460465e-07	0.287333364905944	0.106	0.053	0.00648576875306124
Hmgcs1	6.68213983017353e-09	0.286624081917412	0.107	0.046	9.11644337030575e-05
Gnb2l1	2.24549088179845e-11	0.286198836381172	0.589	0.459	3.06352321003763e-07
Adsl	4.3506857107739e-07	0.28602124140417	0.112	0.057	0.00593564051520883
Znhit3	2.09018916053526e-09	0.285862529056276	0.101	0.04	2.85164507171825e-05
Atad3a	4.04959350553597e-09	0.285211139479117	0.124	0.057	5.52486041960273e-05
Fam96a	1.72796367353714e-09	0.285061114166694	0.25	0.154	2.35746083980672e-05
Nasp	4.13412566790736e-12	0.284802476557138	0.31	0.185	5.64018764872601e-08
Eef1e1	3.90673377588775e-08	0.28464162612441	0.126	0.063	0.000532995689044366
Cdca8	3.75332212423099e-11	0.28459256291545	0.318	0.199	5.12065737408834e-07
Glrx5	3.55263299420738e-07	0.283856654486845	0.187	0.115	0.00484685719399713
Slbp	5.82314059774481e-08	0.282887866214901	0.224	0.142	0.000794451071750324
Ppia	4.02485639801776e-18	0.282759689673397	0.75	0.6	5.49111158381563e-14
Dtd1	3.23215795776353e-08	0.282534419594265	0.125	0.061	0.000440963310177679
Mthfd1	6.2292979808061e-11	0.282163522857203	0.135	0.058	8.49863123521376e-07
Cdc20	1.91921552045783e-07	0.281968687484073	0.147	0.082	0.00261838573456061
2700029M09Rik	5.07677165204975e-10	0.281255625128398	0.276	0.17	6.92623956489147e-06
Paip2	2.96924134618551e-10	0.281240132924674	0.36	0.241	4.05093596860089e-06
Ak2	4.28042319764147e-08	0.280851287238642	0.263	0.174	0.000583978136854226
Rps6kb1	5.67681559972728e-11	0.280750780591377	0.257	0.149	7.74487952270793e-07
Eif3l	1.6565276827531e-11	0.27948461951881	0.225	0.121	2.26000071758005e-07
Nudcd2	5.88160072040633e-10	0.279301704297062	0.204	0.112	8.02426786285035e-06
Tcf3	8.02348505076401e-10	0.278625863568397	0.152	0.074	1.09464406547573e-05
Rps4x	2.88842914005293e-16	0.278390395811718	0.695	0.558	3.94068387577421e-12
Itgb1	7.14943592000912e-10	0.278190473259414	0.202	0.112	9.75397542566845e-06
Phb	1.28790907753783e-07	0.277109782740475	0.139	0.075	0.00175709435448485
Psmg1	1.51327850672113e-09	0.276837619184631	0.134	0.062	2.06456586671963e-05
Mdh2	8.42443801760671e-13	0.276824525934164	0.429	0.284	1.14934607874208e-08
l7Rn6	7.96450208757088e-09	0.276687242168067	0.174	0.096	0.00010865970198073
Srsf2	3.36809958389237e-08	0.276679858301225	0.31	0.214	0.000459509826230437
Dlgap5	4.38643651814901e-08	0.276541230581504	0.136	0.07	0.00059844153417107
Eif1ax	5.60579824646693e-09	0.276066873802696	0.267	0.17	7.64799054765484e-05
Vps36	1.64274784746247e-08	0.275621793344577	0.248	0.157	0.000224120088829304
Sbds	5.92330296205799e-08	0.274611039974348	0.175	0.102	0.000808116223113571
Eif2b3	4.69067245608832e-08	0.27376070863129	0.125	0.062	0.00063994844318413
Nars	1.44254326574686e-09	0.273288150043354	0.324	0.214	1.96806177745844e-05
Bclaf1	2.05649801754764e-09	0.272933528558333	0.399	0.285	2.80568024534025e-05
Rbm17	4.32302988732769e-11	0.272748178110952	0.293	0.179	5.89790967528116e-07
Rpl4	1.32777672018869e-24	0.272129230945723	0.897	0.804	1.81148577935343e-20
Snrpa	7.2737648813339e-10	0.271966351733426	0.153	0.075	9.92359742760384e-06
Pcbp2	1.42949723580406e-10	0.271682067415471	0.506	0.37	1.95026307880749e-06
Nsun2	3.22659484538436e-11	0.271098427365164	0.253	0.145	4.40204334755788e-07
Etfb	1.23816739156816e-08	0.270696062925977	0.22	0.132	0.000168923177231644
Mrpl47	5.30323616908901e-08	0.270581419767751	0.102	0.046	0.000723520510548814
Dcaf8	2.72466221042329e-07	0.269948575461823	0.173	0.103	0.00371725665368049
Exosc7	3.40648432131225e-07	0.269890831813606	0.15	0.086	0.0046474665595663
Hdlbp	2.52868570529714e-07	0.269730888453703	0.167	0.097	0.00344988590773689
Srsf1	6.8594046472237e-07	0.269157474692665	0.148	0.085	0.0093582857602073
Snrnp40	3.73971785108068e-08	0.269122955493164	0.201	0.12	0.000510209706422937
Casp8ap2	1.28080271517192e-09	0.268192530619522	0.244	0.147	1.74739914430905e-05
Hdac2	3.5252515190132e-07	0.267341194654391	0.183	0.112	0.00480950064738971
Cdk5rap2	5.39974961166408e-08	0.266818168020073	0.108	0.05	0.000736687839519331
Gadd45gip1	1.35593709853454e-08	0.266807571776188	0.259	0.165	0.000184990498353067
Larp4	9.50213262486936e-09	0.266295620740473	0.103	0.044	0.000129637595401093
Tkt	9.35296228842938e-08	0.266050262536934	0.189	0.112	0.00127602464501042
Dazap1	5.36817049955369e-10	0.265926188022252	0.213	0.12	7.3237950125411e-06
Atp5f1	3.09005760278917e-11	0.265136625823442	0.485	0.352	4.21576558748527e-07
Psma4	1.21339211061393e-09	0.264877444027491	0.432	0.313	1.65543085651059e-05
Ahsa1	1.15464417054771e-09	0.264718763075622	0.237	0.14	1.57528104187824e-05
Rp9	1.26869591817937e-08	0.264362904378962	0.253	0.16	0.000173088184117212
Gins4	5.11975053965068e-07	0.264171480290764	0.104	0.051	0.00698487566124543
Kif22	1.89389934307675e-08	0.263306280404656	0.163	0.089	0.000258384687375961
Tardbp	7.36315271534312e-10	0.26287450233466	0.325	0.214	1.00455492495426e-05
Kars	1.45262458708151e-07	0.262567607909199	0.168	0.097	0.0019818157241553
Srsf3	4.24782402382514e-11	0.262084848370958	0.442	0.305	5.79530631570463e-07
Suz12	5.46480602291018e-09	0.261807633148756	0.255	0.159	7.45563485705635e-05
Eif5	2.33937646106193e-13	0.261506917002871	0.566	0.415	3.19161130582679e-09
Srsf10	1.55908212373742e-08	0.260982512782404	0.348	0.245	0.000212705574141496
Ywhaq	2.10005342563857e-07	0.260566682907601	0.232	0.15	0.0028651028885987
Cdca2	4.8069975457876e-07	0.259866598654227	0.113	0.058	0.00655818675171802
Safb	1.22449595518679e-07	0.259841727483004	0.369	0.266	0.00167057983166134
Prdx2	3.94665917562955e-10	0.259347014427342	0.266	0.159	5.38442711331139e-06
Ppp1r7	1.20993252856485e-09	0.258780438158526	0.179	0.095	1.65071094872103e-05
Apex1	2.33571318981925e-11	0.258323343842118	0.236	0.128	3.1866135048704e-07
Ankrd26	9.9596968197019e-09	0.257867919332328	0.104	0.044	0.000135880143711193
Mrps10	1.90615348658091e-08	0.257565510420997	0.135	0.067	0.000260056520174233
Rpl7	2.97238441379804e-11	0.257470644466131	0.587	0.455	4.05522405574467e-07
Psmc4	5.10800696237601e-09	0.257243514248948	0.311	0.206	6.96885389876959e-05
Cyc1	6.81885501168857e-10	0.256367732493566	0.264	0.159	9.30296389244672e-06
Thrap3	3.02720717928949e-11	0.25635999859738	0.56	0.424	4.13001875470465e-07
Aars	6.5816669743856e-09	0.255532780371045	0.149	0.076	8.97936825315427e-05
Polr2d	2.736018343232e-07	0.255271674503407	0.164	0.095	0.00373274982567142
Ccnb2	4.33798328642603e-08	0.255202500354968	0.237	0.15	0.000591831059767103
Tax1bp1	5.20700014500915e-15	0.255167774920602	0.585	0.421	7.10391029783598e-11
Ndufv2	2.44507855498384e-07	0.254747911585638	0.277	0.19	0.00333582067256445
Mtx1	1.06963142639993e-07	0.254246259914937	0.111	0.054	0.00145929815503742
Sf3a3	1.53193503168291e-07	0.253637134363471	0.287	0.194	0.002090018963725
Psmb6	1.72090701176375e-11	0.252642705891707	0.39	0.258	2.34783343614929e-07
Ddx21	1.03675057480287e-08	0.252151606992935	0.318	0.212	0.000141443880920356
Mrpl35	8.67053293390272e-08	0.252077644159561	0.167	0.095	0.00118292080817235
Dpy30	4.53984804013441e-08	0.251965422762433	0.242	0.154	0.000619371468115538
Fcf1	2.68746695544015e-07	0.251774891136374	0.209	0.132	0.00366651116730699
Glrx3	4.49727275822557e-09	0.250086615884731	0.259	0.162	6.13562922404714e-05
Rpl13a	1.15528394171871e-18	-0.270484688397957	0.835	0.86	1.57615388168684e-14
Rpl21	2.3000084466824e-08	-0.286937027291921	0.558	0.607	0.00031379015238088
Rps23	7.19622381473554e-10	-0.299260325050735	0.645	0.672	9.8178081504437e-06
Cfl1	2.5349515814907e-08	-0.307297762301518	0.488	0.531	0.000345843444262776
Rplp1	1.2019443938182e-11	-0.34533702998044	0.608	0.643	1.63981273648617e-07
Rpl35	3.37688762390957e-09	-0.346924534223116	0.488	0.538	4.60708778529983e-05
Sh3kbp1	4.09761397887545e-08	-0.385190907710273	0.247	0.325	0.000559037475137978
Rpl37	1.986154927834e-12	-0.393019516039045	0.548	0.598	2.70971116804392e-08
Rpl36a	1.59831376633447e-08	-0.394872268729682	0.418	0.474	0.000218057947141011
Zc3hav1	6.28672865213052e-07	-0.395245205172747	0.062	0.112	0.00857698390010168
Cd3g	1.69935180685697e-17	-0.397991703625733	0.506	0.599	2.31842567009496e-13
Rpl34	2.31751885082326e-10	-0.39808739440633	0.421	0.491	3.16179096817817e-06
Rplp2	4.9494252811417e-14	-0.401519581539689	0.514	0.585	6.75250091106162e-10
Calm1	1.67210253696668e-37	-0.403168343924007	0.8	0.857	2.28124949118364e-33
Ndufa1	2.64737385321284e-07	-0.40586085645063	0.143	0.21	0.00361181214793827
Sept1	4.94936813047144e-09	-0.412261769601718	0.341	0.411	6.75242294040219e-05
Rps25	4.04433306118307e-08	-0.414717206122391	0.404	0.456	0.000551768359537206
Tmbim6	5.21799461081973e-09	-0.415134134023155	0.266	0.346	7.11891004754135e-05
Sept7	5.20052307441789e-15	-0.41628018653387	0.51	0.592	7.09507363042832e-11
Gm26924	4.22584429623054e-07	-0.42155627830583	0.15	0.215	0.00576531937334732
Fermt3	1.34803416481673e-08	-0.427589126646874	0.149	0.225	0.000183912301105946
D4Wsu53e	2.57502394215955e-07	-0.429188819543415	0.259	0.326	0.00351310516428827
Nsg2	8.23220511395316e-09	-0.429204970937742	0.075	0.139	0.000112311974369663
Rps24	1.64029638604792e-13	-0.433204740959114	0.576	0.616	2.23785635948517e-09
Wdr1	1.0543065204115e-07	-0.434178526698229	0.097	0.159	0.0014383903857974
Rpl27	4.26262996371638e-13	-0.437666120832812	0.47	0.534	5.81550605949826e-09
Actg1	3.90978780536684e-07	-0.438845090727689	0.088	0.144	0.00533412350286198
Rpl41	2.44241029878625e-17	-0.439844286914069	0.646	0.682	3.33218037063407e-13
Cd6	1.81295179594738e-13	-0.454974080616903	0.045	0.118	2.47341013521102e-09
Fau	1.14632725058672e-10	-0.456033310950609	0.406	0.471	1.56393426797547e-06
Cd3e	1.02569432825209e-07	-0.458819461506739	0.145	0.212	0.00139935477203433
Mitd1	6.96203765572679e-07	-0.460425167426815	0.079	0.133	0.00949830797370806
Ndufa13	7.83712125090282e-10	-0.461107418053943	0.219	0.305	1.06921845226067e-05
Gimap9	2.20328143528597e-09	-0.462809445437582	0.166	0.248	3.00593686216065e-05
Stk38	1.61936466914706e-08	-0.465400460643327	0.095	0.162	0.000220929921811734
Tpm3	1.06934589169241e-33	-0.46747019010899	0.652	0.756	1.45890860003596e-29
Pnrc1	6.39641665070266e-08	-0.468449733511745	0.079	0.138	0.000872663123655364
Gbp4	1.0156932945374e-09	-0.471311528851908	0.066	0.132	1.38571036173737e-05
Klhl6	1.65963906478887e-08	-0.473155091388461	0.083	0.146	0.000226424557609145
Myl12a	9.15484889808403e-15	-0.47487682112758	0.31	0.421	1.2489960351656e-10
Utrn	8.22736996084678e-09	-0.482986709057934	0.05	0.106	0.000112246008375833
Trip12	7.82116881583236e-08	-0.488381923454598	0.098	0.161	0.00106704206154401
Lbh	8.96372399945385e-09	-0.491213923142835	0.088	0.154	0.000122292086524549
Capzb	4.60251061947561e-12	-0.498558398155964	0.26	0.355	6.27920523815058e-08
Gm10076	1.31299260670663e-08	-0.49963202554772	0.094	0.16	0.000179131581332985
Sepw1	3.11183625902184e-10	-0.499673566099785	0.066	0.133	4.24547820818349e-06
Rac2	9.27021656722937e-19	-0.504108439800282	0.387	0.503	1.2647356462671e-14
Mllt3	1.41478657516329e-08	-0.505961350832985	0.054	0.11	0.000193019332449527
Rpl38	3.56393756474704e-10	-0.510285045014805	0.291	0.372	4.86228001958439e-06
4930523C07Rik	2.88383505188043e-10	-0.522204761620425	0.081	0.153	3.93441616128047e-06
Tln1	6.39813515789195e-10	-0.523729746894103	0.279	0.357	8.72897579591198e-06
Atp1b3	4.21287487739034e-09	-0.523731648444156	0.156	0.232	5.74762519522365e-05
Myl12b	9.87546825008686e-11	-0.524859025197906	0.18	0.268	1.34731013335935e-06
Cd247	1.79677798299019e-08	-0.526421046321839	0.114	0.182	0.000245134420219352
Reep5	1.09835955202665e-15	-0.527599276235372	0.039	0.117	1.49849193682996e-11
Rbm38	3.93753962752369e-12	-0.533208387031113	0.143	0.237	5.37198531383057e-08
Spn	3.64279631471924e-12	-0.533390549288947	0.051	0.122	4.96986701217146e-08
Sptbn1	9.3254396204461e-11	-0.535281715003449	0.183	0.272	1.27226972741746e-06
Ankrd11	1.87695268438595e-08	-0.535317824082427	0.129	0.199	0.000256072654730775
Cdkn2d	7.95166082024394e-15	-0.535398222407879	0.088	0.184	1.08484508570588e-10
Itm2b	7.68702099198341e-14	-0.536443970467755	0.291	0.393	1.0487402739363e-09
Rps15a	1.43038778356745e-19	-0.546243664166351	0.537	0.601	1.95147805312108e-15
Fnbp1	5.46458647947733e-12	-0.548282059348802	0.11	0.198	7.45533533395092e-08
Arpc2	1.00224687624659e-55	-0.548522018714856	0.714	0.831	1.36736541326322e-51
mt-Rnr2	1.13993622661764e-52	-0.55211137821871	0.847	0.905	1.55521499397444e-48
Mxd4	6.48626860143546e-10	-0.554298147288864	0.05	0.11	8.8492162529384e-06
Ptpn18	1.08511179172274e-12	-0.554341661469471	0.071	0.151	1.48041801744734e-08
Arpc1b	6.14718113494921e-19	-0.555050659490109	0.329	0.451	8.38659922241121e-15
Nmi	1.4945470729365e-12	-0.559229892956217	0.065	0.142	2.03901057160727e-08
Rps26	2.67805269365825e-19	-0.55951035205016	0.532	0.607	3.65366728995795e-15
Lrrfip1	5.60345701869153e-13	-0.560889997305894	0.114	0.207	7.64479641060086e-09
Acp5	3.37729842388998e-13	-0.563556206163287	0.039	0.106	4.6076482397131e-09
Sell	3.13059070257767e-09	-0.566941576208599	0.064	0.126	4.27106489552672e-05
Cd3d	1.67025545582403e-26	-0.569727535412237	0.421	0.56	2.27872951838072e-22
Rap1b	1.01945730633422e-11	-0.571265307119192	0.09	0.17	1.39084560303178e-07
Plgrkt	2.20701154908966e-09	-0.571732243866689	0.078	0.143	3.01102585642302e-05
Akap13	5.30834909620534e-14	-0.57291813341509	0.091	0.183	7.24218067195294e-10
Ptprcap	1.51777838462879e-21	-0.573515469744375	0.373	0.5	2.07070505014906e-17
Pfn1	9.63955249826469e-57	-0.57711096440692	0.704	0.836	1.31512414733825e-52
Sri	3.74580114157348e-13	-0.582026338694209	0.167	0.266	5.1103964974487e-09
Lcp2	7.29239891710366e-13	-0.584180903241109	0.095	0.184	9.94901984260452e-09
Fyn	2.50616368391221e-15	-0.590447775536552	0.033	0.105	3.41915911396142e-11
Peli1	5.11642248225957e-14	-0.590766819606515	0.07	0.155	6.98033519254673e-10
Leprotl1	3.88582921675001e-14	-0.594014860924432	0.118	0.216	5.30143680041203e-10
Rpl37a	1.86962345592098e-14	-0.595153951963441	0.388	0.465	2.55072728091299e-10
Jund	5.05294423805368e-14	-0.596993790141348	0.075	0.162	6.89373182397664e-10
Fam105a	2.85509719800165e-14	-0.599781615676748	0.036	0.106	3.89520910723366e-10
Actr3	1.55067220822232e-27	-0.603526896336846	0.304	0.466	2.11558209367771e-23
Rasgrp2	2.01792458518108e-12	-0.605139284446671	0.077	0.155	2.75305451156254e-08
Rnf167	9.49635043351257e-17	-0.607778933522407	0.03	0.105	1.29558708964412e-12
Srgn	4.2965633559704e-10	-0.610892030390173	0.102	0.176	5.86180138655042e-06
Ets1	1.53252790910463e-19	-0.611973686324058	0.314	0.441	2.09082782639144e-15
Tspo	4.24051238094009e-18	-0.61496997765503	0.071	0.172	5.78533104131656e-14
Ptpn6	6.64751480312116e-16	-0.616362580334323	0.157	0.268	9.0692044458982e-12
Npc2	3.75183124309625e-15	-0.622908344387098	0.14	0.243	5.11862336495622e-11
Itk	3.33736316287164e-16	-0.623618991561519	0.043	0.123	4.55316456310578e-12
Cd4	1.30413843802641e-17	-0.623659731447749	0.034	0.114	1.77923607099944e-13
Mob3a	3.29070679260335e-15	-0.625435711135713	0.073	0.163	4.48951127714875e-11
Psme1	1.40782681906858e-14	-0.625479539539366	0.17	0.274	1.92069812925526e-10
Arrb2	5.34080119377135e-20	-0.627399748412037	0.041	0.133	7.28645506866226e-16
Tuba1a	6.98106422063327e-18	-0.627520077773935	0.056	0.149	9.52426591620997e-14
Arl6ip5	1.23257298184631e-11	-0.629332939781189	0.057	0.125	1.68159931913293e-07
Tmem50a	1.12865163892458e-21	-0.642386974820444	0.266	0.402	1.53981943098481e-17
Pycard	2.69114174726577e-17	-0.646202493226676	0.137	0.252	3.67152468579468e-13
Cast	8.51505977714097e-16	-0.647405192994936	0.077	0.17	1.16170960539534e-11
Rpl39	3.40601624591429e-12	-0.64793161960464	0.237	0.326	4.64682796430087e-08
Cd27	1.32995869696756e-12	-0.65097465454132	0.171	0.263	1.81446265027284e-08
Cap1	1.43700493583946e-18	-0.669524362455598	0.132	0.25	1.96050583396577e-14
Irf2	1.91551261613942e-21	-0.672569085089706	0.028	0.116	2.61333386219901e-17
Lztfl1	1.49273507355182e-11	-0.675133501707748	0.052	0.118	2.03653846084674e-07
Ablim1	5.79559323195128e-21	-0.678493711412204	0.182	0.316	7.90692784635113e-17
Nfkbia	2.61829362684603e-12	-0.682992786461157	0.092	0.174	3.57213799510604e-08
Arhgdib	2.42413302219042e-52	-0.685386416251261	0.524	0.703	3.30724468217439e-48
Cd37	2.71154352888022e-21	-0.688345531202407	0.03	0.119	3.69935883645128e-17
Pld3	1.44226287254803e-18	-0.692966001465352	0.03	0.11	1.96767923701728e-14
Mndal	5.23162129657497e-15	-0.693869849167619	0.081	0.173	7.13750093491723e-11
Sp110	1.04669428940408e-20	-0.695935582123531	0.138	0.266	1.42800501903399e-16
Arhgef1	1.72547632368132e-15	-0.698306991433658	0.086	0.18	2.35406734839843e-11
Dusp2	9.25957446520474e-18	-0.700842077847574	0.056	0.148	1.26328374428788e-13
Id3	5.39954616034906e-15	-0.704026131424291	0.085	0.178	7.36660082656422e-11
Tox	3.00728819871463e-13	-0.713989307710926	0.055	0.129	4.10284328950637e-09
Arhgap30	2.19548933204561e-21	-0.720000815214593	0.152	0.284	2.99530609570982e-17
Dok2	6.16408014423514e-19	-0.720778028047338	0.037	0.122	8.40965454078e-15
Cdk2ap2	4.9806850753406e-22	-0.721643249997232	0.135	0.268	6.79514864828718e-18
Atp1b1	5.97480466865257e-17	-0.734755829457375	0.056	0.144	8.1514260094427e-13
Cyba	4.91197690971207e-27	-0.73897160205703	0.141	0.295	6.70141009792018e-23
Grap	2.34815607056529e-23	-0.746322691925767	0.04	0.142	3.20358932707222e-19
Prkcq	3.46452443444964e-22	-0.748551148693579	0.03	0.12	4.72665068591965e-18
Arpc5	1.3641082239832e-37	-0.752561568936885	0.363	0.537	1.86105284998027e-33
Emp3	3.3888738149644e-24	-0.753753724842975	0.094	0.224	4.62344054575593e-20
Rasal3	1.23855338815386e-21	-0.754677984373865	0.068	0.179	1.68975838745831e-17
H2-T23	1.28083086351412e-25	-0.756575227205802	0.035	0.139	1.74743754709231e-21
Galnt6	2.79114267393631e-23	-0.756973274213629	0.021	0.107	3.80795595005131e-19
Traf3ip3	2.17616875567763e-21	-0.757712179862083	0.07	0.181	2.968947033371e-17
Ppp1r18	2.6509228903882e-26	-0.767957063775108	0.037	0.146	3.61665409935662e-22
Gbp7	7.81223749415886e-18	-0.769133122408891	0.051	0.14	1.06582356132809e-13
Sh3bgrl3	6.97383996651754e-40	-0.779711636641285	0.288	0.487	9.51440986631988e-36
Lgals1	2.27673778154946e-22	-0.7828411651018	0.198	0.336	3.10615335536793e-18
Trim12c	4.07384205627625e-28	-0.783145704802124	0.012	0.102	5.55794271737769e-24
Macf1	3.68855037275753e-21	-0.787897460023144	0.087	0.203	5.0322892735531e-17
Ifi203	3.49379454901132e-26	-0.792723988428941	0.032	0.135	4.76658390321614e-22
Coro1a	8.57085044222934e-33	-0.793701419382085	0.189	0.367	1.16932112583335e-28
Il7r	5.01070907695832e-17	-0.799088767961282	0.04	0.121	6.83611039369423e-13
Psme2	1.74126714395061e-33	-0.80777929408962	0.231	0.414	2.37561076449182e-29
Cd28	1.455164117486e-21	-0.807945697639589	0.129	0.258	1.98528040548615e-17
Myl6	6.9769725326322e-29	-0.811404380174742	0.157	0.315	9.51868362627011e-25
Pydc3	1.60382687738228e-36	-0.815493846357283	0.005	0.104	2.18810100881264e-32
Vasp	5.44905076116413e-30	-0.826110673776803	0.049	0.175	7.43413995345622e-26
Hmha1	3.59811758501143e-28	-0.829137123358809	0.08	0.217	4.90891182123110e-24
Ptprc	8.24140698927107e-67	-0.831455915558192	0.439	0.669	1.12437515554625e-62
Anxa6	2.54117554965806e-32	-0.835130566445534	0.034	0.157	3.46692580239849e-28
Gimap1	3.76978745468258e-30	-0.836526236342671	0.059	0.193	5.14312102442344e-26
Rps28	5.66119307063499e-28	-0.847613108221705	0.309	0.451	7.72356570626732e-24
Rapgef6	1.80429546740469e-26	-0.84866763067798	0.081	0.213	2.46160030618021e-22
Ifi47	1.73685360081115e-28	-0.852691969252107	0.046	0.167	2.36958936758665e-24
Limd2	5.47844049312837e-48	-0.855772562322723	0.305	0.524	7.47423636477504e-44
Trim12a	8.20733648369641e-31	-0.857920319435796	0.023	0.133	1.1197269164707e-26
Tpm4	5.05339547154559e-32	-0.858781010895947	0.056	0.194	6.89434744182965e-28
Zfp36l1	2.20969704043666e-26	-0.860121093597382	0.037	0.144	3.01468967226774e-22
Bin2	5.00173189100883e-33	-0.860580163838321	0.115	0.28	6.82386281890335e-29
Pdcd4	2.17404709923502e-23	-0.861214642902436	0.081	0.202	2.96605245748634e-19
Samd9l	9.35932220004027e-33	-0.861997937885766	0.013	0.115	1.27689232775149e-28
Ier2	6.53200992798485e-30	-0.872177065414865	0.059	0.191	8.91162114474972e-26
Lsp1	4.25773297025796e-44	-0.876887482075281	0.185	0.403	5.80882509132293e-40
Actb	5.57358603428972e-297	-0.889730685829231	0.977	0.998	7.60404342658146e-293
Myh9	5.87249467007554e-34	-0.898672153004104	0.154	0.331	8.01184447838405e-30
Rtp4	2.53217127396081e-37	-0.906579862476697	0.005	0.106	3.45464126906473e-33
Itgb2	2.89461124862964e-38	-0.909339215122759	0.036	0.176	3.94911812650541e-34
Ltb	4.06495709016769e-35	-0.91355505024865	0.006	0.103	5.54582095811578e-31
Bin1	2.78251721021375e-37	-0.914605887396741	0.025	0.154	3.79618822989462e-33
Skil	3.43903884079804e-34	-0.914726110044647	0.016	0.126	4.69188069050076e-30
Cdc42se1	5.83760198666776e-39	-0.916027193066583	0.05	0.205	7.96424039041082e-35
Jak1	1.20351385056935e-41	-0.916163083060299	0.185	0.386	1.64195394633176e-37
Gm4955	8.37930947156377e-41	-0.918429788363339	0.001	0.104	1.14318919120545e-36
Dgka	2.59166476926831e-33	-0.928396060839132	0.027	0.146	3.53580824471276e-29
Tapbp	6.57626082780481e-37	-0.934876463196999	0.022	0.145	8.9719926473741e-33
Lcp1	3.04900543886725e-61	-0.947858860161862	0.358	0.589	4.15975812024658e-57
Isg15	7.64184183451906e-35	-0.949597777153644	0.007	0.106	1.04257648148343e-30
Rps29	7.37674000707888e-46	-0.971272219506245	0.475	0.62	1.00640863916577e-41
Pyhin1	4.24784197681223e-39	-0.977452603163965	0.005	0.112	5.79533080896493e-35
Ckb	6.00615535041541e-38	-0.979069897109131	0.005	0.109	8.19419774457174e-34
Bcl2	1.31226944869813e-39	-0.981024735426998	0.014	0.135	1.79032920885886e-35
Egr1	1.96269525259291e-28	-0.993119252463666	0.016	0.111	2.67770513311251e-24
Inpp4b	2.38025854391641e-48	-1.02255777808403	0.005	0.134	3.24738673146516e-44
Igfbp4	9.03998578446804e-51	-1.03992730029341	0.001	0.128	1.23332526057497e-46
Evl	6.3465295943469e-45	-1.04151693481777	0.016	0.152	8.65857032556748e-41
Rps27	1.1074660221078e-69	-1.06896017568328	0.444	0.656	1.51091589396167e-65
Nkg7	2.04822657916275e-39	-1.08213445487196	0.016	0.14	2.79439552195175e-35
S100a10	1.22774593777568e-45	-1.08454894207858	0.046	0.213	1.67501378290736e-41
Add3	7.43854431655173e-47	-1.10857964879456	0.08	0.269	1.01484060110715e-42
Malat1	2.60395742216543e-106	-1.10902902003383	0.705	0.868	3.5525791110603e-102
Gimap6	2.21391103863469e-50	-1.12621606356474	0.057	0.246	3.02043883000931e-46
Cytip	3.33607196714655e-54	-1.14511765678757	0.012	0.165	4.55140298477804e-50
Samhd1	5.06561873489705e-50	-1.14749994645781	0.002	0.128	6.91102364002004e-46
Slfn1	2.10108006462348e-49	-1.1568761120199	0.001	0.123	2.86650353216581e-45
Il2rg	2.22910071497281e-79	-1.16095232440626	0.202	0.501	3.0411621054374e-75
Laptm5	5.36070180050597e-82	-1.18018528782191	0.195	0.496	7.3136054664303e-78
Itgb7	1.20075453346012e-62	-1.18251113920304	0.002	0.16	1.63818940999964e-58
Id2	8.3773352704327e-44	-1.2162220707834	0.019	0.156	1.14291985094513e-39
Cd53	1.33007495775645e-66	-1.2180409469985	0.009	0.187	1.81462126486712e-62
Trim30a	4.09260786394184e-49	-1.22851851205366	0.016	0.162	5.58354490877585e-45
Cotl1	3.26950875123622e-62	-1.23322964245287	0.101	0.336	4.46059078931157e-58
Ccr7	4.42690045964747e-69	-1.24770979286346	0.003	0.177	6.03962029709704e-65
Rgs10	4.2707996361433e-64	-1.29893978580594	0.117	0.362	5.8266519435903e-60
Fxyd5	5.84976867511699e-71	-1.31277595359548	0.032	0.249	7.98083940346211e-67
Ms4a6b	5.33570202072871e-62	-1.32190021707298	0.046	0.253	7.27949826688017e-58
Msn	7.57393148725917e-102	-1.34215974460622	0.204	0.543	1.03331147280677e-97
B2m	3.29068696186427e-111	-1.34348595153053	0.327	0.64	4.48948422207142e-107
Cd5	2.11795373557157e-65	-1.35673026603212	0.028	0.227	2.8895242814403e-61
Stat1	4.18035176823358e-65	-1.3887394586163	0.054	0.273	5.70325391740108e-61
Klf2	4.58374403586376e-74	-1.41015736615439	0.002	0.187	6.25360198812893e-70
Tes	6.0910738207664e-87	-1.43790573118986	0.011	0.24	8.3100520136716e-83
Ccnd2	3.5203830240008e-88	-1.46979799653542	0.09	0.381	4.8028585596443e-84
Trac	3.57389264000945e-90	-1.49360146920171	0.019	0.265	4.87586172876489e-86
Stk17b	2.40855049308039e-93	-1.49381395151211	0.041	0.315	3.28598543770957e-89
Ifi27l2a	1.93517074958519e-64	-1.53494457026793	0.001	0.159	2.64015345365908e-60
H2-K1	1.07933360319297e-89	-1.53501864876655	0.029	0.284	1.47253483483617e-85
Ccr9	5.85584732219002e-68	-1.59155257028163	0.054	0.282	7.98913250166385e-64
Slfn2	6.50237518993223e-102	-1.64188704140814	0.029	0.31	8.87119047162454e-98
Cnn2	4.18669730924485e-121	-1.75504235599777	0.033	0.357	5.71191113900274e-117
Cd2	1.83761695727758e-149	-1.75790096907215	0.093	0.508	2.50706081481381e-145
Sp100	4.03650811658754e-133	-1.77489244956892	0.034	0.387	5.50700802346038e-129
Vim	1.72724822191366e-138	-1.8684695952592	0.019	0.365	2.3564847491568e-134
Gimap4	5.66376753673199e-122	-1.88373604622187	0.002	0.292	7.72707805036346e-118
Shisa5	7.04238289554347e-159	-1.97207721470732	0.048	0.456	9.60792298438995e-155
H2-D1	8.1406938058747e-171	-2.05246830504885	0.067	0.508	1.11063485593548e-166
Itm2a	1.8614185665153e-108	-2.27595609420144	0.052	0.361	2.53953335029682e-104
Tmsb4x	0	-2.62054255187185	0.255	0.906	0
Ms4a4b	5.81597847849088e-209	-2.70083373490259	0.018	0.494	7.9347394382051e-205
Tmsb10	0	-3.08667706089303	0.056	0.731	0
Cd52	0	-3.25800574938283	0.019	0.758	0
