# Supplementary material for: Single-Cell Analysis Identifies Thymic Maturation Delay in Growth-Restricted Neonatal Mice
Source: Front Immunol. 2018 Nov 1;9:2523. doi: 10.3389/fimmu.2018.02523 (PMC6221967; doi:10.3389/fimmu.2018.02523)
Supplement: Supplementary file 2 [file Data_Sheet_1.ZIP › S7A.10 - T-Cell.Table.3.vs.4.adjp.0.01.csv]

	p_val	avg_logFC	pct.1	pct.2	p_val_adj
Ccnd3	4.04440810331052e-55	0.820693947352696	0.711	0.513	5.51778597534655e-51
Ubb	1.13625284828964e-89	0.803196492459024	0.903	0.736	1.55018976092156e-85
Rrm2	1.73394826143725e-57	0.753726481680093	0.736	0.553	2.36562561307885e-53
H1f0	4.98878398069873e-12	0.73823967066024	0.291	0.189	6.80619798486727e-08
Cdkn2d	1.40848641830793e-16	0.737356780025422	0.32	0.193	1.92159802049752e-12
Sin3a	8.42272003569841e-10	0.721825671711129	0.162	0.084	1.14911169447033e-05
Dnajc3	3.57178273329826e-14	0.704286707766939	0.32	0.205	4.87298318303881e-10
Asf1b	5.18869589124114e-17	0.69763650269711	0.373	0.251	7.07893780442029e-13
Cdkn1c	5.32876226860443e-10	0.679586522636105	0.124	0.053	7.27003036305702e-06
Smc4	1.0594935308484e-61	0.675597404980231	0.84	0.736	1.44546702413648e-57
H2afx	1.77814361584324e-14	0.667552497871275	0.452	0.351	2.42592133509493e-10
D17H6S56E-5	4.76612097524491e-20	0.648145963458309	0.481	0.358	6.50241884652663e-16
Mki67	4.09292231141319e-51	0.641292427682435	0.83	0.681	5.58397390946102e-47
Incenp	5.08879229360739e-20	0.638693560700633	0.529	0.418	6.94263932616856e-16
E2f2	1.76523878938473e-09	0.621494961249086	0.262	0.178	2.40831528035759e-05
Ctcf	4.73628874994528e-20	0.619913460930471	0.526	0.409	6.46171874155034e-16
Smc2	4.8158890417488e-24	0.619716418332754	0.557	0.427	6.57031741965789e-20
Tyms	2.31565049535286e-17	0.618772671210322	0.445	0.323	3.15924197080991e-13
Esco2	1.1159535707185e-17	0.60803134071342	0.424	0.287	1.52249545653125e-13
2810417H13Rik	1.50803379811337e-53	0.603477737338965	0.853	0.781	2.05741051076607e-49
Hist1h1b	6.35709904939657e-16	0.595367599331737	0.471	0.35	8.67299023309174e-12
Lck	7.96042026193136e-27	0.585052644346588	0.649	0.562	1.0860401363353e-22
Malat1	2.1546860212961e-44	0.572568992666237	0.839	0.705	2.93963813885426e-40
Hdac1	1.02020460875083e-14	0.565431357113228	0.481	0.39	1.39186514771875e-10
Ighm	4.41123119482542e-07	0.563798752091245	0.293	0.226	0.00601824271910032
Cenpe	2.47560719326134e-10	0.553766426133991	0.454	0.388	3.37747089376645e-06
Supt16	1.56842571024641e-11	0.53949715405537	0.502	0.461	2.13980319648918e-07
Thrap3	7.63240781467499e-14	0.539344672924273	0.507	0.444	1.04128939815611e-09
Lat	2.8653427620766e-09	0.518359429776688	0.467	0.421	3.9091871303011e-05
Cd8a	7.344004184132e-18	0.514097698878996	0.558	0.462	1.00194249084113e-13
Nipbl	1.66082879729944e-09	0.510088218452359	0.392	0.315	2.26586872815563e-05
Limd2	2.87148642249738e-07	0.507375988004821	0.358	0.295	0.00391756892621317
Ppp1ca	1.28788449154997e-10	0.500914922799388	0.478	0.426	1.75706081182162e-06
Pfn1	1.00684295143253e-23	0.498689151422414	0.672	0.614	1.3736358386394e-19
Ezr	9.9391171806396e-12	0.490857446749732	0.536	0.485	1.35599375695466e-07
Fbxo5	1.79611813517954e-10	0.487866053527239	0.423	0.334	2.45044397182544e-06
Trbc1	5.45291382919891e-12	0.46782642470951	0.578	0.516	7.43941033717607e-08
Whsc1	1.72700080892866e-08	0.465751484106544	0.414	0.347	0.000235614720362137
Arpc2	9.96730446089914e-15	0.463875381139181	0.604	0.575	1.35983934760047e-10
H3f3b	4.33346065241086e-27	0.440671375420066	0.821	0.795	5.91214036808414e-23
Sept7	1.90070937319953e-10	0.427909554820934	0.538	0.493	2.59313779785611e-06
H2afv	1.10258150600514e-17	0.414448096236978	0.711	0.642	1.50425194864282e-13
Top2a	2.54237012420103e-27	0.401234366993138	0.851	0.726	3.46855556044746e-23
Prc1	6.90713434512596e-07	0.390724172790492	0.477	0.428	0.00942340338705534
Nusap1	2.73051846454145e-13	0.389136515046956	0.572	0.457	3.72524634117389e-09
Ezh2	3.41786039320602e-16	0.386550550251481	0.703	0.67	4.66298693445098e-12
Anp32e	2.27142375664138e-35	0.383522649494266	0.906	0.873	3.09890343118584e-31
Psmb8	5.38173651141128e-08	0.380579916591909	0.535	0.518	0.000734230312251841
Hnrnpu	1.58544679555335e-21	0.358914113468204	0.822	0.834	2.16302506317343e-17
Actb	4.09152041131389e-46	0.354860691347856	0.982	0.964	5.58206129715554e-42
Calm1	4.71019452208033e-22	0.348586316612777	0.817	0.822	6.4261183864742e-18
Stmn1	6.39823649272758e-27	0.346468582055699	0.872	0.83	8.72911404702824e-23
Tubb5	1.24502637004153e-10	0.284865292714248	0.739	0.726	1.69858947664766e-06
Dek	4.65576227001114e-12	0.279163466108849	0.781	0.788	6.35185646497619e-08
Trbc2	9.13515999286914e-12	0.26093783366882	0.925	0.933	1.24630987782714e-07
Rps5	2.01251493800281e-15	-0.251631025034385	0.678	0.85	2.74567412991723e-11
Aimp1	3.00159428825076e-09	-0.252074496347769	0.09	0.172	4.09507508746051e-05
Ptpn18	3.81472307736031e-10	-0.253590394854099	0.062	0.137	5.20442669444267e-06
Dnajc19	3.8255492391648e-08	-0.254642745613813	0.113	0.195	0.000521919682699253
AI662270	8.60386897414473e-12	-0.256949762528768	0.162	0.283	1.17382584414257e-07
Pfdn4	1.54352450965773e-09	-0.257107215776794	0.071	0.147	2.10583048852603e-05
Tkt	4.65470283045302e-07	-0.258378480936139	0.105	0.176	0.00635041107158706
H2-Ke2	9.65791172397179e-09	-0.261575726802185	0.063	0.131	0.000131762889650147
Gm26924	3.52588477846162e-15	-0.262571454732882	0.193	0.346	4.81036460325519e-11
Mrps28	6.08965987881213e-09	-0.263952110826602	0.067	0.137	8.30812297266339e-05
Ldha	7.42926951637196e-13	-0.264281123116519	0.3	0.471	1.01357524011863e-08
Luc7l3	2.28511038149342e-10	-0.26497915532291	0.219	0.341	3.11757609347147e-06
Tcea1	1.71122655987891e-08	-0.266203386697898	0.126	0.213	0.000233462639564279
Zmat2	2.43174529321783e-09	-0.266513344143964	0.105	0.193	3.31763010353709e-05
Actg1	1.8436432177481e-08	-0.267888636575334	0.078	0.15	0.000251528244197374
Mrpl36	4.19017111308496e-09	-0.268314859381923	0.09	0.169	5.71665044958182e-05
Higd2a	4.54961438398002e-08	-0.268893397883716	0.054	0.114	0.000620703890406394
1110001J03Rik	2.68522430608668e-09	-0.268934804112451	0.047	0.111	3.66345152079405e-05
Cct2	5.05761850142923e-11	-0.269177130213704	0.174	0.295	6.9001089214999e-07
Srp19	1.11109013363695e-15	-0.269260120811034	0.186	0.342	1.51586026932089e-11
Rfc3	2.61358919801775e-07	-0.27072113526153	0.126	0.205	0.00356571974285561
Cebpz	3.1773262744097e-08	-0.273822608220451	0.072	0.141	0.000433482623617715
Timm10b	9.10586904477208e-10	-0.273918846341222	0.063	0.138	1.24231371377826e-05
Cox7a2l	3.34073211095696e-09	-0.275129857075835	0.133	0.227	4.55776081897858e-05
Eif3j1	1.69591790580223e-07	-0.276107039555788	0.074	0.138	0.00231374079888599
Smn1	1.81140495318187e-07	-0.277216732473415	0.07	0.133	0.00247129977762603
mt-Nd1	3.35630295498526e-17	-0.277415025381876	0.517	0.746	4.5790041214864e-13
H3f3a	1.69460415558292e-15	-0.282856721028551	0.261	0.431	2.31194844946177e-11
Lyar	1.22450776738791e-10	-0.283895529497208	0.186	0.305	1.67059594704733e-06
Psme1	1.65327823964611e-10	-0.283942217101039	0.105	0.199	2.25556750234918e-06
Timm44	1.39555407806175e-07	-0.284117054091141	0.056	0.114	0.00190395442869965
Ssb	5.14621053234774e-18	-0.284592265370542	0.346	0.563	7.02097502928202e-14
Pa2g4	2.25354984293053e-12	-0.28504764277514	0.316	0.48	3.07451805071012e-08
Pam16	4.18016072808049e-08	-0.286678622082056	0.056	0.117	0.000570299328132021
Hsp90aa1	7.60165889793713e-18	-0.287966963617915	0.365	0.575	1.03709432344556e-13
Ndufa13	4.39372578588173e-15	-0.288783367514411	0.193	0.346	5.99436008967845e-11
Pfdn5	2.14194177500146e-11	-0.290431822787509	0.155	0.27	2.92225116363449e-07
Ncl	7.62007111186842e-17	-0.291033793470911	0.676	0.853	1.03960630179221e-12
Rpl29	6.5616215288874e-13	-0.294147392955183	0.191	0.329	8.95202025186108e-09
Rpsa	6.97736854806676e-22	-0.29429024293941	0.489	0.74	9.51922391012748e-18
Trmt112	2.20167244725696e-12	-0.294575420995946	0.117	0.228	3.00374171979267e-08
Rps19bp1	1.10707713972855e-10	-0.295641509381223	0.056	0.131	1.51038534173166e-06
Cks2	3.02375689153316e-11	-0.297023773729083	0.213	0.342	4.12531152711869e-07
1810037I17Rik	2.60431001362252e-12	-0.297519826059262	0.115	0.223	3.5530601515852e-08
Nme1	6.16684061151732e-14	-0.299532774416025	0.249	0.404	8.41342064629308e-10
Rpa3	1.78364862868906e-12	-0.302356227086116	0.151	0.272	2.43343182412049e-08
Cwc15	6.22246820840625e-15	-0.302599391492111	0.189	0.339	8.48931337672865e-11
Nfx1	2.88436604290837e-08	-0.303204494781161	0.066	0.132	0.000393514059233989
Ppid	2.08778396135649e-08	-0.305379647887536	0.136	0.225	0.000284836365847866
Gnb2l1	6.15983761733248e-18	-0.311790126943024	0.352	0.568	8.40386646132671e-14
Prkrip1	1.56035342306017e-10	-0.31217926146289	0.052	0.124	2.12879017508099e-06
Tcf25	3.19105091633433e-11	-0.312609683618144	0.185	0.306	4.35355076515493e-07
Lgals1	4.63692980905348e-16	-0.312647692719232	0.229	0.399	6.32616333849167e-12
Magoh	1.38748569327955e-14	-0.31288213475626	0.157	0.293	1.89294673134129e-10
Ndufaf4	9.76297489829219e-09	-0.313027346951805	0.054	0.117	0.0001331962665374
Mki67ip	2.11887297691091e-09	-0.313922158002605	0.094	0.176	2.89077840239955e-05
Smim11	6.35333398159587e-10	-0.313989028917211	0.078	0.159	8.66785355109124e-06
Rpf2	2.45444191160655e-10	-0.315167156466165	0.098	0.187	3.34859510000481e-06
Arpp19	1.9991930760354e-17	-0.316001529978502	0.225	0.399	2.72749911363509e-13
Cct3	8.43045179052819e-10	-0.317629120397671	0.13	0.225	1.15016653778176e-05
Hint1	3.24610273159967e-20	-0.318436225285615	0.289	0.5	4.42865795672143e-16
Ndufa12	3.65795292121022e-15	-0.321333018850794	0.18	0.326	4.9905451704071e-11
Nasp	9.61903599313421e-14	-0.3235309097407	0.272	0.429	1.3123250805433e-09
Mrpl23	4.6937420622805e-10	-0.32511898210023	0.044	0.109	6.40367229556929e-06
Gtpbp4	2.15226901388418e-10	-0.327075135850776	0.117	0.21	2.93634061564219e-06
Cdca7	6.79252605533335e-22	-0.327800996125913	0.267	0.482	9.26704329729129e-18
Sars	9.19875032511961e-09	-0.328503042172085	0.112	0.195	0.000125498550685607
Bzw2	5.52858814342592e-12	-0.328919796911586	0.175	0.298	7.54265280407599e-08
Dkc1	1.73222124575183e-10	-0.329157994579894	0.141	0.244	2.36326944557922e-06
Ssbp1	6.30223429915166e-13	-0.329220692257401	0.1	0.205	8.5981382543326e-09
Uqcrh	4.47125005012401e-20	-0.333677625514349	0.242	0.44	6.10012644338419e-16
Sod1	2.64881514910241e-12	-0.334077059140001	0.102	0.204	3.61377850792042e-08
Rsl1d1	8.23316273842704e-14	-0.334664192610118	0.214	0.358	1.1232503924036e-09
Eef1a1	9.76016109358533e-25	-0.335313603623372	0.489	0.747	1.33157877799785e-20
Cfdp1	1.22277778988583e-11	-0.339360661827813	0.106	0.206	1.66823573874123e-07
Thoc7	1.20361929716857e-14	-0.339465710993376	0.203	0.351	1.64209780712708e-10
Trp53	5.92917526024222e-12	-0.341668086392432	0.096	0.195	8.08917380754846e-08
Chchd1	8.18465350481583e-18	-0.342605645549304	0.128	0.271	1.11663227766202e-13
Snrpb2	8.02908550273804e-14	-0.345102031830691	0.148	0.273	1.09540813513855e-09
Morf4l1	4.88125067077954e-19	-0.347529403886711	0.28	0.478	6.65949029014453e-15
Ndufc2	8.6289849990074e-17	-0.348086825151936	0.248	0.422	1.17725242341458e-12
Rpl7	1.83658613274884e-23	-0.350917587782039	0.41	0.659	2.50565446090924e-19
Ndufs6	3.93274805602993e-15	-0.351960659129135	0.126	0.253	5.36544817284164e-11
Btf3	1.5097868042315e-19	-0.352961574027412	0.222	0.412	2.05980213701303e-15
Rpl7a	1.03803531596084e-19	-0.357742009061942	0.35	0.565	1.41619158156538e-15
Tomm5	1.43501559483829e-09	-0.358122139635917	0.06	0.13	1.95779177603788e-05
Snrpd1	7.49964346597205e-20	-0.358377378653768	0.254	0.446	1.02317635806257e-15
Snhg5	1.07322252637856e-09	-0.358529273584175	0.047	0.112	1.46419749273827e-05
H2afj	6.62252618582178e-15	-0.359179850548137	0.16	0.296	9.03511247531666e-11
Apex1	2.92287395315126e-09	-0.361445568313884	0.073	0.146	3.98767693428427e-05
Bola3	6.01813112565018e-13	-0.364228737369673	0.078	0.173	8.21053629472455e-09
Ptms	4.86594344773695e-12	-0.364745674295372	0.082	0.177	6.63860664574752e-08
Rps4x	7.90050315137512e-23	-0.36645981846639	0.444	0.696	1.07786564494211e-18
Atp5j	5.77216585191835e-27	-0.366596259017783	0.399	0.669	7.87496587177221e-23
Nhp2	1.31406457496965e-14	-0.366953505726037	0.109	0.225	1.7927782996311e-10
Uqcc2	2.53747024711956e-13	-0.373526164398708	0.088	0.189	3.46187065814522e-09
Timm8b	7.65627144778387e-12	-0.373537648476378	0.092	0.186	1.04454511362115e-07
Rbm3	3.62650211475283e-22	-0.377206454520865	0.216	0.419	4.94763683515728e-18
Gm8186	4.72354019191588e-11	-0.377440771011679	0.041	0.109	6.44432588383084e-07
Ndufb2	5.37031614106945e-15	-0.385120859475889	0.097	0.209	7.32672231126105e-11
Rpl5	6.99827768897716e-23	-0.387005241133588	0.387	0.615	9.54775025107154e-19
Minos1	3.44530725638808e-25	-0.388389923475792	0.284	0.514	4.70043268989026e-21
Denr	3.15473775428308e-15	-0.389384864599921	0.11	0.23	4.30400871816841e-11
Cenpw	2.55513138523329e-14	-0.389497667167579	0.075	0.176	3.48596574887378e-10
Slirp	3.54909941145928e-12	-0.391080484363727	0.064	0.149	4.8420363270539e-08
Llph	3.75361130660126e-12	-0.394687570324084	0.045	0.118	5.1210519055961e-08
Naca	9.25491408839202e-26	-0.397686485609481	0.366	0.613	1.26264792907932e-21
Mybbp1a	7.2971306752241e-09	-0.397743822865714	0.069	0.138	9.95547538020824e-05
Swi5	4.58664774118502e-15	-0.400438231364451	0.162	0.297	6.25756351329872e-11
Hmgb2	2.1461752533231e-40	-0.401351125747136	0.879	0.967	2.9280268981087e-36
Polr2k	2.46664775608295e-14	-0.401418282944726	0.041	0.122	3.36524753362397e-10
Pet100	4.11861761063505e-12	-0.402796120084454	0.043	0.116	5.6190300061894e-08
Taf1d	3.20407938094502e-16	-0.405098200300422	0.079	0.19	4.37132549942329e-12
Phpt1	1.20825255650931e-12	-0.406204887260322	0.077	0.168	1.64841896284565e-08
RP23-45G16.5	2.77866973285505e-20	-0.40955585091815	0.257	0.457	3.79093911653414e-16
Atad3a	6.84351641431923e-13	-0.411516695090437	0.036	0.108	9.33660944405573e-09
Ndufa6	3.96410108564369e-23	-0.413090043430048	0.162	0.342	5.40822311114369e-19
Ppia	6.9124492858321e-29	-0.413460978804565	0.64	0.821	9.43065456066073e-25
Rps3	6.32670449810349e-37	-0.413498429232456	0.631	0.874	8.63152294676259e-33
Ndufa4	7.52096578550262e-27	-0.41652507461436	0.284	0.522	1.02608536211612e-22
Eny2	1.1823618864286e-18	-0.417754550783353	0.105	0.241	1.61309632165453e-14
Nop58	5.69457645488003e-21	-0.418800039624972	0.239	0.432	7.76911065739283e-17
Rplp0	2.67613078188634e-44	-0.419074119967744	0.695	0.916	3.65104522572753e-40
Gng5	8.74777492594059e-19	-0.419727917692881	0.102	0.236	1.19345893314607e-14
Tbca	1.04369058813394e-17	-0.423456114135689	0.095	0.221	1.42390706939114e-13
Tmem256	1.85696149367201e-15	-0.428006763409803	0.105	0.224	2.53345256581673e-11
Polr2l	1.08891046212076e-12	-0.428082762323442	0.035	0.104	1.48560054347135e-08
Mrps21	3.35518130843518e-16	-0.429457284410752	0.073	0.18	4.57747385909812e-12
Anapc13	5.1618809691776e-20	-0.434306746579434	0.085	0.217	7.042354206249e-16
Mrpl33	8.44163721463086e-22	-0.43772103270328	0.128	0.287	1.15169256519209e-17
Lamtor2	3.66843996935501e-16	-0.439934296302484	0.051	0.146	5.00485265019104e-12
Gltscr2	3.57152000230232e-23	-0.440577114758976	0.158	0.339	4.87262473914105e-19
Uqcrq	6.93542500171976e-26	-0.445303139224369	0.2	0.409	9.46200032984627e-22
Rps9	4.34783257748816e-49	-0.45148389316289	0.705	0.93	5.9317479854671e-45
Rpl18a	4.57414776878419e-54	-0.452155713187626	0.706	0.928	6.24050980095228e-50
B2m	8.67515154105207e-19	-0.455343811715388	0.193	0.354	1.18355092474573e-14
Lsm5	1.59743064821422e-24	-0.456513546877843	0.116	0.285	2.17937463335866e-20
Rps6	1.44844599895183e-42	-0.45679857995961	0.613	0.845	1.97611487636998e-38
Cycs	3.8491431049851e-19	-0.457909352253713	0.149	0.3	5.25138593813117e-15
Pdap1	5.46535350244332e-19	-0.458792733267284	0.182	0.342	7.45638178338342e-15
Ndufa5	5.46179906724653e-18	-0.459077207361394	0.136	0.278	7.45153246744444e-14
Polr2f	1.53594745280281e-14	-0.459555438086883	0.065	0.16	2.09549310985888e-10
Skp1a	8.15365945255212e-31	-0.460377775170572	0.308	0.571	1.11240375911169e-26
Snrpe	1.0534801569692e-27	-0.460407475622522	0.221	0.44	1.43726297815308e-23
Rpl10	1.18667617947674e-29	-0.463066936855639	0.33	0.586	1.61898231166012e-25
Snhg1	1.34304386203176e-13	-0.467009762815331	0.039	0.115	1.83231474096994e-09
1500012F01Rik	5.42542043320386e-17	-0.468161087974283	0.041	0.132	7.40190109702003e-13
Uqcrb	6.73006419951118e-24	-0.469317278844022	0.172	0.354	9.1818265873931e-20
Atp5g1	3.50248347049966e-22	-0.469816131956946	0.188	0.369	4.77843819880269e-18
Ndufv3	5.69074612911403e-22	-0.472166717145702	0.118	0.271	7.76388494395027e-18
Ndufs5	1.96197974587999e-19	-0.472767104182342	0.069	0.187	2.67672896730407e-15
Gm6472	7.96678436013846e-17	-0.477109227584886	0.054	0.153	1.08690839025369e-12
Bola2	1.50387291465035e-17	-0.483672349140873	0.061	0.167	2.05173381745748e-13
Ddx21	4.6499667880062e-13	-0.484094977082995	0.114	0.22	6.34394968887685e-09
Rpl15	2.46701136993544e-28	-0.484975924919434	0.289	0.523	3.36574361200292e-24
Hspd1	2.11237050007908e-26	-0.487754460892203	0.308	0.543	2.88190707325789e-22
Ndufa2	2.16919718795126e-25	-0.494005937673099	0.16	0.344	2.95943572352191e-21
Ubl5	9.74739464139237e-27	-0.494208450127883	0.185	0.388	1.32983705092516e-22
Cox7a2	8.71068538285246e-33	-0.495139292529627	0.247	0.5	1.18839880678256e-28
Ndufc1	4.3735105254005e-29	-0.495411758960848	0.217	0.44	5.9667804098039e-25
Uqcr11	6.30773368909667e-25	-0.496344459512147	0.166	0.351	8.60564107203459e-21
C1qbp	5.5313638960571e-18	-0.497146477053549	0.123	0.259	7.5464397633907e-14
Tma7	5.80343784896032e-25	-0.498357825657676	0.16	0.345	7.91763025733656e-21
Ptma	2.05174945580121e-113	-0.50042127664114	0.946	0.998	2.79920178254959e-109
Dbi	1.24672250335125e-32	-0.50199249982464	0.189	0.422	1.70090351132211e-28
Eef1g	2.64986476855922e-30	-0.504741318055676	0.255	0.495	3.61521050374534e-26
Fabp5	1.24857847132286e-15	-0.50709210187669	0.07	0.17	1.70343560842577e-11
Atp5j2	8.31349093556693e-36	-0.510413581573468	0.263	0.527	1.1342095683394e-31
Ndufb4	5.64013705655664e-23	-0.517464804154735	0.056	0.181	7.69483898626023e-19
Rpl3	4.7527998885823e-41	-0.52047831068984	0.535	0.789	6.48424488799283e-37
Ddx18	6.72682242212867e-19	-0.521219332398109	0.069	0.185	9.17740383051014e-15
Rps2	7.43771004487376e-42	-0.522053154284064	0.548	0.81	1.01472678142213e-37
Tmem258	3.7357705056214e-26	-0.522411204052728	0.154	0.338	5.09671170081928e-22
Ost4	1.71298872144968e-21	-0.524055643578234	0.075	0.205	2.3370305126738e-17
Myeov2	2.39805321369865e-27	-0.524842721824155	0.073	0.228	3.27166399944906e-23
Cox8a	2.7375469507484e-35	-0.530914120220991	0.27	0.533	3.73483530490605e-31
Gm10269	2.03945787872795e-23	-0.531750949302916	0.071	0.205	2.78243238394855e-19
Rpl18	1.71336497269422e-48	-0.542067474551201	0.468	0.771	2.33754383224673e-44
Tmsb4x	1.3725447909011e-33	-0.542499217940227	0.419	0.685	1.87256285822637e-29
Mrps33	7.30412684516171e-26	-0.547254803121106	0.068	0.209	9.96502025485412e-22
Rpl13a	2.10909645161497e-69	-0.548888574130805	0.681	0.913	2.8774402889383e-65
Myc	1.72668355588575e-15	-0.54897826854368	0.042	0.128	2.35571437529493e-11
Gm2000	3.03130495796507e-17	-0.549440634045663	0.036	0.123	4.13560935415175e-13
Hsp90ab1	1.55963042371934e-56	-0.551219587041912	0.659	0.898	2.12780378708029e-52
Cox5b	3.72055653566785e-38	-0.554376556783227	0.232	0.503	5.07595528161164e-34
Rps14	8.70045729204525e-73	-0.559956739408906	0.672	0.928	1.18700338835373e-68
Rpl19	1.54223043699499e-49	-0.563169877942558	0.448	0.764	2.10406498519226e-45
Rps11	5.17039812647614e-49	-0.563601584603863	0.434	0.743	7.05397416395139e-45
Ndufa7	2.37758198921463e-27	-0.565654908805503	0.126	0.304	3.24373510788551e-23
Shfm1	8.69917639480236e-45	-0.569702931626361	0.266	0.567	1.18682863554289e-40
Snrpd3	5.50005476387799e-42	-0.570516427845476	0.291	0.579	7.50372471435875e-38
Lsm7	6.01518266462115e-26	-0.572531951827721	0.083	0.233	8.20651370934264e-22
Ndufa1	7.23490240699387e-29	-0.580700396940117	0.124	0.31	9.87057735386174e-25
Rps3a1	7.23207907275951e-61	-0.587084045706372	0.555	0.861	9.8667254789658e-57
Snrpd2	6.48377190953436e-33	-0.587527875248039	0.147	0.359	8.84581001617773e-29
2410006H16Rik	2.77135382029105e-27	-0.592909808562472	0.1	0.266	3.78095801702307e-23
Tceb2	6.85944540928689e-47	-0.598059211853684	0.274	0.586	9.35834137189011e-43
Ndufa3	2.71782093154483e-36	-0.599139343864238	0.18	0.416	3.70792309690661e-32
Rpl13	5.01015827128457e-82	-0.60263925143121	0.685	0.931	6.83535892951354e-78
Uqcr10	9.80516920865055e-43	-0.603073814318571	0.215	0.495	1.33771923513619e-38
Rpl9-ps6	2.31370155650121e-20	-0.604765549796781	0.036	0.135	3.1565830335346e-16
Gm9843	3.12378944162027e-21	-0.605386650632031	0.052	0.165	4.26178593520253e-17
Pdcd5	2.54544810522529e-31	-0.610906595093238	0.123	0.318	3.47275484995886e-27
Eef1b2	1.34936549460587e-38	-0.610959121577344	0.223	0.482	1.84093934429079e-34
1810022K09Rik	4.39219606674002e-25	-0.61395171267123	0.059	0.192	5.99227309385341e-21
Rps27l	1.64301661691998e-38	-0.618445711599345	0.189	0.436	2.24156757046393e-34
Atp5e	1.63016157873796e-38	-0.622509448565263	0.177	0.421	2.2240294418722e-34
Snhg6	1.87315443314206e-23	-0.63420431834504	0.028	0.13	2.55554459313572e-19
Rpl10a	1.5311218934607e-42	-0.64309545363459	0.257	0.541	2.08890959924843e-38
Gnl3	2.47226636446488e-24	-0.64356875421206	0.098	0.249	3.37291300103944e-20
mt-Nd2	1.705088666346e-42	-0.650884101188238	0.21	0.478	2.32625246749585e-38
Cox17	5.32491778617079e-33	-0.657238109319763	0.094	0.278	7.26478533567281e-29
Rpl9	3.47936287103395e-60	-0.662262933228181	0.446	0.779	4.74689476495161e-56
Cox6b1	5.05100946158717e-49	-0.667310380138706	0.247	0.55	6.89109220844338e-45
Rps19	7.43017681798421e-94	-0.682021813577691	0.595	0.914	1.01369902327759e-89
Atpif1	5.06109302775024e-51	-0.683988207791836	0.254	0.566	6.90484921775965e-47
Sec61b	1.99053657126566e-39	-0.702118399620101	0.153	0.384	2.71568904417774e-35
Mrpl52	2.08834649498226e-30	-0.704252297799367	0.055	0.204	2.84913112310429e-26
Ndufb3	4.78536727757239e-33	-0.70425348693017	0.106	0.296	6.52867657679202e-29
Snhg3	7.07674803548644e-27	-0.730978961014505	0.055	0.19	9.65480734481414e-23
Rpl11	4.41789271686931e-87	-0.732354079654896	0.519	0.858	6.0273310336248e-83
Nop10	5.52056268547964e-42	-0.736660510098344	0.16	0.403	7.53170367179988e-38
Romo1	4.98826805984302e-35	-0.746786188503496	0.092	0.279	6.80549411404384e-31
Gzma	1.16202518258159e-24	-0.748115567673737	0.062	0.195	1.58535095659606e-20
Rps7	9.5522750207343e-83	-0.754151117230481	0.454	0.813	1.30321688107878e-78
Atp5k	3.56651707059568e-45	-0.759336947425023	0.155	0.408	4.86579923941369e-41
Crip1	1.37675669304132e-68	-0.765102229097462	0.312	0.681	1.87830915631627e-64
Rps15	1.3932917115826e-59	-0.765632345527939	0.291	0.614	1.90086788211214e-55
Rps18	1.69450491526141e-92	-0.771228223518757	0.511	0.862	2.31181305589115e-88
Hspe1	1.16778729154523e-33	-0.772208537308408	0.098	0.282	1.59321220185516e-29
Rpl23a	1.11535696726679e-99	-0.781412590241704	0.547	0.883	1.52168151044209e-95
Wdr89	8.06856371914587e-33	-0.785638435273229	0.067	0.229	1.10079414820307e-28
Rpl6	1.56133044226811e-77	-0.798236947675777	0.385	0.751	2.13012312238638e-73
Rpl32	1.53111720359273e-120	-0.803359575970688	0.606	0.94	2.08890320086156e-116
Cox6c	2.43292326350676e-79	-0.850611832482437	0.267	0.657	3.31923720840228e-75
Uba52	1.26167384553139e-48	-0.85147560388233	0.106	0.345	1.72130162745847e-44
Rpl28	1.05421041652654e-71	-0.870976953360247	0.202	0.554	1.43825927126716e-67
Rpl12	4.068071523252e-61	-0.878067469198217	0.223	0.544	5.55006997917271e-57
Tmsb10	3.0400376615195e-45	-0.882905816664721	0.067	0.273	4.14752338161105e-41
Rps10	1.85415607754099e-80	-0.887782750339759	0.284	0.663	2.52962513658917e-76
Rpl36al	2.60388099838202e-54	-0.893037671208816	0.125	0.393	3.55247484609258e-50
Gas5	4.68804327238547e-62	-0.896456242834288	0.208	0.523	6.39589743651549e-58
Rpl30	2.0295113698969e-62	-0.896555001684795	0.173	0.486	2.76886236195034e-58
Rps27a	3.46874028589055e-115	-0.912064606123609	0.443	0.841	4.73240237204048e-111
Cox7b	2.23829980227866e-59	-0.924852427668688	0.136	0.421	3.05371242024878e-55
Rps16	4.60750444574504e-107	-0.931308132258986	0.361	0.787	6.28601831532996e-103
Npm1	2.18503564825367e-76	-0.937753073781407	0.401	0.737	2.98104413491248e-72
Usmg5	5.72732248277811e-62	-0.938886860870285	0.136	0.432	7.81378606325418e-58
Snrpf	4.00815546462389e-77	-0.942647929598966	0.177	0.533	5.46832650038637e-73
Tomm7	1.13661269213445e-71	-0.944516812134583	0.145	0.474	1.55068069587903e-67
Snrpg	2.35854259160927e-73	-0.983401052965381	0.149	0.482	3.21775965773253e-69
Rpl22	1.34873045542981e-93	-0.987885028306187	0.294	0.698	1.84007296034288e-89
Mif	2.26948308165073e-67	-0.98981674382813	0.178	0.5	3.09625576829609e-63
2010107E04Rik	2.07684268118644e-67	-0.991339837156567	0.145	0.455	2.83343646994265e-63
Rplp1	8.27502289491373e-113	-0.999220372158181	0.377	0.798	1.12896137355308e-108
Fau	4.65658728812707e-111	-1.01176305146777	0.313	0.754	6.35298203719176e-107
Rpl17	6.04885169637267e-112	-1.01749361681615	0.314	0.75	8.25244836936123e-108
Rps13	2.91023291446119e-106	-1.01852369530842	0.3	0.729	3.9704307651994e-102
Rpl35	5.00941510918638e-123	-1.03800176948137	0.332	0.783	6.83434503346298e-119
Rps12	1.07939238505648e-101	-1.04203929775364	0.287	0.711	1.47261503093256e-97
Gm10076	5.0159636313689e-65	-1.05144854248577	0.079	0.349	6.84327918227659e-61
Rpl31	1.17728585344333e-112	-1.06327296545192	0.276	0.717	1.60617108985273e-108
Rps8	2.16984780440638e-149	-1.06634139584494	0.466	0.89	2.96032335955163e-145
Rpl14	1.4732110736473e-148	-1.06938485102916	0.528	0.914	2.00990186777701e-144
Cox7c	2.73639817141279e-114	-1.07620329614355	0.219	0.685	3.73326802525847e-110
Rpl21	1.40742362697276e-131	-1.0794485749282	0.36	0.817	1.92014805427894e-127
Rpl26	4.49673432541175e-133	-1.08512705811289	0.344	0.808	6.13489464015925e-129
Rps20	1.19639113581768e-115	-1.09069933857957	0.291	0.737	1.63223642659606e-111
Rplp2	1.84547890275324e-136	-1.09230362002117	0.373	0.825	2.51778686702624e-132
Rps24	3.61352790288042e-161	-1.11440258688467	0.41	0.892	4.92993611789975e-157
Rpl23	4.89188223838291e-118	-1.13800421539329	0.258	0.717	6.6739949378258e-114
Rpl27a	3.79202142894062e-96	-1.13907122665385	0.164	0.554	5.17345483550368e-92
Rpl36	1.14599290600593e-136	-1.1406316530752	0.325	0.798	1.56347812166389e-132
Rpl27	1.30000403662635e-129	-1.14328805109873	0.289	0.758	1.77359550716932e-125
Rps25	1.18278842684163e-127	-1.15789626403599	0.269	0.742	1.61367825074004e-123
Rps17	3.89194791461347e-138	-1.17686855119696	0.297	0.78	5.30978453990716e-134
Rpl34	8.89505953717148e-133	-1.18440396859731	0.272	0.745	1.21355297265631e-128
Rpl35a	6.29087500686452e-127	-1.19222371990365	0.212	0.686	8.58264077186526e-123
Rpl37a	5.06108177165702e-139	-1.20205355330807	0.263	0.753	6.90483386107167e-135
Rps15a	4.91499976294602e-180	-1.23749184941787	0.358	0.878	6.70553417658725e-176
Rps23	1.19975201631247e-194	-1.26721572145705	0.39	0.907	1.6368216758551e-190
Rpl36a	7.33743269703618e-148	-1.31345755778347	0.232	0.733	1.00104594285665e-143
Rpl41	1.04889885985163e-206	-1.33918221584014	0.407	0.917	1.43101271449558e-202
Rpl22l1	1.68151736574852e-104	-1.34798523083455	0.113	0.498	2.2940941420907e-100
Rpl37	7.75902068541292e-185	-1.35400496006129	0.319	0.853	1.05856319211088e-180
Rps27	1.39533102299172e-223	-1.3847905613871	0.38	0.929	1.90365011466761e-219
Rps21	5.27531022738164e-130	-1.39976810235421	0.157	0.613	7.19710574321677e-126
Rps26	1.3247391354683e-216	-1.54842409786575	0.318	0.884	1.8073416025194e-212
Rpl39	8.17552251428364e-172	-1.61602082080864	0.13	0.668	1.11538653662372e-167
Rps29	4.73547909680718e-272	-1.6239480771303	0.344	0.952	6.46061413177403e-268
Rpl38	3.45600548976673e-165	-1.62532989089117	0.147	0.663	4.71502828968875e-161
Rps28	1.12701456810502e-223	-1.72724465940794	0.204	0.812	1.53758597526568e-219
