# Supplementary material for: Single-Cell Analysis Identifies Thymic Maturation Delay in Growth-Restricted Neonatal Mice
Source: Front Immunol. 2018 Nov 1;9:2523. doi: 10.3389/fimmu.2018.02523 (PMC6221967; doi:10.3389/fimmu.2018.02523)
Supplement: Supplementary file 2 [file Data_Sheet_1.ZIP › S7A.11 - T-Cell.Table.3.vs.5.adjp.0.01.csv]

	p_val	avg_logFC	pct.1	pct.2	p_val_adj
Rrm2	5.65468672153889e-154	1.78564203270768	0.736	0.19	7.71468909419551e-150
Esco2	3.79763306162035e-70	1.57188562316227	0.424	0.081	5.18111078596864e-66
2810417H13Rik	2.8862440252224e-168	1.51533949035298	0.853	0.34	3.93770272361092e-164
Tyms	1.98652119211104e-62	1.44798234813129	0.445	0.13	2.71021086239709e-58
Hist1h1b	1.11871283077167e-61	1.43735293176339	0.471	0.146	1.5262599150218e-57
Ccne2	3.62736982617848e-34	1.41804450611693	0.248	0.055	4.9488206538553e-30
Dek	6.16066187167797e-126	1.32428257095609	0.781	0.309	8.40499099153026e-122
Pcna	5.35032948043384e-54	1.27115897872499	0.445	0.151	7.29945451015589e-50
Atad2	1.02457425872906e-46	1.24156318612188	0.403	0.136	1.39782666118406e-42
Fbxo5	9.43107859579044e-50	1.18110775633527	0.423	0.137	1.28668205282369e-45
Asf1b	1.71950753258931e-43	1.16959455663709	0.373	0.117	2.34592412671159e-39
Lig1	8.46958148703726e-41	1.15003563363813	0.399	0.155	1.15550500227649e-36
Hist1h1e	2.86188235421465e-27	1.11247657574344	0.288	0.104	3.90446609585504e-23
Prim1	2.47245731261182e-25	1.00270005072174	0.284	0.11	3.3731735115963e-21
Ranbp1	2.59142389723864e-58	0.989987130224356	0.593	0.26	3.53547962300268e-54
Slbp	1.06358151885034e-22	0.978642027079662	0.274	0.112	1.45104426616752e-18
Dnajc9	1.00023091656916e-33	0.951393446032452	0.427	0.201	1.36461503947531e-29
Whsc1	1.41733179729782e-34	0.951017729025534	0.414	0.182	1.93366577105342e-30
Clspn	2.98559373328868e-29	0.94865918635754	0.329	0.126	4.07324553032574e-25
Tcf19	8.90181902552615e-18	0.943497266964542	0.127	0.024	1.21447516965253e-13
Rrm1	9.15077791173854e-31	0.915225767702088	0.386	0.172	1.24844063049849e-26
Tipin	2.88549150056348e-19	0.913640918758693	0.276	0.131	3.93667605421876e-15
Pbk	8.66310475974233e-26	0.894817894235329	0.33	0.144	1.18190738237165e-21
Chaf1a	2.66006124126482e-22	0.888855872436454	0.24	0.084	3.6291215514576e-18
Spc25	5.66923312314865e-33	0.868635715272496	0.433	0.201	7.73453474991171e-29
Rfc4	1.58417332963444e-14	0.853859140901183	0.21	0.096	2.16128767362027e-10
Dnmt1	3.69263733229915e-24	0.843886628037433	0.369	0.19	5.03786511245574e-20
Cdc6	1.01705634762323e-11	0.841483124237867	0.153	0.063	1.38756997506238e-07
Ncapg2	2.29638525483813e-15	0.834576972667605	0.196	0.079	3.13295840317566e-11
Smc6	1.31007380976948e-24	0.820499919811089	0.386	0.197	1.7873336986685e-20
Dut	1.66563120248129e-28	0.812786519826241	0.409	0.203	2.27242064954522e-24
Tk1	2.73733598648932e-15	0.812053283575859	0.182	0.068	3.73454748636737e-11
2700029M09Rik	2.26829225656169e-18	0.791709547359854	0.297	0.146	3.09463112562711e-14
Mcm3	1.11524162546539e-20	0.783879133043947	0.319	0.156	1.52152414962244e-16
Rbbp7	6.32038718313409e-15	0.782107707980157	0.276	0.152	8.62290423394983e-11
Hprt	3.60865053170225e-15	0.777060542627595	0.236	0.112	4.92328192040138e-11
Mcm6	2.77304236313531e-16	0.772912991672829	0.273	0.137	3.78326169602551e-12
E2f8	3.67024198312911e-11	0.762480274283314	0.119	0.04	5.00731113758304e-07
Fen1	4.53008940893383e-18	0.753151809036784	0.237	0.097	6.18040098060843e-14
Pgp	1.13033234882882e-12	0.752447052994375	0.166	0.067	1.54211242350716e-08
Pold3	5.11332683166807e-16	0.750397847861499	0.221	0.093	6.97611179644475e-12
Eri1	4.22432114295779e-12	0.745866814643149	0.205	0.102	5.76324133533731e-08
Tuba1b	2.72711827807622e-47	0.734723398839088	0.672	0.377	3.72060746677938e-43
Smc2	9.86103890014545e-38	0.729261349036958	0.557	0.293	1.34534153714684e-33
Hells	3.380077707166e-10	0.728364366085859	0.223	0.13	4.61144001588657e-06
Pola1	6.40092014048052e-10	0.727669599333528	0.166	0.08	8.73277534765758e-06
D17H6S56E-5	3.33914214172969e-29	0.720248973402501	0.481	0.261	4.55559162396181e-25
Top2a	1.90784229769736e-70	0.707843728580789	0.851	0.463	2.60286924674851e-66
Stmn1	6.72254999408809e-73	0.70604287860917	0.872	0.518	9.17157495693438e-69
Brip1	5.4216926285526e-10	0.699110908998618	0.11	0.038	7.39681525313431e-06
Ccne1	6.69516525978493e-12	0.697311625591374	0.11	0.031	9.13421396392458e-08
Hirip3	8.93707995791076e-15	0.697082387049821	0.28	0.15	1.21928581865776e-10
Orc6	4.04924096819105e-13	0.693552186461834	0.223	0.11	5.52437945290305e-09
Spc24	2.15706525034545e-15	0.690387657308797	0.331	0.195	2.94288412104629e-11
Rpa2	1.57261037567195e-07	0.685774925458145	0.174	0.102	0.00214551233552924
Ncapd3	9.95765448859352e-16	0.685230095419172	0.278	0.139	1.35852280187881e-11
Cep57	1.36477901120947e-10	0.682428889357695	0.233	0.132	1.86196800499308e-06
Anp32b	2.22643237540437e-47	0.673830732609549	0.707	0.429	3.03752168976418e-43
Paics	1.26752249292863e-12	0.664000609387843	0.26	0.145	1.72928093710253e-08
Ezh2	4.04111649864122e-42	0.663974559123064	0.703	0.445	5.51329523909622e-38
Rfc3	5.49702362118031e-09	0.658544090424768	0.126	0.054	7.4995893263763e-05
Mthfd2	1.78165008119035e-07	0.657895193585412	0.136	0.07	0.00243070520576799
Atad5	1.28247658393391e-10	0.652328203749619	0.182	0.089	1.74968280346104e-06
Baz1b	2.80345155517608e-18	0.651004583278952	0.382	0.221	3.82474895672672e-14
Mcm5	3.15111617665559e-09	0.643295591925195	0.178	0.093	4.29906779981123e-05
Uchl5	5.63330581205899e-15	0.642299001950604	0.291	0.156	7.68551911939208e-11
Gmnn	2.65106788835621e-11	0.638248053479055	0.267	0.162	3.61685192008438e-07
Usp1	2.34463563024849e-21	0.634638850934582	0.437	0.257	3.19878639034801e-17
Rad51	2.14509904926308e-08	0.633008415834454	0.13	0.06	0.000292655863290962
Ncapg	6.60110133762946e-12	0.624193996140121	0.275	0.158	9.00588255492787e-08
Kif15	8.89250777141105e-10	0.61567856561237	0.237	0.139	1.21320483525361e-05
H2afz	6.08861276224655e-38	0.615129466341043	0.645	0.381	8.30669439153297e-34
Ybx1	2.24906227568139e-54	0.61486330561595	0.809	0.541	3.06839566271211e-50
Rfc2	4.01023116022243e-09	0.611788657199596	0.136	0.06	5.47115837189146e-05
Ccna2	3.84464025156738e-13	0.608853459214513	0.284	0.158	5.24524269521338e-09
Nrm	1.61942084049551e-07	0.604120939487323	0.121	0.057	0.00220937585268803
Ptges3	1.33157677185925e-07	0.595907830371521	0.208	0.131	0.00181667018984758
Nusap1	1.69030151200934e-29	0.594667243947097	0.572	0.331	2.30607835283434e-25
Cdca5	4.20216808604155e-10	0.594482766059279	0.122	0.045	5.73301791978648e-06
Mxd3	1.74732087683277e-11	0.586363458982775	0.168	0.071	2.38386987226294e-07
Aurkb	1.4364074881358e-10	0.58176079373669	0.201	0.102	1.95969073606368e-06
Uhrf1	3.28446934663076e-11	0.579975307315312	0.298	0.185	4.48100152960835e-07
Tmpo	3.22229097583088e-18	0.578132504274572	0.446	0.277	4.39617157832607e-14
Rpa1	1.26629362523603e-10	0.57683536571521	0.179	0.085	1.72760439290952e-06
Incenp	5.11637056342026e-25	0.575006265535476	0.529	0.32	6.98026435967427e-21
Smchd1	8.82974173914417e-12	0.574985140721699	0.284	0.166	1.20464166547144e-07
Cdk4	3.62162580862432e-07	0.574954408915349	0.185	0.112	0.00494098409070617
Ssrp1	5.69694248527588e-16	0.574722499758682	0.39	0.238	7.77233863266189e-12
Wdr76	2.43680437504696e-09	0.571065031968264	0.178	0.091	3.32453220887657e-05
Rad51ap1	1.55851763159894e-08	0.568398347136226	0.17	0.09	0.000212628560479044
Nap1l1	1.02562771586321e-15	0.568290898283332	0.399	0.246	1.39926389275218e-11
Ctdspl2	3.49529897790771e-08	0.563585792709502	0.191	0.109	0.000476863639555949
Rfc1	4.30520562415002e-09	0.562556334959349	0.236	0.142	5.87359203302787e-05
Nup85	7.30438427430304e-08	0.559985479795392	0.134	0.065	0.000996537146543164
Psip1	4.77941466557513e-12	0.557034238612459	0.369	0.244	6.52055542824414e-08
Mcm7	1.70000317925654e-10	0.554139391242916	0.29	0.181	2.3193143374597e-06
Casp8ap2	2.0303313041659e-11	0.553240651498287	0.257	0.143	2.76998099827354e-07
Supt16	2.00226391383011e-16	0.551577852994688	0.502	0.357	2.73168865763842e-12
Hnrnpa3	5.31261712485032e-32	0.547720796444652	0.765	0.575	7.24800354343329e-28
Ndc80	2.21921224048034e-11	0.54385472883279	0.257	0.142	3.02767125968732e-07
Hmgn2	1.42314821772473e-29	0.54257916400697	0.659	0.416	1.94160111344184e-25
Nasp	3.1511327388251e-09	0.538518837509964	0.272	0.177	4.29909039557908e-05
Mrpl18	2.79329119761419e-17	0.538315911386768	0.453	0.29	3.81088718090504e-13
Ran	1.02254782786354e-17	0.531124512467385	0.451	0.285	1.39506200155423e-13
Rif1	6.12189752827417e-08	0.525748367547717	0.202	0.119	0.000835210479782445
Plk4	1.25072534291924e-07	0.523591606865328	0.218	0.135	0.00170636458534472
Mbnl3	5.2313066579185e-07	0.522475419835966	0.106	0.047	0.00713707167339822
Neil3	1.04030743224829e-08	0.522324574375563	0.185	0.098	0.000141929142981634
Nudc	1.00490986546896e-08	0.51821932439618	0.278	0.184	0.00013709985294593
Pa2g4	1.46335294997233e-12	0.509479232261038	0.316	0.188	1.99645242964726e-08
Naa50	2.52798196169291e-07	0.509037410468706	0.236	0.156	0.00344892579033764
Cdc25a	5.44354142236004e-07	0.508245954024026	0.141	0.074	0.0074266235625258
Ppil1	3.66602892742117e-08	0.506198356615196	0.138	0.066	0.00050015632656807
Gltp	4.91480568257679e-07	0.503027889334259	0.14	0.072	0.00670526939273952
Anp32a	1.002516547646e-25	0.493320720727303	0.687	0.483	1.36773332595343e-21
Suz12	7.57753853579684e-11	0.491170721705022	0.281	0.166	1.03380358243876e-06
Srsf10	5.49854149187671e-12	0.488926862337845	0.358	0.233	7.5016601573674e-08
Sin3a	8.12928084127058e-09	0.488360189755017	0.162	0.079	0.000110907778517454
Ptma	1.88277333682177e-48	0.485359537704526	0.946	0.763	2.56866766342594e-44
Smc3	2.31238412596501e-14	0.478002746367012	0.418	0.272	3.15478566305407e-10
Hsp90aa1	1.29987183632199e-12	0.477466682512903	0.365	0.226	1.77341514629409e-08
H2afv	1.52712588667164e-26	0.475304813258973	0.711	0.498	2.08345784718611e-22
Hnrnpd	2.89777990481208e-08	0.474890400232087	0.285	0.191	0.000395344112413512
Cbx5	9.84696816979919e-12	0.47078321581333	0.404	0.279	1.3434218674057e-07
Smarcc1	1.57137255143643e-10	0.467201073628184	0.349	0.23	2.14382357192473e-06
Dtymk	1.67931930438286e-07	0.46581653135324	0.242	0.158	0.00229109532696953
Eif5	1.37422951273541e-11	0.462510493108033	0.43	0.305	1.87486132422491e-07
Eif5a	5.78177527554202e-14	0.460230505415404	0.462	0.312	7.88807600842198e-10
Actn4	4.83050446564111e-07	0.459263095266255	0.189	0.113	0.00659025724247417
Eif4a3	1.33777765631466e-09	0.456284910226583	0.307	0.201	1.82513005651009e-05
Thrap3	4.19124520662897e-14	0.454164918844263	0.507	0.364	5.7181158354039e-10
Cdca3	1.47432996823843e-08	0.453653085037309	0.316	0.216	0.000201142837566769
Fxn	7.10059275976577e-09	0.451398390395022	0.122	0.05	9.68733870214843e-05
Ccnf	4.4121116307596e-07	0.449254163989867	0.149	0.079	0.00601944389784532
Smc1a	1.6064892196456e-17	0.448135279208102	0.519	0.352	2.1917332423625e-13
Set	2.4556587590213e-11	0.446274963827881	0.357	0.227	3.35025524493276e-07
Srsf2	6.15227687016334e-09	0.444845922619393	0.28	0.178	8.39355133396385e-05
Anp32e	5.49950910229954e-41	0.444671904576515	0.906	0.677	7.50298026826726e-37
Ncaph	2.69583152322574e-07	0.444592277520344	0.183	0.105	0.00367792294713688
Hnrnpr	1.14439043609774e-10	0.443513579898145	0.338	0.217	1.56129187196815e-06
Ccdc34	1.49646306355591e-07	0.441747050450588	0.218	0.133	0.00204162455760933
Ywhah	3.63571258693564e-09	0.440913164559689	0.354	0.25	4.96020268235629e-05
H3f3b	1.51203208604696e-26	0.440829433726963	0.821	0.689	2.06286537499387e-22
Ubb	5.20448126168411e-32	0.438148721186809	0.903	0.737	7.10047378531563e-28
Cdk1	6.73182678805199e-07	0.434070565738655	0.229	0.149	0.00918423128693932
Mki67	2.34178346653499e-37	0.427136185874208	0.83	0.549	3.19489518339369e-33
Kif22	1.62181970055586e-07	0.423324851067344	0.253	0.165	0.00221264861746836
Rbbp4	2.41365671584726e-09	0.413260406685482	0.343	0.231	3.29295185743042e-05
Hnrnpab	2.33092481180889e-10	0.412118286866051	0.464	0.348	3.18008072075086e-06
Tubb5	5.70909138857573e-25	0.40932472579687	0.739	0.532	7.78891338143387e-21
Hmgb2	2.9020103309055e-34	0.408002312170191	0.879	0.596	3.95921269445437e-30
Cdca8	4.27144111600334e-10	0.396091336610145	0.401	0.28	5.82752711456336e-06
Ppp1ca	1.53964609845377e-09	0.392709450227581	0.478	0.371	2.10053917212048e-05
Smc4	2.0943193242088e-26	0.385951064405091	0.84	0.641	2.85727985401806e-22
Hnrnpu	5.90326034889638e-23	0.381210852500617	0.822	0.672	8.05381809399933e-19
Snrpb	2.00523039885901e-10	0.375356186150941	0.428	0.306	2.73573583316334e-06
Hmgn1	6.74749888510137e-08	0.366295205659379	0.377	0.273	0.00092056127289438
Prc1	2.10587247706148e-11	0.355218620001222	0.477	0.335	2.87304182045498e-07
Srsf3	2.65485595264286e-07	0.351875954954887	0.409	0.318	0.00362201997619065
Ppia	2.01753875857463e-14	0.348390671020153	0.64	0.469	2.75252812832337e-10
Birc5	2.82678454913213e-08	0.338656371463123	0.437	0.331	0.000385658216038097
Banf1	2.44567128344758e-09	0.335981430541406	0.469	0.351	3.33662933200753e-05
Pcbp2	2.49458880266404e-08	0.323114423010355	0.504	0.403	0.000340336750347455
Prdx1	3.2558766064065e-07	0.32013684548293	0.437	0.336	0.00444199245412039
H2afx	9.02635608336206e-09	0.3069597896763	0.452	0.331	0.000123146576045309
Hnrnpa2b1	2.57788157683175e-20	0.304258889848439	0.918	0.823	3.51700383527156e-16
Sept7	4.31899185773012e-09	0.291142347961464	0.538	0.419	5.89240059150121e-05
Ctcf	8.59994264214992e-08	0.288868389574919	0.526	0.419	0.00117329017466851
Rps2	1.07141834459673e-08	0.287810278211842	0.548	0.425	0.000146173604753332
Psmb8	7.78503386817336e-09	0.278895349021641	0.535	0.423	0.000106211217063489
Hspa8	2.0025960636644e-07	0.272341719809766	0.544	0.438	0.00273214180965734
Tcf7	1.04681870008072e-08	-0.261694231665071	0.654	0.734	0.000142817475252013
Prrc2c	1.95952850767508e-07	-0.283948176012809	0.434	0.53	0.00267338474302112
mt-Rnr2	1.99485345840945e-14	-0.299662061186044	0.895	0.928	2.72157857330801e-10
Ets1	1.84285354015868e-08	-0.306864510805754	0.365	0.472	0.000251420508483849
Bcl11b	5.25419253507928e-08	-0.308410839535429	0.409	0.514	0.000716829487560866
Arpp21	1.34950874938919e-10	-0.345930020760097	0.511	0.613	1.84113478679167e-06
Ptpn18	6.68407821613009e-07	-0.353738897881198	0.062	0.122	0.00911908791026628
Cd3d	3.22409550536585e-09	-0.363089645996151	0.386	0.494	4.39863349797063e-05
1500012F01Rik	7.94017919359483e-10	-0.372897162803663	0.041	0.106	1.08327864738214e-05
Dusp11	4.35531807488462e-07	-0.375164241281907	0.135	0.215	0.00594196044956509
Knstrn	2.33801380227335e-07	-0.386983055694757	0.092	0.164	0.00318975223044153
Cdc20	1.96507604753689e-09	-0.388234242280863	0.132	0.23	2.68095325165458e-05
Itgb1	3.58223584971773e-07	-0.389737897214468	0.138	0.222	0.0048872443697699
Camk4	1.22656487205338e-07	-0.390127820819408	0.246	0.342	0.00167340245494243
Cdkn1b	6.14704474905331e-07	-0.392253377645633	0.197	0.281	0.00838641315113343
Ets2	5.5045172889224e-07	-0.396035524862978	0.234	0.322	0.00750981293727683
Gltscr2	3.1855997104254e-07	-0.396169294231161	0.158	0.243	0.00434611368493337
P2ry10	6.0903981542162e-08	-0.398039826511421	0.045	0.104	0.000830913020179716
Son	3.0129485217148e-09	-0.40409321950515	0.393	0.494	4.1105656681755e-05
Srsf5	3.13238758603816e-07	-0.406797011607616	0.208	0.298	0.00427351638363186
Dynll1	5.43843825797676e-13	-0.415057621051401	0.424	0.545	7.4196613153577e-09
Rb1cc1	1.10758846345727e-07	-0.424206463814551	0.077	0.146	0.00151108294069475
Sox4	1.75871384360653e-08	-0.434019053439366	0.193	0.288	0.000239941329683239
Pik3r1	9.47919251162605e-09	-0.434808496647273	0.107	0.192	0.000129324623436114
Tmem66	3.83445510509745e-08	-0.440682301378576	0.119	0.203	0.000523134709988445
Bach1	2.06031193337183e-08	-0.443841568380685	0.115	0.2	0.000281088357069919
Satb1	9.96944389762048e-14	-0.444252404274821	0.434	0.561	1.36013123095236e-09
Trat1	4.82293039434536e-09	-0.445702842804571	0.151	0.246	6.57992393700537e-05
Rpl27	5.07363416198686e-07	-0.450574576980257	0.289	0.36	0.00692195908719867
Hp1bp3	1.38891815262575e-12	-0.458954957904398	0.322	0.457	1.89490103562731e-08
Laptm5	9.23641954800941e-11	-0.460695812170991	0.24	0.355	1.26012471893492e-06
Gm26924	2.67728950132996e-07	-0.460726066726087	0.193	0.283	0.00365262606666446
Sh3kbp1	3.42266646632487e-09	-0.461503550401514	0.225	0.329	4.66954386000702e-05
Pdha1	1.38125454757319e-08	-0.462035327551559	0.091	0.17	0.00018844455792541
Mier1	1.40846012050697e-10	-0.464056851171674	0.303	0.419	1.92156214240766e-06
Dgkz	6.40406976972548e-07	-0.464126167759663	0.054	0.11	0.00873707238683647
Ablim1	3.99692879643901e-12	-0.46430286488459	0.18	0.303	5.45300995698174e-08
Gimap9	4.22993984697898e-08	-0.469853565292862	0.177	0.268	0.000577090693323342
Eif1b	3.05117343399088e-07	-0.475015033737465	0.138	0.215	0.00416271591599376
Baz2a	9.17389569865562e-09	-0.47661174559595	0.078	0.153	0.000125159459016759
Cox7a2l	8.43841808740753e-09	-0.478920658749965	0.133	0.223	0.000115125337966501
Cenpa	2.22771518535599e-11	-0.479307656130693	0.265	0.391	3.03927182738118e-07
Rasal3	1.6224710515177e-09	-0.483508931284179	0.071	0.149	2.2135372555856e-05
Themis	4.77127295426812e-07	-0.483775058236223	0.12	0.194	0.006509447691508
Dync1i2	2.59465070215924e-07	-0.485517509996258	0.128	0.205	0.00353988195295585
S100a10	5.8704775137266e-07	-0.488106057955032	0.069	0.13	0.00800909247197721
Grap	1.41141336872518e-07	-0.488879788493792	0.068	0.132	0.00192559125895176
Ptprc	2.73257960797517e-19	-0.496329681921083	0.493	0.647	3.72805835916052e-15
Traf3ip3	5.62718354367801e-09	-0.499149261306364	0.094	0.175	7.67716650863991e-05
Akap8l	4.99673418141601e-08	-0.499479346399756	0.071	0.139	0.000681704444370586
Rpl34	2.9880928127114e-08	-0.511064318299395	0.272	0.349	0.000407665502438216
Myb	5.52423996657022e-09	-0.514320378044894	0.175	0.273	7.53672058639175e-05
Dzip1	1.99313981298575e-10	-0.516026389191694	0.041	0.11	2.71924064685646e-06
Mcl1	4.33479887244993e-11	-0.517980330334589	0.037	0.105	5.91396610168345e-07
Cep89	2.62086367815597e-11	-0.51933698759413	0.041	0.113	3.57564431610819e-07
Rbbp6	3.40504710905713e-08	-0.519373473233736	0.189	0.281	0.000464550577088665
A930003A15Rik	3.65607470008268e-12	-0.523393121759314	0.046	0.125	4.98798271332281e-08
4833420G17Rik	1.27594115080562e-09	-0.528394821410976	0.043	0.109	1.74076651204411e-05
Hmha1	9.22153333300391e-09	-0.538397257391938	0.124	0.209	0.000125809379262172
Ramp1	5.54335747230768e-11	-0.543302123765521	0.192	0.302	7.56280259946936e-07
Arhgap30	1.64347482994383e-11	-0.545267846179522	0.133	0.24	2.24219271049237e-07
Map4	3.08088898505395e-07	-0.545382361972514	0.051	0.106	0.0042032568423091
Gbp8	3.92074723232471e-09	-0.546499833165381	0.121	0.208	5.34907544906061e-05
Btg1	3.56018059936404e-09	-0.547879291829448	0.075	0.151	4.85715439171236e-05
Ldhb	7.16901685204696e-15	-0.553855135416211	0.304	0.444	9.78068969124767e-11
Pycard	1.65853794896704e-12	-0.558950888959498	0.19	0.311	2.26274332377574e-08
Gmfg	4.12050282074301e-18	-0.562082806427754	0.258	0.423	5.62160199833969e-14
Fas	3.62246164991604e-09	-0.566663775217227	0.052	0.118	4.94212442898045e-05
Nfkbia	2.22985949889744e-12	-0.571850560506876	0.183	0.3	3.04219731434577e-08
Klf3	7.25398927863787e-11	-0.575489141134414	0.094	0.187	9.89661757284564e-07
Dntt	1.54466698014918e-15	-0.576594377927594	0.189	0.329	2.10738916101752e-11
Nsg2	2.81431010331596e-11	-0.581252250653488	0.128	0.23	3.83956327395397e-07
Dgka	6.75729804870152e-10	-0.582582787348262	0.055	0.126	9.21898172784349e-06
Ubl5	1.8080833604933e-14	-0.588109160120673	0.185	0.318	2.46676812872101e-10
Rps28	3.51727760480344e-08	-0.604590420788646	0.204	0.283	0.000479862183623334
Akap9	1.66230192562684e-09	-0.60464906542817	0.113	0.201	2.2678785171327e-05
Eif4e3	5.5029976492702e-13	-0.609591686782446	0.044	0.125	7.50773969289933e-09
Sp100	4.64223309038064e-10	-0.610042462298651	0.056	0.129	6.33339860520631e-06
Ogt	1.46513004187418e-09	-0.615930828274849	0.055	0.124	1.99887691612894e-05
Rpl38	9.1064110628079e-09	-0.625090338117347	0.147	0.229	0.000124238766129888
1810059H22Rik	4.30920841170719e-11	-0.62583187267702	0.045	0.117	5.87905303609212e-07
Chrna9	2.45081519173828e-11	-0.630660799574615	0.069	0.153	3.34364716608853e-07
Rps29	3.41314286689407e-11	-0.635135223820853	0.344	0.432	4.65655081330358e-07
Itpr2	1.28444635191361e-14	-0.643253195076115	0.122	0.242	1.75237015791574e-10
A430104N18Rik	2.13074009261172e-12	-0.649393088417171	0.032	0.102	2.90696870835017e-08
Hbp1	6.09589819378807e-15	-0.652067078900876	0.03	0.109	8.31663390578507e-11
Gimap1	5.69177579513845e-13	-0.671350650090542	0.075	0.17	7.76528971730739e-09
Cd4	4.45209527110649e-18	-0.677945925000967	0.174	0.32	6.07399357837058e-14
Cd8b1	1.07453889657224e-46	-0.67964063719562	0.563	0.783	1.46599341659351e-42
Chd2	5.04423031693099e-13	-0.67977177239104	0.064	0.156	6.88184342138895e-09
Mbnl2	1.07525922475248e-12	-0.683343150274176	0.041	0.118	1.46697616032981e-08
Sfrs18	1.87118534096884e-16	-0.68372417227449	0.229	0.375	2.55285816068379e-12
Ptms	3.79294759014603e-14	-0.696176012560682	0.082	0.184	5.17471839723623e-10
Rmnd5a	4.65679115073919e-28	-0.73488448880001	0.286	0.485	6.35326016695347e-24
Rag2	1.65614142271681e-17	-0.741759073040687	0.109	0.237	2.25947374301255e-13
Cd27	1.53407902648255e-28	-0.752538121584336	0.203	0.404	2.09294401583015e-24
Klf7	5.73792530443591e-17	-0.755223686185251	0.031	0.118	7.82825149284191e-13
Trp53inp1	4.18682814401597e-20	-0.771582649174376	0.114	0.255	5.71208963688099e-16
Rps27	3.52959175364836e-19	-0.773494310063426	0.38	0.499	4.81542202950246e-15
Cmah	1.13955318616093e-14	-0.773558428420265	0.063	0.159	1.55469241187936e-10
Arl5c	3.36371425091475e-15	-0.774486505670113	0.08	0.187	4.58911535252299e-11
Trim56	4.28028429591764e-15	-0.774758608867538	0.033	0.115	5.83959186492044e-11
Gimap6	3.24837781340314e-18	-0.783912420677681	0.048	0.151	4.43176185082591e-14
Btg2	1.65201243844601e-31	-0.802094784237878	0.228	0.437	2.2538405697719e-27
D4Wsu53e	1.6447790190923e-36	-0.806754976528233	0.297	0.531	2.24397201574763e-32
Tmsb4x	5.94078102767928e-37	-0.807749677453061	0.419	0.633	8.10500755606284e-33
Tmsb10	8.76804919581629e-17	-0.823211177504029	0.067	0.175	1.19622495178522e-12
Slfn2	2.43683195293196e-21	-0.847551328693644	0.048	0.163	3.32456983338507e-17
Kdm5b	1.39352988008779e-18	-0.869928674294641	0.035	0.131	1.90119281540377e-14
Malat1	1.92620005173231e-72	-0.874706660270846	0.839	0.948	2.62791473057839e-68
Lpar6	3.55504564172033e-26	-0.886024212314554	0.067	0.214	4.85014876899905e-22
Rag1	4.42932620387031e-46	-0.935805312688663	0.282	0.544	6.04292973994026e-42
Mxd4	1.09470766496517e-24	-0.937428743119454	0.07	0.211	1.49350966731199e-20
Cd52	4.77391176794165e-21	-0.956672791919635	0.032	0.133	6.5130478250028e-17
Gm15340	1.54130502649664e-23	-0.968056074946953	0.046	0.168	2.10280244764937e-19
Pdcd4	1.03641834823943e-31	-1.05355855021546	0.068	0.234	1.41398555250305e-27
Ccr9	5.57198865021293e-59	-1.1134108447331	0.202	0.499	7.60186411548549e-55
