# Supplementary material for: Single-Cell Analysis Identifies Thymic Maturation Delay in Growth-Restricted Neonatal Mice
Source: Front Immunol. 2018 Nov 1;9:2523. doi: 10.3389/fimmu.2018.02523 (PMC6221967; doi:10.3389/fimmu.2018.02523)
Supplement: Supplementary file 2 [file Data_Sheet_1.ZIP › S7A.12 - T-Cell.Table.3.vs.6.adjp.0.01.csv]

	p_val	avg_logFC	pct.1	pct.2	p_val_adj
Arpp21	8.81043038325478e-129	1.75481487650228	0.511	0.075	1.20200701718745e-124
Rrm2	5.55249771140734e-189	1.69170314593049	0.736	0.185	7.57527262767304e-185
Ccnd3	9.51988219648798e-168	1.66311576229793	0.711	0.214	1.29879752806686e-163
Hist1h1b	4.34045004650675e-79	1.39380952795582	0.471	0.143	5.92167599844917e-75
2810417H13Rik	1.29635117914924e-189	1.36228426692094	0.853	0.337	1.76861191371331e-185
Rag1	4.315933122098e-57	1.33496373834476	0.282	0.048	5.88822755847829e-53
Ifngr1	7.68540616636627e-79	1.32174082111157	0.447	0.122	1.04851996327735e-74
Anxa2	3.6557158427269e-77	1.31573638538226	0.397	0.084	4.98749312423231e-73
Esco2	5.25917215208489e-73	1.3052321921416	0.424	0.115	7.17508856708942e-69
Mns1	2.78804986207297e-67	1.27235635170786	0.394	0.104	3.80373642682615e-63
Anp32e	1.60338927097861e-207	1.26640332380832	0.906	0.514	2.18750398239612e-203
Pbk	8.55815809662422e-60	1.26552135700581	0.33	0.074	1.16758950912244e-55
Cd8a	3.11078297496312e-92	1.25205387084903	0.558	0.187	4.24404121274219e-88
Endou	6.5301759195884e-52	1.23777450536664	0.236	0.029	8.90911900709446e-48
Dntt	2.35759830281889e-44	1.22442251688412	0.189	0.018	3.21647136453581e-40
H2afx	2.22525640297908e-60	1.21207635840841	0.452	0.173	3.03591731058436e-56
Ezh2	4.83191802331276e-115	1.20596331610969	0.703	0.316	6.59218575920559e-111
Ccne2	8.18382161237324e-43	1.20071012490718	0.248	0.055	1.11651878257608e-38
Fbxo5	1.11545800906515e-65	1.19342677610199	0.423	0.133	1.52181936176758e-61
H2afv	5.88737212808449e-113	1.18037004799049	0.711	0.311	8.03214179434567e-109
Nusap1	1.37626203745455e-86	1.17635011577667	0.572	0.215	1.87763429769924e-82
Xrcc6	3.62143343988121e-55	1.16680238521424	0.317	0.072	4.94072164202994e-51
Hmgb1	1.74588091475185e-222	1.15584342896059	0.963	0.672	2.38190533199595e-218
E2f2	1.36117854580342e-42	1.14928071967875	0.262	0.065	1.8570558900396e-38
Mki67	3.51361867211288e-142	1.13662497172526	0.83	0.364	4.7936299543636e-138
Cdca3	2.77568365892715e-47	1.12586678135498	0.316	0.091	3.78686521587431e-43
Gm8909	2.61880064694279e-34	1.10428819491594	0.135	0.008	3.57282972262405e-30
Cenpe	2.15129281716072e-54	1.09908267975121	0.454	0.189	2.93500879045237e-50
Spc25	6.01988951484622e-61	1.09609168964937	0.433	0.148	8.2129352651047e-57
Prc1	8.69096847018524e-63	1.07915584131872	0.477	0.18	1.18570882838737e-58
Ckap2l	9.3316951685122e-41	1.06149275068215	0.325	0.115	1.27312317184012e-36
Top2a	2.31597135365494e-137	1.06089112718543	0.851	0.394	3.15967971779143e-133
Whsc1	2.25747853355504e-55	1.05772832227722	0.414	0.144	3.07987796332915e-51
Desi1	1.29627866518579e-42	1.05064489110843	0.244	0.051	1.76851298291298e-38
Rmnd5a	4.85457420154921e-45	1.04515416576575	0.286	0.072	6.62309558317359e-41
Ly6d	3.05452678457766e-30	1.04254256102756	0.147	0.019	4.1672908921993e-26
Tyms	2.86211297570687e-56	1.02847228796773	0.445	0.171	3.90478073275688e-52
Asf1b	3.27377621255263e-46	1.02522985182252	0.373	0.142	4.46641288678556e-42
D17H6S56E-5	2.75560305905805e-60	1.02196841901149	0.481	0.195	3.75946925347289e-56
Marcks	2.68331422123184e-39	1.01698070937097	0.231	0.049	3.6608455920266e-35
Hist1h1e	1.92113543398942e-33	1.01348953873725	0.288	0.105	2.62100507259176e-29
Cenpf	6.31930782855314e-44	0.993395091976055	0.424	0.183	8.62143167049504e-40
Thy1	2.94216998702855e-68	0.991717995697068	0.542	0.226	4.01400251330305e-64
Nebl	5.60652074715706e-34	0.989681523418811	0.16	0.02	7.64897625534638e-30
Tmpo	5.76329987918981e-49	0.988387482193403	0.446	0.195	7.86287002517866e-45
Cdkn1c	3.70994633798519e-26	0.981876661523332	0.124	0.016	5.06147978891319e-22
Stmn1	1.19164135232387e-138	0.980023807687672	0.872	0.471	1.62575629697545e-134
Aqp11	1.58592576986154e-31	0.978155334375941	0.171	0.03	2.16367852782209e-27
A930013B10Rik	2.82610449594357e-35	0.977808876836658	0.149	0.013	3.85565436381581e-31
Hmgb3	1.77493097493868e-35	0.972217427572061	0.288	0.099	2.42153832910884e-31
Dek	1.73984950962906e-109	0.967462810911173	0.781	0.424	2.37367668598692e-105
Ets2	1.37897727371684e-31	0.964029327043779	0.234	0.07	1.88133869453189e-27
Ccna2	1.87447987592402e-34	0.957291227684163	0.284	0.101	2.55735289472314e-30
Fbln2	3.2772760780537e-28	0.939834922686054	0.117	0.009	4.47118775328866e-24
Birc5	4.77810220877792e-46	0.939446201244122	0.437	0.193	6.51876484343572e-42
Incenp	2.48598276183011e-56	0.933035862150172	0.529	0.246	3.39162628196482e-52
Ncapg	1.34168635918861e-29	0.919522355377496	0.275	0.107	1.83046269984103e-25
Marcksl1	2.65285735792918e-39	0.915162502835159	0.282	0.081	3.61929329342278e-35
Cd8b1	1.84034911038921e-62	0.908357020799912	0.563	0.253	2.510788291304e-58
Hmgn2	4.9988892463827e-70	0.905405635323587	0.659	0.357	6.81998459883992e-66
Ctcf	1.9809639747486e-49	0.903251289978055	0.526	0.273	2.70262915074951e-45
Kif11	1.30579942874688e-30	0.902725328717858	0.312	0.132	1.78150216063937e-26
Phlda1	4.64175033519164e-25	0.898218335874784	0.154	0.034	6.33273998230196e-21
Clspn	1.47181706655659e-34	0.897860459204029	0.329	0.131	2.00800002390316e-30
Dgke	4.42862566699873e-29	0.897459271588673	0.155	0.026	6.04197399748637e-25
Neil3	6.24378576876922e-25	0.895233403741235	0.185	0.054	8.51839692433184e-21
Agfg2	1.1478459273252e-26	0.887668431530491	0.197	0.057	1.56600619864977e-22
Spc24	3.41787612024141e-35	0.880754538174993	0.331	0.133	4.66300839084535e-31
Casc5	3.95413194321032e-33	0.878064955031925	0.344	0.15	5.39462221012184e-29
Kif22	3.54508726811961e-29	0.873598997962203	0.253	0.089	4.83656255989558e-25
Hmmr	5.36602254552883e-33	0.870056287264313	0.333	0.14	7.32086455886498e-29
Rad21	2.54121041534021e-46	0.870025635021104	0.496	0.247	3.46697336964865e-42
Tubb2a	1.47047539943329e-27	0.869832105653715	0.145	0.023	2.00616958744684e-23
Dck	8.14956513722154e-26	0.867705308840575	0.18	0.048	1.11184517167113e-21
Ube2c	2.22105009322507e-39	0.867180479435279	0.399	0.169	3.03017864218696e-35
Rrm1	3.93984725709215e-38	0.858336950301161	0.386	0.169	5.37513361285082e-34
Trim59	9.34580678436346e-26	0.8542647158821	0.28	0.122	1.27504841959071e-21
Smc4	7.24558141149022e-101	0.850883803689587	0.84	0.523	9.88514671969611e-97
Ncapd3	9.02727807972e-26	0.848876408261691	0.278	0.119	1.2315915484162e-21
Ccdc34	3.11062730373814e-25	0.846697302380665	0.218	0.076	4.24382883048995e-21
Bub1b	4.89537485469432e-23	0.843805789023503	0.212	0.077	6.67875991425946e-19
H2afz	5.09724874818957e-67	0.841789300114315	0.645	0.354	6.95417646715503e-63
Ctage5	1.31262200236308e-34	0.837487784925898	0.408	0.201	1.79081019782395e-30
Kif4	2.66027483183132e-18	0.831463724339319	0.193	0.08	3.62941295306747e-14
Ccnb1	3.53204005503604e-22	0.831086789494246	0.219	0.085	4.81876224708567e-18
Ano6	1.07255280279146e-27	0.816451118626926	0.237	0.079	1.46328378884838e-23
Tpx2	5.54076953712657e-32	0.813878282253509	0.379	0.184	7.55927187950178e-28
Pcna	7.77122048632605e-37	0.813490022551735	0.445	0.228	1.06022761094946e-32
Ap3s1	1.69326271520277e-26	0.81299532601506	0.198	0.057	2.31011832235115e-22
Prim1	2.12707831644593e-26	0.812066471578402	0.284	0.122	2.90197294712718e-22
Ncapg2	4.89073749936881e-25	0.803937121757325	0.196	0.06	6.67243317038887e-21
Ndc80	2.57089128873468e-24	0.803803151500984	0.257	0.107	3.50746698522073e-20
H3f3b	4.35261843467722e-84	0.803050161707252	0.821	0.59	5.93827733043013e-80
Prps2	6.99717361314261e-22	0.800183588619841	0.18	0.058	9.54624396041046e-18
Spint2	3.12295926078e-25	0.799543322391913	0.219	0.075	4.26065331948215e-21
Uhrf1	6.6094087276382e-28	0.796457833768685	0.298	0.128	9.0172163271168e-24
Cux1	3.6829688267717e-27	0.794973658327792	0.229	0.076	5.02467437036463e-23
Trbc1	4.05494138978249e-36	0.793402794231281	0.578	0.393	5.53215653808025e-32
Rag2	1.69660798612738e-21	0.788957213520577	0.109	0.016	2.31468227547359e-17
Rorc	7.37411736807739e-30	0.788210932716745	0.153	0.023	1.0060508325268e-25
Smc2	7.92509040753548e-51	0.787918965252201	0.557	0.279	1.08122008430007e-46
Plk4	4.95766589511825e-21	0.780457199201191	0.218	0.087	6.76374358070983e-17
Tuba1b	6.14167798254657e-64	0.77583955694086	0.672	0.372	8.37909127158829e-60
Hmgb2	4.89165532029219e-107	0.775563072599924	0.879	0.511	6.67368535347464e-103
Tacc3	3.19625363119259e-27	0.77333752217322	0.327	0.154	4.36064882903605e-23
Cdca8	1.61529374518531e-32	0.770987962379224	0.401	0.199	2.20374525655632e-28
Ccnf	1.40711162959634e-21	0.769756578405924	0.149	0.039	1.91972239625829e-17
Dut	1.58074967522046e-35	0.768502263962552	0.409	0.195	2.15661678190327e-31
Ly6e	2.64101240797466e-46	0.76744866099215	0.571	0.333	3.60313322819982e-42
Fmr1	2.17504003167998e-19	0.765800599907348	0.208	0.086	2.967407115221e-15
Aspm	1.17810913980225e-18	0.763353082037702	0.191	0.076	1.60729429943221e-14
Atad2	5.09885608089435e-34	0.761528954368433	0.403	0.191	6.95636935116416e-30
Lig1	3.1337558378582e-32	0.760497796902567	0.399	0.196	4.27538308958994e-28
Cdk1	5.37168466993355e-22	0.759320405012892	0.229	0.092	7.32858939519034e-18
Bub1	1.23942663495411e-17	0.757287565729289	0.179	0.07	1.6909497580679e-13
Kif20b	1.04209870474624e-24	0.754464443492434	0.278	0.12	1.4217352628853e-20
Colq	3.93480876153396e-20	0.754331856716536	0.111	0.02	5.36825959336079e-16
Ckap5	1.70281950125203e-19	0.737667891878578	0.264	0.129	2.32315664555814e-15
Kif15	1.20855892615425e-19	0.73436642686498	0.237	0.106	1.64883694295225e-15
Mis18bp1	8.21704108069385e-18	0.734074800977914	0.194	0.081	1.12105091463906e-13
Sh2d1a	2.96668577855608e-29	0.733524379369067	0.313	0.131	4.04744940768406e-25
Cdca7	2.97390483931242e-21	0.726182713852128	0.267	0.125	4.05729837227393e-17
Usp1	2.7476597901101e-34	0.724597326214342	0.437	0.226	3.74863225164722e-30
Mef2a	5.72220214746794e-22	0.723453301451355	0.247	0.105	7.80680038979051e-18
Aurkb	9.18151435693529e-20	0.722394407998017	0.201	0.078	1.25263400371668e-15
Tk1	2.10061068849995e-22	0.719359148302871	0.182	0.056	2.86586316232048e-18
Sgol1	2.06346805525836e-17	0.715537823534496	0.192	0.08	2.81518946778898e-13
Orc6	6.62717493143079e-20	0.710981719778505	0.223	0.094	9.04145475895102e-16
Atad5	1.32291415337132e-18	0.710530648591687	0.182	0.068	1.8048517794445e-14
Lmnb1	1.26358586075187e-29	0.709211684578864	0.407	0.212	1.72391018982378e-25
Kif2c	1.56180180154594e-16	0.705203633284393	0.132	0.041	2.13076619784913e-12
Dlgap5	4.90434255979548e-18	0.705099641752618	0.182	0.07	6.69099455432897e-14
Mxd3	4.24274929623277e-18	0.70474201507008	0.168	0.06	5.78838286485037e-14
E2f8	3.753778681799e-14	0.703920639079656	0.119	0.039	5.12128025557837e-10
Cyb5	3.57963205534882e-22	0.703294716395141	0.299	0.147	4.88369201311239e-18
Calm2	1.73467752312735e-55	0.702348339072187	0.705	0.462	2.36662054480265e-51
Mad2l1	4.35030923372976e-19	0.702296053159501	0.185	0.069	5.93512688757751e-15
H1f0	4.36187558564961e-13	0.700502904891814	0.291	0.184	5.95090686150177e-09
Ncapd2	5.62988268658088e-14	0.699778972946909	0.151	0.062	7.68084894930229e-10
Edem1	8.49869028579357e-19	0.697616901488338	0.196	0.077	1.15947631569082e-14
Racgap1	4.11826677184704e-17	0.696952586970935	0.233	0.113	5.61855135683092e-13
Sgol2	2.31029932342979e-14	0.696887793790627	0.181	0.082	3.15194136695527e-10
RP23-45G16.5	1.60359442385012e-18	0.686444902974396	0.257	0.128	2.18778387245872e-14
Lbr	1.16019310691214e-23	0.685930927357014	0.36	0.195	1.58285145576023e-19
Nuf2	1.50063584185189e-14	0.683151035393858	0.154	0.062	2.04731747903853e-10
Kif20a	2.05467782468585e-15	0.682049029192381	0.152	0.057	2.8031969562189e-11
Psip1	1.81177980283838e-19	0.681736779096979	0.369	0.226	2.47181118501241e-15
Slbp	1.89074252347259e-18	0.681650216763022	0.274	0.142	2.57954002477366e-14
Bach1	5.91022616105549e-14	0.680988990116878	0.115	0.037	8.06332155152801e-10
Pola1	5.82780642840468e-16	0.679075418581662	0.166	0.065	7.95087631027251e-12
Bub3	5.61325340498425e-18	0.67777201465859	0.294	0.161	7.65816162042001e-14
Sass6	1.21838579205271e-16	0.673745998943276	0.193	0.082	1.66224373609751e-12
Rad51ap1	2.04803278940693e-16	0.673056265802927	0.17	0.066	2.79413113458788e-12
Atl2	2.76607469756842e-16	0.671531581479362	0.11	0.028	3.77375570989259e-12
Ssbp2	2.51673846972693e-16	0.670354334541029	0.151	0.053	3.43358629424845e-12
Mif4gd	3.36727441355134e-15	0.664869249128695	0.106	0.028	4.59397248240809e-11
Cdkn2c	3.51264201339691e-13	0.664236326018264	0.103	0.031	4.79229749887741e-09
Chaf1a	5.84986457868017e-20	0.663696253061578	0.24	0.104	7.98097024469335e-16
Ldhb	1.31529273151264e-23	0.662727250005141	0.304	0.141	1.79445387360269e-19
Arhgap11a	2.36476993135614e-16	0.659519762984543	0.234	0.115	3.22625561734918e-12
Pold3	4.17366026156471e-18	0.658603501655143	0.221	0.099	5.69412469485274e-14
Anapc5	1.98985771006083e-20	0.657174581023215	0.36	0.212	2.71476287383599e-16
Cdkn2d	7.15607682430895e-18	0.65471117342964	0.32	0.184	9.76303561140469e-14
Gmnn	7.90981641507573e-21	0.654360572639293	0.267	0.124	1.07913625350878e-16
Fkbp5	2.28349707015319e-19	0.652814217887777	0.181	0.063	3.11537505280999e-15
Cdca5	2.13145675668999e-18	0.652780280186601	0.122	0.029	2.90794645315215e-14
Plk1	5.00745495271369e-17	0.652395474513731	0.183	0.073	6.83167079198729e-13
Kif18a	9.55790660440695e-11	0.637894012453446	0.113	0.045	1.30398519803924e-06
Ighm	6.26286835560425e-21	0.637101221028487	0.293	0.142	8.54443129755088e-17
Gtf2h4	6.75648756307992e-16	0.634798455015609	0.132	0.042	9.21787598230993e-12
Tipin	7.15526667240939e-20	0.632961283279163	0.276	0.134	9.76193032116813e-16
Ezr	3.84904874125894e-29	0.630861636605522	0.536	0.349	5.25125719769958e-25
Tubb5	7.45009972492763e-54	0.630396452292446	0.739	0.478	1.01641710547188e-49
Tcf7	4.45385142380765e-45	0.625101979587185	0.654	0.401	6.07638949750077e-41
Fen1	2.52276688816058e-17	0.623270385201812	0.237	0.113	3.44181086551748e-13
Aurka	5.19496697518992e-12	0.619072812164868	0.129	0.052	7.0874934442516e-08
5830418K08Rik	1.57884295450367e-12	0.614720256494937	0.137	0.055	2.15401544282936e-08
Prkcb	4.48629207556247e-14	0.612694000743838	0.164	0.07	6.12064827868988e-10
Anp32b	1.04302385391864e-48	0.612251686236793	0.707	0.482	1.4229974439012e-44
Ncaph	2.24317383054044e-15	0.610747458218068	0.183	0.079	3.06036205700632e-11
Hjurp	2.52314954679225e-18	0.607165350711231	0.269	0.134	3.44233292668867e-14
Rbbp8	3.49340309204218e-10	0.603778202190369	0.119	0.051	4.76604983847315e-06
Cdc6	4.7039883006586e-13	0.603342995458501	0.153	0.065	6.41765123858852e-09
Cbx5	5.07007741691617e-22	0.601883810517435	0.404	0.242	6.91710661989874e-18
Sla	2.06921329898829e-17	0.595789716707353	0.221	0.098	2.82302770380972e-13
Sin3b	1.2662584852061e-15	0.594935213781991	0.251	0.132	1.72755645136669e-11
Ctdspl2	1.80785749460466e-14	0.594864074808504	0.191	0.087	2.46645997988913e-10
Smarcc2	2.31626138968324e-17	0.594138227500674	0.265	0.133	3.16007541394485e-13
Nucks1	3.53354029371035e-25	0.593967157530744	0.48	0.301	4.82080902270903e-21
Anln	8.55224368863466e-13	0.593768452257438	0.128	0.048	1.16678260644043e-08
Dhcr24	2.97287042473379e-13	0.588432367219131	0.137	0.053	4.05588712046431e-09
Cnot6	2.88941278533805e-14	0.587519388496536	0.241	0.129	3.9420258630367e-10
Strbp	1.74645713569981e-17	0.585678065923331	0.253	0.123	2.38269147023525e-13
Cbx1	3.13702398207255e-25	0.584086847903563	0.494	0.32	4.27984181874158e-21
Cdv3	3.66390945275675e-12	0.583628295291059	0.172	0.082	4.99867166639603e-08
Rfc4	6.46702776450034e-15	0.580592618294637	0.21	0.101	8.82296597910782e-11
Kpna2	4.78441544626966e-14	0.578432675444139	0.223	0.114	6.5273779933457e-10
Pnn	4.28435140529032e-25	0.576552490974615	0.57	0.408	5.84514062223758e-21
Hnrnpab	4.53559923658212e-21	0.575688163847739	0.464	0.312	6.18791803846898e-17
Ccnb2	9.39502596072117e-16	0.574087938311948	0.274	0.15	1.28176339182119e-11
Spdl1	6.00860912913288e-11	0.57227610837937	0.124	0.051	8.19754543487599e-07
Rdx	1.55778951070319e-18	0.570670962986229	0.356	0.211	2.12529222945236e-14
Sin3a	6.1235138270779e-11	0.570351325996014	0.162	0.08	8.35430991428238e-07
Wdr76	7.22319711988461e-13	0.570046697567156	0.178	0.084	9.85460783065857e-09
Mcm7	6.56586731606328e-15	0.569216225973897	0.29	0.166	8.95781277930513e-11
Eri1	5.66700662782561e-12	0.566721306341018	0.205	0.11	7.73149714234248e-08
Brd8	1.43004629077728e-12	0.566470670179221	0.236	0.132	1.95101215450744e-08
Cdk5rap2	6.21107730800087e-13	0.564703719673787	0.132	0.05	8.47377277130558e-09
Myb	3.54923540654201e-16	0.564318542060936	0.175	0.069	4.84222186514526e-12
Fbxl12	6.49375694346047e-14	0.562215058831771	0.111	0.034	8.85943259796312e-10
Gins3	8.31463038039508e-10	0.560454675305302	0.108	0.044	1.1343650227973e-05
Casp8ap2	3.39288757908343e-13	0.559801442450538	0.257	0.147	4.62891652414353e-09
Brd3	1.38884930834485e-13	0.556333175585708	0.195	0.093	1.89480711137488e-09
Baz1b	6.40379373144237e-16	0.556087282977723	0.382	0.248	8.73669578780683e-12
Pbrm1	2.70722411509224e-15	0.555945108995159	0.306	0.18	3.69346586022034e-11
Dnajc9	5.84309235915923e-19	0.555248973043097	0.427	0.276	7.97173090560094e-15
Notch1	9.71906664601459e-16	0.553766812181529	0.147	0.051	1.32597226251577e-11
Cep57	8.53326349591266e-11	0.552543477561168	0.233	0.139	1.16419313874736e-06
Pin1	1.7193974101504e-15	0.552466779868411	0.217	0.102	2.34577388666819e-11
Fkbp2	1.91865970734231e-07	0.551516240800256	0.17	0.106	0.00261762743872711
Dnmt1	4.21764127062693e-16	0.551450579113857	0.369	0.235	5.75412798551632e-12
Pcm1	6.08587964106453e-12	0.549546514466755	0.225	0.125	8.30296559430434e-08
Hirip3	1.18044941538198e-15	0.5480061776428	0.28	0.154	1.61048713740564e-11
Cdca2	9.49021260430167e-12	0.547696285519958	0.137	0.058	1.29474970560488e-07
Nfatc3	2.40692065097103e-12	0.54703138273469	0.124	0.046	3.28376184411977e-08
Cdca4	3.86891163535603e-12	0.546788960145962	0.166	0.077	5.27835614411623e-08
Srsf4	1.80107766361206e-10	0.546634233597687	0.211	0.122	2.45721025646593e-06
Rnaseh2b	7.74415688468309e-12	0.546512319123076	0.168	0.081	1.05653532377731e-07
Phip	2.75761759212399e-11	0.544350265705895	0.208	0.114	3.76221768093475e-07
Dbf4	5.78572133588505e-11	0.54239144120842	0.149	0.07	7.89345961854797e-07
Fcho1	1.24059333010348e-10	0.541553205853775	0.117	0.048	1.69254148026017e-06
Ubb	3.53621304676905e-56	0.5414011017727	0.903	0.75	4.82445545970701e-52
Casp3	9.16095992711786e-13	0.540743607858109	0.144	0.059	1.24982976285669e-08
Cbl	7.14074965592158e-14	0.540136728407461	0.118	0.038	9.74212475557381e-10
Ube2e3	4.35696014995501e-12	0.539833900688926	0.153	0.069	5.94420073258362e-08
Nup62	3.87519161858125e-11	0.538665338217325	0.126	0.052	5.2869239252304e-07
Rnf187	2.06209310244778e-13	0.538226500978864	0.167	0.073	2.8133136196695e-09
Arhgap19	4.15305619619346e-10	0.537898437664627	0.109	0.044	5.66601456846673e-06
C330027C09Rik	5.12267881264154e-11	0.536652549870328	0.126	0.053	6.98887070408685e-07
2700029M09Rik	4.91187274947936e-15	0.533306159772316	0.297	0.17	6.70126799211469e-11
Rfc5	1.69699695035661e-11	0.531205340113754	0.149	0.067	2.31521293937152e-07
Ube2t	9.54088366030959e-09	0.530095470365046	0.105	0.046	0.000130166275777604
AI504432	1.77998120754643e-11	0.528971670218596	0.111	0.04	2.42842836145559e-07
Hmgn5	2.4439470889848e-11	0.528893277385132	0.185	0.096	3.33427701350196e-07
Lgals9	1.08342068211438e-14	0.527847224363919	0.265	0.144	1.47811083660865e-10
Smc3	1.90726002323521e-18	0.526818691432766	0.418	0.266	2.60207484969979e-14
Slc29a1	2.12834812017525e-11	0.526505718442116	0.117	0.044	2.90370534035509e-07
Tcf12	5.61586951123182e-15	0.526003263691222	0.246	0.127	7.66173077417358e-11
Ptma	1.1255226269067e-69	0.52579942808143	0.946	0.78	1.53555051988881e-65
Rtn3	1.00514962501544e-10	0.525625031224631	0.204	0.115	1.37132563340856e-06
Cenpk	2.27292174215476e-11	0.525438657566822	0.143	0.064	3.10094713282174e-07
Mrpl18	7.19374527417279e-20	0.523169105355829	0.453	0.298	9.81442667755393e-16
Trbc2	6.9377220071554e-47	0.519451032710425	0.925	0.842	9.46513413436211e-43
Rmi2	2.23984740343224e-10	0.517485521670941	0.107	0.041	3.05582381250261e-06
Gtf2a2	5.95208523636097e-10	0.516479550368388	0.196	0.112	8.12042988796727e-06
Suz12	2.78422378812618e-14	0.515795242422702	0.281	0.159	3.79851651414055e-10
Mlf2	6.17804236232709e-12	0.51503046652405	0.171	0.081	8.42870319492285e-08
Cstf2	8.70092330117546e-09	0.513628045817007	0.125	0.06	0.000118706696597937
Rhno1	4.73143415162325e-11	0.513309789414074	0.121	0.049	6.45509561305961e-07
Tcf19	6.24611654483451e-10	0.505054718709115	0.127	0.057	8.52157680211773e-06
G2e3	1.39972942465767e-08	0.504853420752943	0.114	0.053	0.000190965085406046
Cdc7	7.59187377387255e-09	0.502564359915241	0.101	0.043	0.000103575933896943
Bcl11b	3.30487851340843e-19	0.499730294692796	0.409	0.247	4.50884575584311e-15
Rfc1	7.83254231809444e-10	0.495759728598601	0.236	0.146	1.06859374845762e-05
Nr3c1	2.11314744016599e-12	0.495053002925759	0.193	0.095	2.88296705261847e-08
Asf1a	6.89489505608940e-12	0.494005421315177	0.186	0.093	9.40670532502277e-08
Zeb1	2.34138418691403e-13	0.493878765158215	0.124	0.043	3.19435044620682e-09
Zfp280d	9.64108788698133e-10	0.493679098956073	0.125	0.056	1.31533362042086e-05
Ska2	3.17083874332307e-08	0.492073033533537	0.117	0.056	0.000432597529751567
Fxn	2.67206202284107e-12	0.491345334618459	0.122	0.045	3.64549421776208e-08
Rpa2	2.2904876714228e-09	0.49068307999181	0.174	0.095	3.12491233012213e-05
4632419I22Rik	2.79816811106124e-09	0.490536695632785	0.108	0.046	3.81754075392085e-05
Cks2	4.79239952436242e-12	0.490377120958576	0.213	0.114	6.53827067108765e-08
Chd1	9.21036166260703e-11	0.49030411590797	0.297	0.195	1.25656964162948e-06
Cd24a	9.21460587439213e-15	0.488706721985972	0.117	0.034	1.25714867944332e-10
Hdac1	3.97333424033817e-18	0.487045465958481	0.481	0.334	5.42081990409337e-14
Syce2	2.72143653594258e-11	0.486343909719786	0.109	0.039	3.71285586598646e-07
Pcnt	5.19227683212549e-08	0.485775497863902	0.165	0.095	0.000708382328206881
Rnf168	7.23478105573473e-09	0.485211485749484	0.135	0.067	9.87041179433889e-05
Stag1	2.28361658131479e-08	0.484507489649304	0.16	0.089	0.000311553810188777
Slc16a1	3.41908552954272e-12	0.483394077179278	0.116	0.041	4.66465838795514e-08
Cenph	2.85128966834613e-10	0.482136625064115	0.121	0.051	3.89001449452462e-06
Siva1	1.91633068056407e-10	0.482011125381039	0.141	0.065	2.61444994749356e-06
Pds5b	1.64161682456339e-11	0.481093082868775	0.204	0.109	2.23965783375183e-07
Smarca4	7.39727869939639e-13	0.47925322175341	0.321	0.203	1.00921073295865e-08
Mier1	6.65411474851045e-12	0.4760199790123	0.303	0.192	9.07820875139281e-08
Rcbtb2	6.85300211568348e-08	0.475540477097839	0.122	0.061	0.000934955078642697
Nhp2l1	3.74295174892306e-11	0.474982123033742	0.221	0.126	5.10650907105573e-07
Fignl1	5.13389935935703e-09	0.474266519268253	0.129	0.062	7.0041788959708e-05
Smarcc1	5.49882117735878e-14	0.474151179759337	0.349	0.223	7.50204173227059e-10
Sae1	3.23308998040813e-11	0.472954762776238	0.238	0.139	4.41090466027082e-07
Supt16	1.94455990130352e-15	0.471673877730097	0.502	0.375	2.65296307334839e-11
Sox4	6.64243166161547e-11	0.468559577444307	0.193	0.102	9.06226951594198e-07
Lck	4.15239567050584e-23	0.467277335720526	0.649	0.504	5.66511341327111e-19
Mbnl3	1.29448999407117e-09	0.466318250882856	0.106	0.043	1.76607269891129e-05
Ilvbl	8.30911202030567e-12	0.462019895296318	0.117	0.043	1.1336121529303e-07
Zcchc8	7.23856714242196e-09	0.460498719683336	0.133	0.065	9.87557715240628e-05
Diap3	2.24345237195255e-07	0.459668810537655	0.169	0.102	0.00306074207105487
Tap2	1.88541866166739e-08	0.455708867973257	0.175	0.1	0.000257227668011282
Shcbp1	8.63703423379551e-08	0.454929584042277	0.128	0.066	0.00117835058051672
Gabpb2	7.24241396988407e-09	0.453985767292238	0.16	0.086	9.88082537911284e-05
Scaf11	2.8040115792792e-11	0.453640850307726	0.346	0.24	3.82551299761062e-07
Rbbp4	1.63148897002244e-11	0.453569957269618	0.343	0.232	2.22584040180162e-07
Mzt1	1.24541066032994e-08	0.453182448802793	0.102	0.044	0.000169911376388814
Cep85	2.1103643947851e-07	0.45202098983111	0.106	0.051	0.00287917014380531
N4bp2	2.75912709997751e-07	0.45109566180766	0.107	0.053	0.00376427710249931
Cdc25a	1.83438253741793e-07	0.449791381691865	0.141	0.078	0.00250264809579928
Nkap	2.6064146639012e-08	0.449364749914351	0.135	0.069	0.000355593152596041
Themis	9.78752969768214e-08	0.446269721402312	0.12	0.06	0.00133531267665477
Clk3	4.07809697119409e-09	0.446198704027805	0.141	0.07	5.56374769780009e-05
Pcbp2	4.53772722093797e-16	0.441574370983854	0.504	0.37	6.19082124752567e-12
Mdh1	9.09495457204516e-13	0.44011237714583	0.371	0.25	1.24082465226412e-08
Elof1	8.01557714315867e-09	0.439682549545549	0.14	0.07	0.000109356518964114
Smc1a	1.88989124996818e-19	0.436753569915585	0.519	0.367	2.57837863233159e-15
Mcm6	9.08883981726718e-12	0.436056812849306	0.273	0.163	1.23999041626976e-07
Srsf7	1.71990668542091e-10	0.435691984213977	0.392	0.29	2.34646869091974e-06
Dtymk	2.7399023436078e-10	0.434994482621001	0.242	0.146	3.73804876738412e-06
Nrm	1.38267681214821e-08	0.434987121611033	0.121	0.057	0.00018863859748138
Smc5	2.62416973625377e-08	0.43437090426122	0.193	0.116	0.000358015477117101
Ckap2	1.05266965950663e-07	0.431949535138445	0.105	0.049	0.00143615721646489
Itpr2	5.85085885978062e-09	0.428785894295027	0.122	0.056	7.9823267423987e-05
Nap1l1	5.53678414261625e-12	0.428242098369262	0.399	0.284	7.55383460577135e-08
Ccne1	1.3391070869475e-07	0.425595444548466	0.11	0.054	0.00182694379872248
Mcm5	9.17648894984746e-08	0.423147267131211	0.178	0.107	0.00125194838742769
Ict1	1.65404967253966e-12	0.42273799172727	0.271	0.157	2.25661996824585e-08
Pgp	4.43217095200076e-09	0.421021140389335	0.166	0.09	6.04681082981463e-05
Nde1	1.94120151605049e-07	0.417921288002252	0.136	0.074	0.00264838122834768
Trat1	4.63930106921795e-07	0.415619090694402	0.151	0.087	0.00632939844873405
Srsf10	1.02160133902213e-11	0.414703415286092	0.358	0.245	1.3937707068279e-07
Tsc22d4	2.3114729693865e-11	0.413944191258525	0.371	0.258	3.153542572134e-07
Gbp8	3.90398498848193e-08	0.413229519637791	0.121	0.059	0.00053262067197859
Kif23	2.48256267431658e-09	0.410548327027697	0.217	0.129	3.38696025657011e-05
Fdps	4.21601772339494e-09	0.410271578219363	0.109	0.046	5.75191298002771e-05
Usp7	7.62800661429178e-09	0.410049777381183	0.193	0.112	0.000104068894238783
Srsf3	4.18594484235788e-11	0.409137976614137	0.409	0.305	5.71088454842886e-07
Cd81	1.7114576474714e-08	0.409128148663306	0.174	0.099	0.000233494166844524
Psma6	7.89494199124791e-08	0.408456585121834	0.308	0.227	0.00107710693586595
Haus4	1.48948417927335e-07	0.407738265149408	0.108	0.052	0.00203210326578264
Cebpg	1.92992432386713e-07	0.407550905532305	0.113	0.056	0.00263299575505192
Banf1	4.27876997956339e-14	0.407500588992902	0.469	0.344	5.83752588311833e-10
Cnot2	3.80243868006859e-10	0.405974681851243	0.179	0.093	5.18766709121758e-06
Psap	4.66923532805052e-07	0.404615966440424	0.161	0.096	0.00637023775805932
Arl6ip6	1.89967205154345e-07	0.402665267923551	0.105	0.05	0.00259172257992074
Hnrnpu	2.31728099699581e-29	0.401804245986181	0.822	0.698	3.16146646420139e-25
Trim37	4.06457464183848e-08	0.40114444942571	0.107	0.049	0.000554529918386024
Trim28	9.29020964843067e-08	0.401128170402789	0.134	0.07	0.0012674633023354
Rfc3	3.93186352313104e-08	0.400288876892051	0.126	0.063	0.000536424140460768
Hnrnpa2b1	2.16324468478607e-41	0.400010723259855	0.918	0.841	2.95131472345363e-37
Galk1	1.11226678771979e-07	0.397840553713491	0.137	0.074	0.00151746557848612
Hells	7.08847888791666e-07	0.396936915729297	0.223	0.152	0.00967081174678469
Rif1	2.91261058883657e-08	0.395510975999573	0.202	0.122	0.000397367462634974
Ddx3x	6.7120471335288e-09	0.395493614803553	0.202	0.119	9.15724590427334e-05
Ccdc104	1.96195784598639e-07	0.39533224597315	0.112	0.055	0.00267669908927923
Rad51	5.54989994396199e-10	0.39514850799618	0.13	0.058	7.57172849354735e-06
Srsf1	5.38472154713547e-07	0.394625162262598	0.147	0.085	0.00734637560675692
Timeless	2.8999474895859e-08	0.394110872828397	0.143	0.075	0.000395639836004205
Nup85	3.83221909729984e-08	0.391482737445128	0.134	0.069	0.000522829651444617
Cd47	4.9910408774716e-09	0.391276048780959	0.407	0.315	6.8092770691345e-05
Ddx39	1.99986041330898e-09	0.390719833242875	0.306	0.206	2.72840956187745e-05
Hn1	7.14213879415009e-08	0.389792140101557	0.386	0.303	0.000974401995685897
Safb	4.34933262462773e-10	0.388111411452202	0.371	0.266	5.93379449977962e-06
Msh6	4.35899128260085e-08	0.387323784828408	0.108	0.049	0.000594697180685233
Hibadh	8.95703862628046e-09	0.387065025314307	0.145	0.074	0.000122200877978344
Larp7	6.87602791880454e-07	0.381945557704347	0.223	0.151	0.00938096488962503
Med30	3.30064806567367e-07	0.381526158536325	0.133	0.072	0.00450307415599858
Pgls	2.7874537692752e-10	0.381108356498732	0.19	0.102	3.80292317742216e-06
Luc7l2	1.93586308785397e-09	0.380572025367689	0.379	0.28	2.64109801075917e-05
Stag2	2.47737606157785e-08	0.378655511305995	0.254	0.169	0.000337988416081066
Mrpl51	3.43750628272124e-08	0.376536427399902	0.171	0.097	0.000468978982151659
Nipbl	3.89178221704005e-11	0.374444584755655	0.392	0.279	5.30955847870773e-07
Arl6ip1	1.14821913769512e-13	0.373444252374135	0.597	0.487	1.56651536955746e-09
Cnot8	5.1779995800281e-09	0.372414734533134	0.118	0.053	7.06434482703234e-05
Ptpn7	9.47678519959272e-08	0.370835726752599	0.276	0.19	0.00129291780478043
Lrmp	4.83474063615149e-07	0.370142166682092	0.187	0.117	0.00659603664990148
Mcm3	3.53331753006889e-10	0.366450286344305	0.319	0.211	4.82050510627299e-06
Tmx1	6.02579962621507e-07	0.364520492043763	0.143	0.081	0.00822099843004522
Ranbp1	6.7369462895549e-15	0.363829489649532	0.593	0.467	9.19121582283975e-11
Cenpa	2.77160587129127e-08	0.35832145127993	0.265	0.176	0.000378130189020268
Dtl	1.89976900265331e-07	0.355899040325236	0.111	0.054	0.00259185485031991
Smarca5	3.24162520335233e-07	0.355692836424405	0.356	0.276	0.00442254926493358
Gnb2	1.46705781462294e-07	0.353338506966424	0.229	0.148	0.00200150697649008
Prpf40a	6.99966319835046e-09	0.352167288985405	0.409	0.313	9.54964050150953e-05
Tax1bp1	6.6487434090494e-12	0.347430122922698	0.525	0.421	9.07088063296609e-08
Nsmce2	3.25592321587547e-07	0.345655800769052	0.184	0.112	0.0044420560434189
Hnrnpa3	3.30065626766188e-17	0.343932551885966	0.765	0.693	4.5030853459711e-13
Uchl5	2.88171103306649e-07	0.342494548219335	0.291	0.207	0.00393151836241261
Srrt	1.99327174021811e-08	0.336135032180858	0.354	0.259	0.000271942063517956
Cdc123	3.47906891004521e-07	0.335565376240896	0.229	0.152	0.00474649371397467
Nasp	1.10881910774829e-07	0.313526635558018	0.272	0.185	0.001512761908701
Smarcd2	4.06749634790064e-07	0.311925585183314	0.106	0.051	0.00554928526744085
Lat	4.53598099593663e-07	0.301305972940314	0.467	0.389	0.00618843887275634
Ssrp1	1.62954315986172e-07	0.296588850501356	0.39	0.298	0.00222318573299934
Thrap3	7.83044161225341e-08	0.295878021401882	0.507	0.424	0.00106830714915973
Hnrnpk	1.64509020493399e-08	0.28245551607926	0.566	0.491	0.000224439656659145
Ybx1	1.66945197399599e-16	0.253976455108806	0.809	0.736	2.27763332812273e-12
Hspa8	2.32009828494202e-09	-0.264267278859592	0.544	0.639	3.16531009014639e-05
Eef1a1	1.24126110908071e-11	-0.270682451867747	0.489	0.613	1.69345253111882e-07
Cdc42	4.86354146219328e-08	-0.270989084722898	0.336	0.432	0.000663532961687029
Rplp0	7.13414798511705e-17	-0.273018068784361	0.695	0.81	9.7331180960952e-13
Gnb2l1	1.31705934780635e-08	-0.273198788872245	0.352	0.459	0.000179686406821221
Rps4x	2.77176786068015e-09	-0.280524376197553	0.444	0.558	3.78152289232592e-05
Cfl1	5.65330605271853e-10	-0.290391043319207	0.432	0.531	7.71280544772389e-06
Rpl11	4.14804218324756e-11	-0.296556306703	0.519	0.635	5.65917395060464e-07
Sh3kbp1	1.16343118803976e-08	-0.302382533686237	0.225	0.325	0.000158726916984264
Slc25a5	6.55624746176125e-15	-0.303353197375038	0.599	0.72	8.94468841208088e-11
Rps3	1.18714391745335e-20	-0.305326102256898	0.631	0.783	1.6196204465816e-16
mt-Nd1	4.28401654626484e-13	-0.309377044622391	0.517	0.642	5.84468377406912e-09
Arrb2	6.3582860244181e-09	-0.309728806564057	0.065	0.133	8.67460962311361e-05
Rac2	5.63755464474252e-12	-0.310095829141732	0.371	0.503	7.69131580182222e-08
Tmbim6	5.51202487728366e-08	-0.316087234113379	0.255	0.346	0.00075200555400781
Rps5	1.51439255685638e-21	-0.316625132588752	0.678	0.808	2.06608576531916e-17
Rpl3	4.77687844540855e-16	-0.316744704081704	0.535	0.676	6.51709526307089e-12
Rpsa	3.32886584071817e-15	-0.317905043750253	0.489	0.642	4.5415716664918e-11
Tpm3	1.04189111127427e-17	-0.320260774932153	0.635	0.756	1.42145204311149e-13
Tmem50a	5.10914216112616e-10	-0.328355491234029	0.288	0.402	6.97040265042442e-06
Rpl15	2.25481877747851e-09	-0.329484211629155	0.289	0.391	3.07624925811393e-05
Rpl5	1.09005149123809e-11	-0.332006655062612	0.387	0.505	1.48715724949612e-07
Rpl7a	2.29879526467322e-10	-0.332435015716219	0.35	0.466	3.13624637959367e-06
Pomp	1.47411543914687e-07	-0.332730297422859	0.256	0.341	0.00201113569362808
Rpl18a	4.32239929212979e-23	-0.333361300857955	0.706	0.822	5.89704935425267e-19
Ets1	5.63499854118628e-07	-0.3338558358145	0.365	0.441	0.00768782850974044
Krtcap2	2.16345011966428e-07	-0.333919273265405	0.092	0.158	0.00295159499825798
Ppp1r18	1.00844456790963e-07	-0.335920188649098	0.08	0.146	0.00137582092399911
Mrpl33	3.38004627027743e-07	-0.336336966118774	0.128	0.198	0.00461139712653949
Lbh	2.74633267082657e-07	-0.337227216937452	0.089	0.154	0.00374682166280869
Lsp1	4.7079909645602e-11	-0.345524451508488	0.284	0.403	6.42311207294948e-07
Thumpd1	5.94535350867869e-07	-0.353925334492254	0.11	0.175	0.00811124579189034
Snrpd3	1.34116362038772e-10	-0.360961051171584	0.291	0.398	1.82974952729497e-06
Pdia3	1.56552753195018e-10	-0.362706760188555	0.329	0.44	2.13584921183963e-06
Wdr1	4.89106557938288e-08	-0.370499018425667	0.09	0.159	0.000667288076995206
Sec11a	5.67621529251542e-07	-0.372131644782967	0.116	0.184	0.00774406052357879
Rps9	5.63048376332257e-30	-0.372593557552219	0.705	0.836	7.68166899830098e-26
1810022K09Rik	5.45818926871952e-07	-0.380709362975009	0.059	0.112	0.00744660761931405
Atp1b1	1.08875266764782e-08	-0.381990427353691	0.075	0.144	0.000148538526447191
Xrn2	3.07181693649749e-08	-0.384563979819917	0.207	0.294	0.000419087984646352
Tmed9	3.16579138995489e-09	-0.384734232936818	0.182	0.274	4.31908919331545e-05
Cox6c	6.01581915276074e-09	-0.384774186213716	0.267	0.362	8.20738207011147e-05
Mob3a	1.45664038611733e-07	-0.385089790238577	0.095	0.163	0.00198729447877987
Trp53	1.50969915502248e-08	-0.385176374344435	0.096	0.169	0.000205968255719717
Eef1b2	1.21767368458639e-11	-0.385180780752652	0.223	0.337	1.66127220788121e-07
Tecr	1.68489605259232e-08	-0.388026078399302	0.114	0.191	0.000229870368455171
Chmp4b	4.15044692127963e-08	-0.388327896382894	0.134	0.211	0.000566245473470181
Mycbp2	3.57721622904697e-07	-0.388986007078575	0.094	0.159	0.00488039610128879
Rnf167	1.91104379644907e-09	-0.389310221276339	0.044	0.105	2.60723705149546e-05
Rpl10a	2.15654213317547e-09	-0.390711436254158	0.257	0.357	2.9421704322913e-05
Ptprcap	1.70071495923368e-14	-0.391274329775062	0.363	0.5	2.32028541888251e-10
Cd3g	9.70916452509341e-18	-0.391467038159939	0.458	0.599	1.32462131615849e-13
Cyba	6.99723725906047e-13	-0.39177155417732	0.176	0.295	9.5463307925362e-09
Rpl23a	4.56084809098237e-21	-0.3994308094746	0.547	0.692	6.22236505052725e-17
Ptpn1	4.09610424995496e-07	-0.404050251942882	0.078	0.138	0.00558831502821355
Rpl19	1.41499612094431e-21	-0.404792719095916	0.448	0.631	1.93047920780432e-17
Rap1a	5.62523060361199e-10	-0.408404246015887	0.194	0.291	7.67450211250784e-06
Cast	1.89460332111583e-08	-0.408776591177184	0.097	0.17	0.000258480731099833
Setx	6.52254292815959e-08	-0.411728430289326	0.071	0.133	0.000889870531688813
Itk	8.13154909429874e-10	-0.413787679476302	0.056	0.123	1.10938724293518e-05
Atp5e	2.29447858372583e-10	-0.415351082320632	0.177	0.274	3.13035713177715e-06
Lsm7	2.06943346620634e-07	-0.416262724536634	0.083	0.143	0.00282332807794531
Rps17	8.14248864794647e-12	-0.417028284502253	0.297	0.414	1.11087972623934e-07
Ldha	3.4951996015039e-14	-0.41753864685383	0.3	0.43	4.76850081633178e-10
Sh3bgrl3	3.53166807783145e-16	-0.420959990358098	0.341	0.487	4.81825475858545e-12
Myh9	3.13378720683582e-10	-0.422817477944836	0.227	0.331	4.27542588628611e-06
Ndufa13	3.52418974562027e-12	-0.426220781381018	0.193	0.305	4.80805206994974e-08
Rpl28	9.42393327774505e-11	-0.427380564614483	0.202	0.304	1.28570721708276e-06
Snx4	3.9618154872236e-09	-0.429876671652572	0.116	0.196	5.40510486921916e-05
Fyn	1.89792766064004e-10	-0.430567209858183	0.041	0.105	2.5893427074112e-06
Hmha1	9.34949128811576e-11	-0.431433272459679	0.124	0.217	1.27555109643763e-06
Ndufa1	7.24915949019935e-10	-0.433131905786272	0.124	0.21	9.89002829247898e-06
Mitd1	9.02012161711169e-09	-0.434830604643834	0.067	0.133	0.000123061519222255
Srpk1	4.44794517048109e-10	-0.436603155858846	0.136	0.226	6.06833159608735e-06
Ppdpf	8.31938138808757e-09	-0.436657539608814	0.051	0.11	0.000113501320277679
Klhl6	1.47588293368725e-09	-0.440205739169187	0.074	0.146	2.01354708642952e-05
Malat1	1.90116065084527e-13	-0.440433834940891	0.839	0.868	2.5937534759482e-09
Zc3hav1	1.00653653648913e-08	-0.441621964040176	0.053	0.112	0.000137321779673213
Capzb	2.28226464782722e-13	-0.444025454062266	0.232	0.355	3.11369365903067e-09
Rpl30	1.05640621142071e-10	-0.445488593666857	0.173	0.273	1.44125499424127e-06
Rps2	3.87157121818693e-31	-0.446127654717063	0.548	0.747	5.28198461297243e-27
Myl12b	2.10538471727229e-10	-0.44619313920403	0.17	0.268	2.87237636977459e-06
Lcp2	1.16170282831928e-09	-0.451999919197952	0.103	0.184	1.58491116867599e-05
Pkm	7.79073400445114e-14	-0.454778468705475	0.227	0.353	1.06288984022727e-09
Tgoln1	2.1457517654549e-07	-0.457447776773396	0.055	0.108	0.00292744913361011
Wdr43	1.06596220488274e-08	-0.457777755053773	0.132	0.211	0.000145429223612152
Limd2	6.70500071106932e-20	-0.458970936857132	0.358	0.524	9.14763247011188e-16
Rpl6	3.98627254578848e-20	-0.45929533197178	0.385	0.552	5.43847163421923e-16
Dad1	7.00478754290346e-11	-0.461873661198138	0.143	0.237	9.55663164478319e-07
Traf3ip3	2.62082772675211e-11	-0.462992721531355	0.094	0.181	3.5755952676079e-07
Clta	3.38148837006033e-09	-0.463636792936852	0.133	0.215	4.61336458327331e-05
Atp5g1	1.09447928513606e-10	-0.464575416414292	0.188	0.286	1.49319808871113e-06
Rpl10	9.25678324312996e-20	-0.464961436526605	0.33	0.491	1.26290293786022e-15
Nhp2	5.37329428892835e-09	-0.465817347112966	0.109	0.185	7.33078539838494e-05
Eef1g	4.0216595089315e-16	-0.466309864565491	0.255	0.394	5.48675006803524e-12
Gltscr2	1.85162092209832e-09	-0.466898258877394	0.158	0.247	2.52616642401874e-05
Grap	2.88142304388759e-10	-0.467182943298005	0.068	0.142	3.93112545877584e-06
Apex1	5.18584598036234e-07	-0.468442057131717	0.073	0.128	0.00707504967100834
Actg1	1.37900299721328e-08	-0.471541795532071	0.078	0.144	0.000188137378909807
Ablim1	3.53715349626006e-16	-0.473842449980365	0.18	0.316	4.82573851494759e-12
Cd3d	2.49357516091091e-22	-0.475252138400272	0.386	0.56	3.40198459203075e-18
Pdia4	7.84763394430102e-10	-0.47755792162313	0.096	0.176	1.07065269902099e-05
Ndufa7	7.7862779462018e-09	-0.479044491980713	0.126	0.203	0.000106228190020031
Coro1a	7.23390214026629e-17	-0.479748700822196	0.225	0.367	9.86921268996529e-13
Rps15	8.54168076548538e-15	-0.47976430376807	0.291	0.418	1.16534150683517e-10
Rpl13	3.89472756765988e-51	-0.480265658716351	0.685	0.868	5.31357682055838e-47
Pabpc1	7.70956039362826e-43	-0.482749727725109	0.733	0.873	1.0518153245027e-38
Rpl36al	1.35792733335247e-10	-0.482955795563708	0.125	0.214	1.85262026089278e-06
Cd48	5.2037805168744e-14	-0.484007007257061	0.045	0.126	7.09951775917175e-10
Tpm4	6.64997462180186e-13	-0.486799130504417	0.097	0.194	9.07256037652427e-09
Ostf1	6.57612682024752e-13	-0.487170941286512	0.06	0.143	8.97180982086369e-09
Irf2	8.0853606784126e-12	-0.487351324507652	0.045	0.116	1.10308575735583e-07
Rpl9	1.09465769641528e-26	-0.492389320717183	0.446	0.633	1.49344149521937e-22
Actr3	9.25100839286777e-23	-0.492741318335281	0.292	0.466	1.26211507503895e-18
Rgs19	4.46387714466837e-11	-0.493412618884877	0.041	0.106	6.09006758847105e-07
Prdx6	7.69456172341668e-11	-0.495047924236547	0.088	0.169	1.04976905592574e-06
Calr	6.19801640936001e-13	-0.49934320026677	0.175	0.286	8.45595378728986e-09
Rps11	1.50782356695681e-26	-0.503283370118197	0.434	0.61	2.05712369239918e-22
Npm1	1.15142227138341e-27	-0.504335821337712	0.401	0.595	1.57088540484839e-23
Ptprc	4.84149113629194e-30	-0.504921879087726	0.493	0.669	6.60524635724309e-26
Nme1	2.76456701045085e-17	-0.505719978065793	0.249	0.392	3.77169877235809e-13
Npc2	2.27899141836394e-13	-0.505813210228661	0.136	0.243	3.10922799207393e-09
Rpl18	1.82344644916799e-33	-0.509117708351982	0.468	0.665	2.48772799059988e-29
Arhgap9	1.25112419974083e-09	-0.50951465397537	0.073	0.143	1.70690874570641e-05
Rps10	4.99106380709193e-19	-0.513967242288058	0.284	0.435	6.80930835201552e-15
Sri	2.34957457374059e-14	-0.51910113576581	0.15	0.266	3.20552459095429e-10
Uqcrq	1.14056209472395e-14	-0.523081865475722	0.2	0.325	1.55606886583188e-10
Rassf5	6.96111388665246e-11	-0.523088909896201	0.072	0.148	9.49704767555995e-07
Lztfl1	7.57879395681648e-10	-0.524243859257962	0.053	0.118	1.03397485952847e-05
Rps16	4.212184536255e-24	-0.524660667006752	0.361	0.533	5.7466833628127e-20
Trim12a	1.6465441315271e-13	-0.525311026637564	0.051	0.133	2.24638015864242e-09
Ccr9	1.74210950185775e-07	-0.527098706451853	0.202	0.282	0.00237675999338453
Macf1	2.98485417845177e-13	-0.531854335052394	0.103	0.203	4.07223655566175e-09
Ptpn18	2.18165643410485e-14	-0.53273448239698	0.062	0.151	2.97643387304924e-10
Lgals1	7.77418943904108e-12	-0.533740084274125	0.229	0.336	1.06063266516837e-07
Arhgdib	3.6042534800528e-35	-0.533896379344949	0.51	0.703	4.91728302283604e-31
Rpl32	7.3498055825049e-44	-0.536016823420459	0.606	0.799	1.00273397562114e-39
H2-T23	7.3860001847297e-14	-0.536518990527655	0.055	0.139	1.00767200520267e-09
Rasal3	5.22721873675694e-17	-0.537248696978822	0.071	0.179	7.1314945225575e-13
Srgn	5.24023013727873e-11	-0.538266069092626	0.092	0.176	7.14924597628937e-07
Rpl22	1.89377979200114e-21	-0.540978476707118	0.294	0.457	2.58368377022716e-17
Pfn1	6.35979466026618e-47	-0.543032017850877	0.672	0.836	8.67666785500115e-43
Crip1	1.171073013553e-11	-0.543189930946812	0.312	0.414	1.59769491239036e-07
Id3	6.72515990815566e-10	-0.543655420291814	0.098	0.178	9.17513566269676e-06
Gpx1	9.02114684639134e-14	-0.544444747696014	0.183	0.299	1.23075506425317e-09
Fam105a	3.16023387800372e-13	-0.545408039719273	0.035	0.106	4.31150707976047e-09
Mybbp1a	1.77553951426681e-08	-0.547675791069143	0.069	0.131	0.000242236855931421
Rpl13a	1.87290383242649e-61	-0.554139534462529	0.681	0.86	2.55520269857945e-57
Leprotl1	3.14478099184161e-14	-0.55848852668199	0.111	0.216	4.2904247071695e-10
mt-Nd2	8.81240923801607e-19	-0.559940140169707	0.21	0.354	1.20227699234253e-14
Lrrfip1	3.14700125668671e-16	-0.561539441128914	0.096	0.207	4.29345381449767e-12
Rps27a	1.31349625282268e-37	-0.563046251187084	0.443	0.663	1.79200293772598e-33
Utrn	1.46479689216719e-11	-0.56776582652525	0.04	0.106	1.99842239998369e-07
Gm10076	1.28202234244641e-11	-0.571339658060038	0.079	0.16	1.74906308179963e-07
Cox7b	2.04968407533035e-14	-0.573823631634793	0.136	0.246	2.79638398397319e-10
Cap1	2.62113093056659e-17	-0.577721823584948	0.126	0.25	3.576008928572e-13
Arpc5	2.76296374634569e-28	-0.578765991856049	0.346	0.537	3.76951143913943e-24
Rps7	7.19170342068112e-35	-0.581741075071189	0.454	0.652	9.81164097683526e-31
Ddx21	3.00252792348733e-13	-0.583338739563045	0.114	0.212	4.09634884601377e-09
Nmi	5.68842818717052e-14	-0.583348115067049	0.057	0.142	7.76072257575674e-10
Hspe1	7.66585466635365e-13	-0.587480180399709	0.098	0.19	1.04585255213063e-08
Rpl31	9.37134019210087e-24	-0.588659061455837	0.276	0.444	1.27853194240832e-19
Sh2d2a	2.75713687099162e-14	-0.600463706622144	0.05	0.133	3.76156183309386e-10
Mbnl1	1.77324373895253e-17	-0.604117488675487	0.146	0.272	2.41923643305293e-13
Sptbn1	3.89135358455235e-18	-0.60444570077925	0.141	0.272	5.30897369540477e-14
Sepw1	2.17276010916907e-19	-0.612338208036342	0.037	0.133	2.96429661693937e-15
Bcap29	5.01652343957816e-14	-0.612547564574724	0.048	0.128	6.84404292861648e-10
Prkcq	9.34746699698669e-16	-0.613499058389824	0.038	0.12	1.27527492239889e-11
Dgka	1.57674892499598e-15	-0.617671105431142	0.055	0.146	2.15115855837201e-11
Pld3	1.96811814747012e-16	-0.618979814375555	0.031	0.11	2.68510358859348e-12
Rbm38	1.91224266311495e-19	-0.621054726983224	0.107	0.237	2.60887266528772e-15
Zfp36l1	1.15044841587682e-15	-0.622354009321143	0.054	0.144	1.56955677378074e-11
Akap13	2.03931255918864e-17	-0.625349708795383	0.075	0.183	2.78223412450106e-13
Arl6ip5	3.9299130559304e-15	-0.626476082561999	0.043	0.125	5.36158038220584e-11
Rpl35	3.2890700846006e-32	-0.626754836708628	0.332	0.538	4.4872783164206e-28
Fau	2.0687137325842e-23	-0.63126078185949	0.313	0.471	2.82234614536462e-19
Rps8	1.72245944871842e-45	-0.63453161469701	0.466	0.694	2.34995142588654e-41
Cd37	3.0300520817753e-19	-0.635193921771322	0.03	0.119	4.13390005516604e-15
Mrpl52	4.6770640868303e-15	-0.638562341684202	0.055	0.142	6.38091853366258e-11
Arhgap30	1.37356638035358e-22	-0.639681067913535	0.133	0.284	1.87395661271639e-18
Myc	3.71133837491824e-12	-0.642655252071599	0.042	0.111	5.06337894490096e-08
Arpc2	8.62018776443572e-67	-0.644031496622342	0.604	0.831	1.17605221670196e-62
Gas5	4.06249901079586e-23	-0.644597336273776	0.208	0.371	5.54246740042879e-19
Gimap1	7.51927592789836e-20	-0.647443422606237	0.075	0.193	1.02585481484317e-15
Rpl26	5.08377932741024e-39	-0.655300823418415	0.344	0.569	6.9358001363858e-35
Ptpn6	8.32402702072697e-24	-0.659804532980779	0.118	0.268	1.13564700643778e-19
Dok2	3.11434896707968e-18	-0.662153952606275	0.034	0.122	4.24890629578681e-14
Actb	5.56318843353148e-195	-0.665656826334313	0.982	0.998	7.589857979867e-191
Rpl17	6.67243838688395e-35	-0.667022451520544	0.314	0.524	9.10320769122577e-31
Sell	4.16391907756347e-15	-0.672473803191379	0.043	0.126	5.68083479751985e-11
Rpl12	1.4731405216103e-26	-0.673666359300703	0.223	0.4	2.00980561363293e-22
Eno1	4.81966806552869e-23	-0.673873918916785	0.229	0.385	6.57547314180079e-19
Rps19	6.84798728632209e-72	-0.678020540188322	0.595	0.836	9.34270905472923e-68
Rexo2	2.56984204232286e-20	-0.68240874917598	0.069	0.185	3.50603549834108e-16
Rpl35a	6.55251524768232e-26	-0.686653827529786	0.212	0.384	8.93959655241298e-22
Rpl23	3.79658473832254e-34	-0.686867137927657	0.258	0.47	5.17968055849344e-30
Vasp	4.31381002844417e-25	-0.687896898273996	0.051	0.175	5.88533102180638e-21
Myl6	2.09285878130344e-24	-0.6889220348269	0.158	0.315	2.85528723533228e-20
Trim12c	1.02516699056811e-20	-0.689264658239907	0.018	0.102	1.39863532523208e-16
Rplp2	3.73096231395717e-39	-0.689332889126503	0.373	0.585	5.09015188493176e-35
Cdc42se1	6.57665355407045e-26	-0.692978298901416	0.067	0.205	8.97252844381832e-22
Psmb10	4.51553100615033e-21	-0.693674825878731	0.037	0.138	6.1605389516909e-17
Bzw2	4.32295768701442e-24	-0.694145644169091	0.175	0.335	5.89781117239378e-20
Rpl14	7.07786212169168e-68	-0.69760220987608	0.528	0.791	9.65632729262396e-64
Lef1	6.90375516881826e-26	-0.698701553718322	0.285	0.465	9.41879317681876e-22
Rps20	7.35670692971904e-32	-0.709915221345425	0.291	0.491	1.00367552642157e-27
Atp1b3	1.77378342961147e-20	-0.71010173316252	0.103	0.232	2.41997273301892e-16
Rps12	3.83258481979177e-36	-0.71173295627098	0.287	0.504	5.22879546964191e-32
Tox	1.41005875009362e-16	-0.720883698223395	0.042	0.129	1.92374315275273e-12
Aldoa	2.51033444093317e-21	-0.723234849266273	0.103	0.233	3.42484927776512e-17
Cd28	1.36926044179348e-20	-0.72978723871776	0.122	0.258	1.86808202073885e-16
Rps24	4.62701768647415e-41	-0.733755494141068	0.41	0.616	6.31264022965668e-37
Rpl21	8.02839353122164e-48	-0.736001688033737	0.36	0.607	1.09531372946457e-43
Rps18	1.00874465811306e-74	-0.737785052745808	0.511	0.794	1.37623033706365e-70
Rpl27a	2.54226929850988e-26	-0.738013566305631	0.164	0.328	3.46841800395703e-22
Rps13	3.08412140089505e-35	-0.739405178883603	0.3	0.503	4.20766682724111e-31
Mif	3.7875474012871e-28	-0.741065303750789	0.178	0.353	5.16735091957599e-24
Arpc1b	4.09640005423076e-37	-0.745923729735903	0.231	0.451	5.58871859398703e-33
Rps25	8.89373714260919e-31	-0.751952299372601	0.269	0.456	1.21337255836617e-26
Dusp2	2.51542598172575e-21	-0.752254160978743	0.043	0.148	3.43179566686844e-17
Rpl36	6.25939503268328e-41	-0.758103337422201	0.325	0.548	8.5396926430898e-37
Ltb	1.98051125760572e-23	-0.759143504691215	0.015	0.103	2.70201150875148e-19
Sp110	5.95277163651708e-29	-0.76262960468107	0.103	0.266	8.12136634370025e-25
Cdk2ap2	2.16112514705891e-26	-0.762692596631042	0.112	0.268	2.94842303813247e-22
Rpl34	1.35472817017931e-37	-0.763029717250351	0.272	0.491	1.84825564257564e-33
Laptm5	3.90919781926009e-47	-0.784396579203116	0.24	0.496	5.33331858481654e-43
Rpl37a	5.52432769493246e-34	-0.793770723286084	0.263	0.465	7.53684027419635e-30
S100a10	9.72568364742625e-28	-0.79744332842851	0.069	0.213	1.32687502001836e-23
Itgb2	7.39360075106078e-29	-0.803842730338819	0.045	0.176	1.00870895046722e-24
Msn	1.53750644761573e-47	-0.811267956122625	0.288	0.543	2.09762004648214e-43
Rps23	9.51417553419472e-64	-0.817482188943748	0.39	0.672	1.29801896813019e-59
Rpl22l1	1.70375863803378e-25	-0.818623172752524	0.113	0.262	2.32443790986949e-21
Jak1	2.06507350359404e-38	-0.820018052069712	0.174	0.386	2.81737978095335e-34
Galnt6	9.64084424741538e-28	-0.821312736591071	0.011	0.107	1.31530038067488e-23
Tuba4a	3.53697939561487e-26	-0.822667727720393	0.033	0.144	4.82550098943736e-22
Bin2	6.43642319446499e-35	-0.824227594905716	0.098	0.28	8.78121216420858e-31
Rpl27	7.08382644543614e-49	-0.844222189541336	0.289	0.534	9.66446441950853e-45
Rplp1	1.43165827864632e-61	-0.849307919954105	0.377	0.643	1.95321138955717e-57
Hspa5	1.09147245935902e-38	-0.854999771924988	0.265	0.479	1.48909587630351e-34
Ifi203	1.70348957210766e-27	-0.857589589009978	0.025	0.135	2.32407082322648e-23
Psme1	1.04062676927839e-31	-0.860179470152442	0.105	0.274	1.41972710132651e-27
Rapgef6	9.39850005275393e-30	-0.860279439028358	0.066	0.213	1.28223736219722e-25
Rtp4	2.38100490293285e-31	-0.86171341183725	0.006	0.106	3.24840498907129e-27
Rps21	1.39802044073811e-31	-0.865413486564658	0.157	0.336	1.907319287299e-27
Pdcd4	7.79803632751093e-26	-0.866141849331305	0.068	0.202	1.06388609616232e-21
Rpl41	1.43327077538484e-66	-0.869732049322488	0.407	0.682	1.95541131885754e-62
Skil	3.2016658898229e-30	-0.870355028797135	0.016	0.126	4.36803277348538e-26
Rps15a	5.53236786624049e-53	-0.879052392583122	0.358	0.601	7.5478094799119e-49
Samd9l	1.40831174058878e-31	-0.880370473568942	0.01	0.115	1.92135970768527e-27
Rpl36a	3.09318458267844e-46	-0.88091771416787	0.232	0.474	4.2200317261482e-42
Pydc3	8.68565074908891e-37	-0.886917213852335	0	0.104	1.1849833316982e-32
Cotl1	2.42836605342422e-39	-0.89315548926157	0.13	0.336	3.31301980668667e-35
Gbp7	2.22375362987176e-24	-0.896327092064933	0.033	0.14	3.03386707723404e-20
Rpl37	1.88091810571364e-61	-0.909991790296487	0.319	0.598	2.56613657162512e-57
Add3	7.62220433678161e-39	-0.919985853628566	0.081	0.269	1.03989733766711e-34
Gm4955	4.19374497957469e-36	-0.922557218764331	0.001	0.104	5.72152627563375e-32
Ckb	3.03935334652255e-30	-0.932020112368161	0.009	0.109	4.14658977066071e-26
Il2rg	6.16561786281539e-59	-0.941626310419193	0.211	0.501	8.41175245023904e-55
Inpp4b	1.31202759081147e-40	-0.94788032990835	0.007	0.134	1.78999924214409e-36
Pyhin1	3.69876836938777e-34	-0.967889098068483	0.005	0.112	5.04622968635573e-30
Anxa6	1.51999224295731e-40	-0.982853042022072	0.017	0.157	2.07372541706666e-36
Ifi47	1.67594768614153e-35	-0.989931001873493	0.029	0.167	2.28649542820289e-31
Tapbp	2.13448450983208e-37	-0.990309134737907	0.016	0.145	2.9120772167639e-33
Rpl39	2.21000152813621e-37	-0.990520181719297	0.13	0.326	3.01510508483624e-33
Isg15	1.15105212771118e-34	-0.993549814958716	0.003	0.106	1.57038041783637e-30
Egr1	2.44789103888937e-31	-0.995563060180984	0.008	0.111	3.33965774435676e-27
Bin1	5.03703074648373e-43	-1.02190517704174	0.012	0.154	6.87202104742775e-39
Rpl38	9.77728507634916e-46	-1.02444337778905	0.147	0.372	1.33391500296632e-41
Evl	2.63194916813833e-42	-1.02510187273451	0.012	0.152	3.59076825009112e-38
Bcl2	1.02330869136395e-37	-1.02877692552523	0.011	0.135	1.39610004762784e-33
Igfbp4	1.03020363082537e-44	-1.03642074982796	0.001	0.128	1.40550681353505e-40
Rps26	5.25264244432425e-68	-1.04268509902847	0.318	0.607	7.16618008679158e-64
Il7r	2.89683151866773e-36	-1.05367443259884	0.007	0.121	3.95214724091838e-32
Mndal	3.45275131265949e-35	-1.06666509165331	0.033	0.173	4.71058861586134e-31
Rps27	3.17928493784302e-71	-1.07523479513384	0.38	0.656	4.33749844069923e-67
Cd5	1.27820906403304e-43	-1.08662786323669	0.048	0.227	1.74386062606028e-39
Rgs10	8.45653379215828e-50	-1.09215728758596	0.128	0.362	1.15372490526415e-45
Gimap6	4.28303366188518e-50	-1.09715592909037	0.048	0.246	5.84334282490995e-46
Ier2	7.09741562913262e-45	-1.11647253423098	0.028	0.191	9.68300414282564e-41
Rps28	4.33705403877895e-53	-1.11799501392504	0.204	0.451	5.91704282510612e-49
Rps29	7.65279007222168e-68	-1.14892860900246	0.344	0.62	1.0440701495532e-63
Slfn1	6.36335065792759e-43	-1.15075937143851	0.001	0.123	8.68151930261061e-39
Samhd1	8.4829284182877e-45	-1.16650114885844	0.001	0.128	1.15732592410699e-40
Cytip	6.01387217808515e-51	-1.17967021104014	0.008	0.165	8.20472581256157e-47
Itgb7	2.375629573507e-54	-1.18084594481393	0.003	0.16	3.24107142713559e-50
Nkg7	8.31713267945954e-44	-1.22310414994472	0.006	0.14	1.13470641145866e-39
Stk17b	1.16633021792785e-70	-1.2287276538838	0.054	0.315	1.59122431631897e-66
Ccr7	4.23300669132813e-61	-1.24109315771035	0.002	0.177	5.77509102897897e-57
Trim30a	2.69566991741749e-46	-1.25093665878318	0.012	0.162	3.67770246833269e-42
Cd53	1.76597290761422e-63	-1.25272846551629	0.003	0.187	2.40931683785808e-59
Trac	1.49284825522245e-62	-1.2578181978233	0.039	0.265	2.03669287459999e-58
Fxyd5	4.14190358505633e-66	-1.32997660286633	0.028	0.249	5.65079906109236e-62
Psme2	2.10780810564091e-81	-1.33187122586111	0.105	0.414	2.8756825985259e-77
Id2	6.97442919297369e-45	-1.33693668917319	0.012	0.156	9.515213747974e-41
Slfn2	4.44449810011083e-74	-1.35459020377913	0.048	0.31	6.06362875798121e-70
Klf2	8.85012259192431e-63	-1.37509867376617	0.004	0.187	1.20742222521623e-58
Stat1	2.35273075918058e-61	-1.38404685290933	0.048	0.273	3.20983057475007e-57
Sp100	5.2247582534732e-99	-1.50544022505921	0.056	0.387	7.12813768521349e-95
Tes	2.74437245763354e-83	-1.51556148171847	0.004	0.24	3.74414734394944e-79
Ifi27l2a	7.78386528879509e-55	-1.54097456504908	0.002	0.159	1.06195274135031e-50
Lcp1	1.12652044027188e-126	-1.54344702456672	0.183	0.589	1.53691183666292e-122
Cnn2	1.31182746550682e-97	-1.56814681952371	0.043	0.357	1.78972621119096e-93
Ms4a6b	4.72680835393344e-78	-1.60102601865085	0.016	0.253	6.4487846372714e-74
Cd2	2.91025955136117e-128	-1.62474867264081	0.094	0.508	3.97046710592205e-124
Vim	4.63962586585895e-110	-1.67983411619971	0.031	0.365	6.32984156879137e-106
H2-K1	7.32238910944489e-94	-1.70338864962673	0.012	0.284	9.98993546201567e-90
B2m	2.14646367436419e-153	-1.72921776227846	0.193	0.64	2.92842039093506e-149
Gimap4	3.20244133792887e-108	-1.89144214097318	0.001	0.292	4.36909071733636e-104
Tmsb4x	1.96443522069235e-277	-1.91336680792569	0.419	0.906	2.68007897159058e-273
Ccnd2	5.19577304427776e-132	-2.01332065920801	0.017	0.381	7.08859316430814e-128
Shisa5	1.34726676965306e-155	-2.06070894378685	0.029	0.456	1.83807605383768e-151
H2-D1	1.05822969728223e-163	-2.14996828410249	0.052	0.508	1.44374277600215e-159
Itm2a	9.00804630566181e-108	-2.32557193030171	0.035	0.361	1.22896775748144e-103
Ms4a4b	1.11049085900596e-193	-2.80087473650316	0.007	0.494	1.51504267894183e-189
Tmsb10	9.36843792147591e-287	-2.95894626809077	0.067	0.731	1.27813598562696e-282
Cd52	0	-3.12673712249357	0.032	0.758	0
