# Supplementary material for: Single-Cell Analysis Identifies Thymic Maturation Delay in Growth-Restricted Neonatal Mice
Source: Front Immunol. 2018 Nov 1;9:2523. doi: 10.3389/fimmu.2018.02523 (PMC6221967; doi:10.3389/fimmu.2018.02523)
Supplement: Supplementary file 2 [file Data_Sheet_1.ZIP › S7A.13 - T-Cell.Table.4.vs.5.adjp.0.01.csv]

	p_val	avg_logFC	pct.1	pct.2	p_val_adj
Rpl39	9.58318820392814e-83	1.14348410369297	0.668	0.2	1.30743436666192e-78
Rpl41	9.25999013395432e-127	1.12642669093378	0.917	0.404	1.26334045397539e-122
Rps28	1.81682029420766e-103	1.1226542386193	0.812	0.283	2.47868792738752e-99
Rpl14	1.62990631335767e-118	1.10591309883858	0.914	0.429	2.22368118331387e-114
Rps26	1.17714344235125e-107	1.08021229131172	0.884	0.365	1.60597679839981e-103
Ccne2	2.20228205821505e-25	1.07205703530073	0.219	0.055	3.0045734120228e-21
Rpl22l1	9.79361377462809e-55	1.06510453481543	0.498	0.151	1.33614272727251e-50
Pcna	1.57886976358658e-51	1.06308930050065	0.473	0.151	2.15405201846117e-47
Dek	2.53300444468302e-89	1.04511910484725	0.788	0.309	3.45577796388105e-85
Slbp	2.10589171937044e-40	1.03375875521503	0.373	0.112	2.87306807273709e-36
Rrm2	1.06539091641318e-58	1.03191555102759	0.553	0.19	1.4535128272625e-54
Rpl36a	2.01389062418503e-81	1.02243370338502	0.733	0.253	2.74755097857563e-77
Lig1	1.81634194353728e-41	1.00506709592595	0.432	0.155	2.47803531356792e-37
Ranbp1	2.28885205302297e-73	1.00353479046256	0.699	0.26	3.12268085593924e-69
Rpl38	6.79260210825806e-69	1.00023955277382	0.663	0.229	9.26714705629647e-65
Mif	3.78589537922702e-51	0.992434967510708	0.5	0.159	5.16509706587942e-47
Rps29	5.51098645089123e-122	0.988812853309449	0.952	0.432	7.5186388149509e-118
Ptma	3.34155159446655e-175	0.985780814345665	0.998	0.763	4.55887884033071e-171
Rpl35a	4.06627890289144e-73	0.985254487618026	0.686	0.238	5.54762430721479e-69
Rps25	2.40283715391353e-79	0.972966732444956	0.742	0.263	3.27819072908423e-75
Esco2	8.97112128870644e-30	0.963854282448848	0.287	0.081	1.22393007741822e-25
Hells	2.85306186056649e-32	0.962703392260811	0.355	0.13	3.89243229637086e-28
Npm1	3.361718486072e-64	0.960060182237378	0.737	0.342	4.58639253054803e-60
Crip1	1.02200636499147e-69	0.95665379675427	0.681	0.243	1.39432328375787e-65
Rps8	1.8004303974192e-95	0.939085245268494	0.89	0.451	2.45632719119902e-91
Rps23	1.89230591369468e-100	0.938773411858312	0.907	0.434	2.58167295805365e-96
Rps15a	1.10033938174667e-95	0.93228668497723	0.878	0.385	1.50119301851698e-91
Rfc3	1.06607971066139e-22	0.929265225686299	0.205	0.054	1.45445254925533e-18
Rpl37	6.77662066659515e-85	0.921157666409657	0.853	0.37	9.24534357543576e-81
Rps12	1.63580249074415e-64	0.91261483400371	0.711	0.29	2.23172533812224e-60
2810417H13Rik	1.66872386176119e-75	0.911861753014011	0.781	0.34	2.27663996460079e-71
Rps21	2.504574275808e-57	0.910120933173048	0.613	0.227	3.41699068448485e-53
Rps17	9.96052863974855e-75	0.908426122704571	0.78	0.329	1.35891492232089e-70
Rplp2	1.93698734350853e-81	0.905629759996494	0.825	0.37	2.64263183274868e-77
Rps20	7.89493741379797e-67	0.903853876251279	0.737	0.316	1.07710631136446e-62
Rpl27a	5.80976667119603e-53	0.901256750938577	0.554	0.2	7.92626466951275e-49
Rpl23	1.66276012184724e-62	0.88687097631315	0.717	0.296	2.26850363423619e-58
Rpl22	2.83268286454366e-62	0.874632622456151	0.698	0.282	3.86462923209692e-58
Rps27a	4.51793910223886e-81	0.870045376538052	0.841	0.399	6.16382431718448e-77
Cox7c	6.5991212581459e-63	0.866902935697974	0.685	0.259	9.00318113248845e-59
Nasp	1.35773091967474e-34	0.862049747250664	0.429	0.177	1.85235229371225e-30
Rplp1	8.17917773130698e-69	0.861507953320052	0.798	0.374	1.11588521788221e-64
Dut	7.39236188648426e-46	0.85555480176395	0.523	0.203	1.00853993217305e-41
Rpl21	1.93824163838779e-70	0.849483631293177	0.817	0.392	2.64434306725247e-66
Gm10076	2.79075554817525e-30	0.849089183960034	0.349	0.128	3.8074277943755e-26
Atad2	1.17728579852394e-28	0.847501027717097	0.353	0.136	1.60617101492621e-24
Hist1h1b	3.82700906991181e-24	0.841985332431657	0.35	0.146	5.22118847408068e-20
Tipin	4.24620369595505e-31	0.832139033667319	0.354	0.131	5.79309570239147e-27
Tyms	6.41599337843047e-25	0.829209676920963	0.323	0.13	8.75333976619269e-21
Gnl3	1.62238814900955e-19	0.828828742213556	0.249	0.098	2.21342415169373e-15
Rpl35	1.16872161710258e-68	0.827210636661805	0.783	0.339	1.59448690221305e-64
Snrpf	5.1270623557957e-49	0.812719196807262	0.533	0.194	6.99485117201207e-45
Snrpg	3.13266187652693e-42	0.810014555584231	0.482	0.176	4.27389059814569e-38
Rps2	4.7863561180336e-63	0.809863432495906	0.81	0.425	6.53002565183324e-59
Hmgb2	1.42632361596402e-90	0.809353437917327	0.967	0.596	1.94593330925971e-86
Rps27l	4.01683981305622e-35	0.804748760610029	0.436	0.172	5.48017455695261e-31
Mcm6	3.76149676163598e-25	0.801022243468889	0.337	0.137	5.13181003189997e-21
Rps18	1.53105885812649e-75	0.79645532166928	0.862	0.458	2.08882360014198e-71
Pa2g4	2.42890721374977e-38	0.794526875036178	0.48	0.188	3.31375811171881e-34
Hspd1	6.24197227977894e-40	0.789552760518715	0.543	0.224	8.51592278130241e-36
Rps16	5.80981939213851e-66	0.787579375689264	0.787	0.352	7.92633659669457e-62
Rpl31	1.02608625810603e-58	0.786307783353994	0.717	0.301	1.39988948193406e-54
Hspe1	2.40036064959426e-24	0.784731094831174	0.282	0.096	3.27481203424145e-20
Rpl37a	3.86481691869157e-62	0.774250360461853	0.753	0.334	5.2727697221709e-58
Tomm7	4.20897666365812e-40	0.77246344174009	0.474	0.181	5.74230686222877e-36
Rpl32	2.76874827577458e-85	0.771430989113947	0.94	0.551	3.77740327263926e-81
Rps24	2.96715817179023e-79	0.771305055763464	0.892	0.434	4.04809389377341e-75
2010107E04Rik	6.22895320393761e-37	0.765448394697006	0.455	0.174	8.49816085613208e-33
Hsp90aa1	8.01833795409242e-47	0.765433646130819	0.575	0.226	1.09394184707683e-42
Rpl36al	4.00252088845297e-31	0.76480880128893	0.393	0.151	5.46063924811639e-27
Ppia	1.02664191620363e-58	0.761851649824718	0.821	0.469	1.40064756627662e-54
Rpl36	2.07835614197957e-59	0.759777696942867	0.798	0.386	2.83550128450273e-55
Rps15	7.68108651107967e-45	0.752814105740816	0.614	0.273	1.0479306327066e-40
Nap1l1	3.48240327622909e-43	0.749544605895949	0.58	0.246	4.75104278975935e-39
Uba52	2.01543705387464e-27	0.748737998240344	0.345	0.13	2.74966077260117e-23
Rps19	3.53270224865422e-79	0.744622593636161	0.914	0.553	4.81966567783895e-75
Rps13	2.08309789870893e-51	0.737139298025461	0.729	0.346	2.84197046320859e-47
Rpl26	4.34208784648501e-61	0.736052914344042	0.808	0.396	5.9239104489595e-57
Rpl23a	2.0201648733004e-68	0.735208935386168	0.883	0.514	2.75611093664373e-64
Rpl30	3.41702861263702e-34	0.734946309014676	0.486	0.209	4.66185213622068e-30
Rfc4	1.11126202121765e-19	0.733332235698906	0.25	0.096	1.51609477554724e-15
Rps10	4.08825062137443e-48	0.730127249498031	0.663	0.289	5.57760032274113e-44
Snrpd2	8.97861425863397e-27	0.726428650483623	0.359	0.145	1.22495234330543e-22
C1qbp	9.56731068906741e-18	0.7259503357389	0.259	0.11	1.30526819730947e-13
Hist1h1e	1.44197429493366e-15	0.723218335472	0.244	0.104	1.96728553057799e-11
Rpl3	9.16123180740615e-55	0.72307641993425	0.789	0.406	1.24986685548442e-50
Hist1h2ae	7.04037801923403e-16	0.716730951164591	0.175	0.057	9.60518773164099e-12
Snrpd1	3.16334835776727e-35	0.715779896140782	0.446	0.171	4.31575616450188e-31
Rpl17	5.06183528269877e-54	0.712088552995908	0.75	0.353	6.90586187618593e-50
Rpl12	4.70088345479315e-35	0.711005594861363	0.544	0.244	6.4134152973743e-31
Rbbp7	1.41995371938547e-21	0.704294694789917	0.335	0.152	1.9372428593576e-17
Eef1b2	1.50120980398516e-33	0.702905966713763	0.482	0.204	2.04810053557695e-29
Dbi	1.64306734144682e-31	0.698970694665056	0.422	0.174	2.24163677393589e-27
Fbxo5	2.91465823975175e-23	0.693241702808029	0.334	0.137	3.97646823649331e-19
Rpl27	4.86007507302539e-53	0.692713474118468	0.758	0.36	6.63060042212854e-49
1810037I17Rik	1.94430591888492e-18	0.692310323501188	0.223	0.081	2.65261656513469e-14
Hsp90ab1	1.55804189647084e-61	0.690616389276556	0.898	0.57	2.12563655935516e-57
Hmgn2	3.19854987449821e-58	0.688074433844331	0.812	0.416	4.3637815937779e-54
Rpl10a	3.54129385393933e-40	0.687814143393121	0.541	0.215	4.83138720492943e-36
Dnmt1	1.07690391649265e-28	0.686262912348331	0.426	0.19	1.46922001327092e-24
Fau	4.07053410322264e-53	0.686045882238533	0.754	0.36	5.55342967702665e-49
Hint1	1.52843240820793e-33	0.686032911456845	0.5	0.216	2.08524033451807e-29
Snrpd3	1.36992393036599e-38	0.685278201091597	0.579	0.259	1.86898721819832e-34
Cox8a	2.27463823619345e-36	0.682115139051038	0.533	0.237	3.10328894563872e-32
Rpl6	3.29066040468357e-46	0.675286816557404	0.751	0.394	4.4894479901098e-42
Rpl34	1.20036576993031e-49	0.673339650297917	0.745	0.349	1.63765901991592e-45
Cdc6	4.02254167823034e-14	0.67302355348388	0.173	0.063	5.48795361160965e-10
Siva1	1.47660171978873e-17	0.672874543322863	0.232	0.091	2.01452772630777e-13
Rpl28	1.5920571820043e-36	0.669499939372061	0.554	0.251	2.17204361340846e-32
Cox6c	2.5703860773973e-46	0.665192677831844	0.657	0.285	3.50677772539314e-42
Rpl9	3.95711123658578e-47	0.664078829712486	0.779	0.41	5.39868686007398e-43
Rpl13	2.36699475945523e-71	0.660496005175314	0.931	0.625	3.22929095032477e-67
Cdk4	2.75761180060697e-17	0.660467144338836	0.261	0.112	3.76220977956809e-13
Bola2	1.28549365708347e-12	0.660438079120189	0.167	0.066	1.75379899635897e-08
Tcf19	2.85442270068046e-14	0.659280876970384	0.114	0.024	3.89428889053835e-10
Orc6	7.54760831751329e-21	0.656407535191798	0.279	0.11	1.02972020275834e-16
Wdr89	1.73772225709773e-16	0.650203328833585	0.229	0.093	2.37077447535844e-12
Snrpe	1.87354554845608e-29	0.646095210283099	0.44	0.194	2.55607819175863e-25
Nop58	1.26078534922885e-24	0.644370343069881	0.432	0.202	1.72008945195292e-20
Rps7	3.63688667716892e-51	0.637217305744842	0.813	0.431	4.96180449366155e-47
H2afz	1.38235106775239e-46	0.636997597350158	0.746	0.381	1.88594156173459e-42
Fam111a	8.48679848139715e-14	0.636289044484447	0.209	0.091	1.15785391681701e-09
Snhg3	6.55772269663842e-13	0.635940256024165	0.19	0.079	8.9467010750238e-09
Ran	6.12415360365066e-40	0.631946496283892	0.626	0.285	8.3551827614606e-36
Nop10	1.03295835738064e-26	0.630802410111239	0.403	0.172	1.4092650869744e-22
Cox7b	4.62498445092401e-26	0.629169429400107	0.421	0.196	6.30986628639563e-22
Atp5e	4.54590593065414e-28	0.628458537210574	0.421	0.181	6.20197946119144e-24
Atpif1	1.03530191610493e-32	0.62750646970078	0.566	0.27	1.41246240414196e-28
Prim1	1.39253275977285e-16	0.626618051308847	0.256	0.11	1.8998324441581e-12
Rps3a1	4.81802273010841e-50	0.625923794498697	0.861	0.519	6.57322841068691e-46
Rps6	2.37415452340078e-50	0.621499302590756	0.845	0.515	3.23905901627569e-46
Gmnn	3.09302123748153e-17	0.620161443137566	0.321	0.162	4.21980887429605e-13
Cenpw	1.69673656598108e-12	0.61827293585286	0.176	0.072	2.31485769696799e-08
Lsm5	8.87837846486887e-21	0.614443117246579	0.285	0.112	1.21127717396206e-16
Mcm3	1.68339392445175e-24	0.613903149802421	0.364	0.156	2.29665433112953e-20
Usmg5	2.01804638285643e-27	0.612414116660709	0.432	0.194	2.75322068013103e-23
Rps27	2.32256984251838e-69	0.61129625132367	0.929	0.499	3.16868203614782e-65
Ndufa5	1.06241211446846e-15	0.609440634910781	0.278	0.132	1.44944884776932e-11
Paics	1.35466528371675e-17	0.608074218785235	0.308	0.145	1.84816984657476e-13
Ncapg2	3.30397567558115e-12	0.604921745655727	0.187	0.079	4.50761401419536e-08
Hprt	9.18793671066033e-15	0.603992781710834	0.246	0.112	1.25351020543539e-10
Dtymk	7.21906357967912e-21	0.59187512895743	0.344	0.158	9.84896844175623e-17
Set	6.75505919776171e-28	0.591117119004652	0.492	0.227	9.2159272635063e-24
Dctpp1	5.67122231224254e-13	0.5857972251561	0.199	0.087	7.7372486005925e-09
Uqcrq	2.07694009410841e-24	0.582870359695443	0.409	0.189	2.8335693703921e-20
Atp5j	2.03325671061891e-36	0.582398202589235	0.669	0.338	2.77397213029738e-32
Romo1	4.54382407240857e-16	0.580233907724226	0.279	0.13	6.19913918198701e-12
Pdcd5	6.90019210988558e-19	0.579986058469164	0.318	0.146	9.4139320955169e-15
Rrm1	9.73065411073814e-22	0.579181989530817	0.374	0.172	1.327553140328e-17
Ptges3	1.32170748252407e-14	0.575531907847407	0.269	0.131	1.80320551840759e-10
Ndufa4	3.97145762186592e-29	0.569745572141168	0.522	0.253	5.41825963351167e-25
Anp32b	3.10361300858089e-41	0.569293362304496	0.781	0.429	4.23425922760691e-37
Atp5g1	1.21147955298898e-19	0.567888323568808	0.369	0.177	1.65282155414286e-15
Rad51	5.2888570351727e-09	0.566420645145325	0.139	0.06	7.21558765308611e-05
Rpl11	5.83834961879604e-47	0.565971533518549	0.858	0.505	7.96526038492344e-43
Magoh	1.40285865031545e-16	0.562725350183632	0.293	0.138	1.91392005662537e-12
Lyar	2.80863360537401e-17	0.561834956669184	0.305	0.142	3.83181882781176e-13
Hnrnpa3	6.8578049719484e-40	0.558318762716281	0.872	0.575	9.3561033232292e-36
Uqcr10	5.69770435945207e-29	0.557698866361088	0.495	0.233	7.77337805760046e-25
Spc25	2.26321829248927e-16	0.556439888343285	0.375	0.201	3.08770871644312e-12
Nme1	2.12323881130895e-20	0.554725211274486	0.404	0.203	2.8967347102688e-16
Polr2f	6.98267213479774e-09	0.552077967337341	0.16	0.078	9.52645959350456e-05
Rpl19	4.77378671267527e-37	0.55127099028472	0.764	0.437	6.51287721210287e-33
Sec61b	1.04917499509648e-20	0.549679316969141	0.384	0.188	1.43138944581013e-16
Syce2	6.51358484348313e-10	0.548146743221052	0.143	0.059	8.88648380196403e-06
Rpl18	1.40119622039138e-36	0.548093721462497	0.771	0.437	1.91165200347996e-32
Ndufc1	2.73129714229967e-24	0.54803221873951	0.44	0.217	3.72630869123944e-20
Rbm3	5.92059151221588e-22	0.547369045560401	0.419	0.205	8.07746300011613e-18
Cox5b	2.09070963679026e-28	0.545056371243887	0.503	0.235	2.85235515747296e-24
Nhp2l1	1.00973521392304e-19	0.54464382924643	0.33	0.15	1.3775817523552e-15
2700029M09Rik	2.17231671317782e-18	0.540902647067454	0.318	0.146	2.96369169178851e-14
Lsm6	8.56968472944951e-17	0.539948075718422	0.305	0.145	1.1691620876388e-12
Tk1	3.3967164474981e-12	0.539918644114968	0.172	0.068	4.63414024932166e-08
Nhp2	7.02867891911398e-13	0.531420889234512	0.225	0.105	9.5892266493472e-09
Rplp0	1.18992007754185e-46	0.529330200161644	0.916	0.632	1.62340796179035e-42
Rpa2	6.43890513821456e-10	0.529162550085428	0.2	0.102	8.78459828006613e-06
Rpl15	6.60983059214821e-23	0.5280505965696	0.523	0.279	9.01779187686781e-19
Snhg6	1.33758910750651e-07	0.523153520790106	0.13	0.061	0.00182487281937113
Atp5k	1.35141855127384e-20	0.522633828271778	0.408	0.202	1.8437403295029e-16
Rpl5	2.10872199853141e-28	0.519557919051572	0.615	0.314	2.8769294225964e-24
Rad51ap1	5.32474904434593e-13	0.51862320821928	0.206	0.09	7.26455512120115e-09
Eif5a	2.75308890918505e-24	0.51803464514581	0.586	0.312	3.75603919880116e-20
Rps3	1.56680713567255e-40	0.517638033878784	0.874	0.56	2.13759497519807e-36
Chaf1a	4.43063282543425e-15	0.514850153297726	0.213	0.084	6.04471236373995e-11
Rpa3	9.61992593197677e-16	0.513843611279985	0.272	0.124	1.31244649489959e-11
Hnrnpd	3.84823533542835e-18	0.513601111671954	0.376	0.191	5.25014746812489e-14
Cks2	1.04566482910491e-15	0.512125050905665	0.342	0.177	1.42660052634782e-11
Eri1	1.12781157323664e-09	0.511139920442904	0.199	0.102	1.53867332936675e-05
Tceb2	1.80430262615467e-30	0.508568333231369	0.586	0.294	2.46161007286281e-26
Rps4x	1.42188301555673e-30	0.506017167455695	0.696	0.373	1.93987499812405e-26
Eef1g	2.34778027731041e-24	0.505094632724864	0.495	0.241	3.20307663233459e-20
Hist1h1a	9.93675112695888e-08	0.503644747899684	0.107	0.043	0.001355670956251
Anapc13	1.98732867901929e-11	0.50173416838253	0.217	0.106	2.71131251678601e-07
Fkbp3	3.64981202815784e-24	0.501017544088226	0.496	0.248	4.97943855001575e-20
Ldha	3.62283615072474e-21	0.5009054345574	0.471	0.24	4.94263536043376e-17
Arpp19	2.60055450193649e-22	0.499792838834543	0.399	0.189	3.54793650699196e-18
Ncl	3.82692427441817e-31	0.498623511756622	0.853	0.579	5.2210727875887e-27
Apitd1	2.91689352537882e-08	0.497645351142719	0.153	0.074	0.000397951783667433
Gas5	5.01341197684138e-22	0.497050215055743	0.523	0.275	6.8397979600047e-18
Rpl29	1.90054874174134e-15	0.495923996448516	0.329	0.172	2.5929186483577e-11
Nolc1	3.4044465105894e-13	0.495430905114277	0.307	0.164	4.64468637439712e-09
Cycs	4.47939124657062e-15	0.495305317705178	0.3	0.149	6.11123347769629e-11
Mrpl52	4.23395352079821e-12	0.494899604458545	0.204	0.093	5.776382788425e-08
Rps14	6.40088274877225e-47	0.493712536694798	0.928	0.654	8.73272433414998e-43
Dnajc9	1.9158851980327e-17	0.493573469452938	0.385	0.201	2.61384217567601e-13
Lsm7	8.08946143633284e-14	0.492400747535995	0.233	0.105	1.10364522375889e-09
Ndufc2	1.063105276296e-18	0.491386471334211	0.422	0.223	1.45039452845063e-14
Gzma	8.81156572213101e-10	0.491144402717558	0.195	0.096	1.20216191147033e-05
Naa50	1.04308298758068e-14	0.490176743680254	0.304	0.156	1.42307811995632e-10
Clspn	8.38928996831931e-17	0.486284433103893	0.286	0.126	1.1445508303778e-12
Gm10269	4.04867926525313e-11	0.485691482001338	0.205	0.098	5.52361312158485e-07
Whsc1	1.27593866121653e-15	0.48526624491899	0.347	0.182	1.74076311549771e-11
Pdap1	5.22568034825587e-15	0.48288983641349	0.342	0.182	7.12939569912548e-11
Serbp1	3.86629744858911e-34	0.482334396431302	0.87	0.587	5.27478960911013e-30
Hist1h2an	2.98095775723223e-08	0.481745406173662	0.127	0.054	0.000406692066819193
Fabp5	7.82114256137611e-08	0.480965700307509	0.17	0.091	0.00106703847964854
Rpsa	1.06238953875106e-30	0.480656824026528	0.74	0.41	1.44941804771807e-26
Hirip3	2.56485219611714e-14	0.4804428081423	0.296	0.15	3.49922785116261e-10
Hmgn1	1.46533756971356e-21	0.480128773130082	0.509	0.273	1.99916004636021e-17
Tuba1b	2.10141501962159e-29	0.479319815282814	0.692	0.377	2.86696051126973e-25
Fbl	4.32892010044154e-09	0.475883838086599	0.181	0.091	5.90594569303239e-05
Asf1b	1.28050730891941e-13	0.471958053939981	0.251	0.117	1.74699612155875e-09
Ndufa3	1.01990790811241e-20	0.470377409059037	0.416	0.211	1.39146035903776e-16
Cox7a2	7.88554603279774e-23	0.470361291798172	0.5	0.257	1.0758250452546e-18
Hnrnpa1	8.77154525038612e-13	0.465114280971652	0.361	0.208	1.19670191851018e-08
Me2	2.69838708026571e-09	0.462289059148514	0.191	0.096	3.6814094936065e-05
1810022K09Rik	2.08815867018252e-08	0.461851473996587	0.192	0.105	0.000284887487373001
Bola3	4.42315200462707e-09	0.461608195676157	0.173	0.085	6.03450627991271e-05
mt-Nd2	2.45703280689455e-20	0.461148882994312	0.478	0.256	3.35212985844624e-16
Mthfd2	6.00664388531026e-07	0.460931153773269	0.137	0.07	0.00819486425272878
Eif1ax	1.8638066053006e-13	0.460473595889367	0.292	0.152	2.54279135161161e-09
Cmc2	2.45276277519934e-08	0.459023176969952	0.136	0.06	0.000334630425420446
Ndufab1	5.01093845721591e-13	0.457654892087166	0.28	0.145	6.83642333717967e-09
Cisd1	3.53967699488628e-10	0.457440624034608	0.202	0.1	4.82918132412335e-06
Eef1a1	4.02208187799997e-29	0.457333393793358	0.747	0.429	5.48732630615536e-25
Erh	3.91199983452136e-14	0.456878189270489	0.25	0.116	5.33714137423749e-10
Lsm2	2.77040943889662e-08	0.456324516463769	0.176	0.091	0.000377966959748666
Nudc	1.43913414002371e-15	0.454649022695731	0.349	0.184	1.96341070723435e-11
Impdh2	1.12995158084972e-11	0.454466424117481	0.254	0.132	1.54159294175327e-07
Minos1	4.33857243812133e-25	0.451748864096696	0.514	0.26	5.91911437732893e-21
Atp5j2	1.76204630214696e-23	0.45020838813328	0.527	0.282	2.40395977001909e-19
Naca	3.60271977439e-24	0.448773290996143	0.613	0.338	4.91519058820028e-20
Atic	4.01823988190777e-07	0.448082262377496	0.163	0.09	0.00548208467088677
Rpl18a	6.90284452648923e-40	0.447840129305371	0.928	0.668	9.41755078748925e-36
Ddx18	1.04914918180954e-08	0.447788772335819	0.185	0.096	0.000143135422874275
Atad5	5.67801624284491e-09	0.446836593593262	0.179	0.089	7.74651756011332e-05
Tma7	3.89132599516102e-15	0.446449355922676	0.345	0.182	5.30893605519818e-11
Gm6472	1.1361186000329e-08	0.443213259677231	0.153	0.071	0.000155000660602488
Ndufa2	2.8302812595659e-16	0.439998829358995	0.344	0.175	3.86135272242576e-12
Uchl5	1.49649683489416e-15	0.439825698768587	0.315	0.156	2.0416706318461e-11
Ybx1	1.68398594732268e-31	0.439719361162045	0.832	0.541	2.29746202793233e-27
Cenph	4.78601087626769e-09	0.436552260128888	0.154	0.07	6.52955463849201e-05
Gins2	4.56522025534237e-07	0.435570317577542	0.12	0.055	0.0062283299943636
RP23-45G16.5	1.93151703353e-17	0.435209916296593	0.457	0.249	2.63516868884499e-13
Mcm5	3.51235449805979e-09	0.43396135945439	0.187	0.093	4.79190524170297e-05
Eef1d	6.36849718980399e-14	0.433097315852914	0.298	0.151	8.68854071604959e-10
Casp3	2.51739694504869e-07	0.43083160564475	0.156	0.081	0.00343448465212992
Rps11	4.10340554311187e-26	0.43064044899328	0.743	0.44	5.59827618246753e-22
Rpl10	4.41062709416556e-21	0.430268478334654	0.586	0.321	6.01741854457007e-17
Mcm4	6.09112445071006e-13	0.42558303668923	0.266	0.135	8.31012108810373e-09
Ppil1	3.62150377336969e-10	0.424042822565847	0.158	0.066	4.94081759800826e-06
Cox6b1	9.89979874250636e-22	0.423223897205562	0.55	0.3	1.35062954244014e-17
Rps5	3.50408786957568e-27	0.421796378831904	0.85	0.583	4.7806270804621e-23
Rfc2	2.87561961119455e-08	0.420467466572898	0.136	0.06	0.000392320783555272
Anp32a	2.98645485579847e-26	0.420296167090553	0.779	0.483	4.07442035976586e-22
Rpl13a	4.78463472065475e-35	0.419717379933186	0.913	0.681	6.52767714938928e-31
Cox5a	5.1537473666643e-16	0.418556289071044	0.429	0.238	7.03125753234011e-12
Cox17	1.86830349938016e-12	0.418071052665528	0.278	0.145	2.54892646420435e-08
Rsl1d1	9.04188058158959e-15	0.418058293941039	0.358	0.189	1.23358376774627e-10
1110004F10Rik	7.69415763541116e-15	0.417115464366095	0.357	0.19	1.04971392619914e-10
Pgp	2.0384575140448e-07	0.416889248695959	0.14	0.067	0.00278106758641132
Ndufa7	2.23401776107574e-13	0.415903487923755	0.304	0.157	3.04787043143564e-09
Mrpl23	1.78798399347379e-07	0.415144385810094	0.109	0.045	0.00243934656229629
Srsf2	4.57156900615535e-18	0.413615453172194	0.37	0.178	6.23699159509774e-14
Ndufb3	3.60490650931223e-12	0.413172041201324	0.296	0.162	4.91817395065468e-08
Gm9843	2.40465269331928e-08	0.412060110263512	0.165	0.081	0.000328066766949549
Pbk	1.32862667559832e-11	0.411061734220435	0.27	0.144	1.81264537351879e-07
Uqcr11	7.75950905115602e-15	0.410521551733281	0.351	0.189	1.05862981984922e-10
Tmem256	2.21147775466654e-09	0.409756081821383	0.224	0.122	3.01711910069157e-05
Ssb	1.83165659876109e-24	0.407887574176266	0.563	0.293	2.49892909768975e-20
Gng5	5.90214165620798e-11	0.406963991371143	0.236	0.122	8.05229186156455e-07
Hspa8	2.50912612508455e-23	0.406765548986487	0.72	0.438	3.42320077245285e-19
Sod1	1.99552484903615e-09	0.405857528203739	0.204	0.104	2.72249455154002e-05
E2f8	1.47435413014474e-07	0.404848290417379	0.103	0.04	0.00201146133975647
Gapdh	2.07649042041489e-10	0.404203140953344	0.246	0.132	2.83295588057203e-06
Ctdspl2	3.55350353706798e-10	0.403891075948642	0.215	0.109	4.84804487562184e-06
Tkt	3.16245274785205e-07	0.403576134112011	0.176	0.098	0.00431453428389456
Tpi1	1.99339556804852e-07	0.402818163635588	0.172	0.094	0.00271958957348859
Dpy30	5.13704944410427e-12	0.397798457057891	0.285	0.155	7.00847655659146e-08
Cenpk	2.77092943176605e-09	0.396021602588633	0.168	0.077	3.78037902375842e-05
Pold3	1.09099043825215e-09	0.394214394567048	0.194	0.093	1.4884382549074e-05
Uqcrb	9.57354084197979e-16	0.393405541479438	0.354	0.188	1.3061181770713e-11
Dnajc2	3.454948336111e-08	0.392383232509925	0.243	0.145	0.000471358601495623
Ndufs6	1.28930766401828e-11	0.3922773741113	0.253	0.132	1.75900244602014e-07
Ost4	4.37088595779781e-09	0.390137902947046	0.205	0.107	5.96319971222356e-05
Shfm1	1.90417311199547e-21	0.387227545707673	0.567	0.309	2.59786337669541e-17
2700094K13Rik	7.83119696415563e-13	0.38442643984045	0.39	0.231	1.06841020181975e-08
Mcm7	2.21833303706258e-12	0.380780674134259	0.328	0.181	3.02647176246448e-08
Ndufs5	5.76415737969371e-08	0.380066246888653	0.187	0.1	0.000786403991311613
Hmgn5	4.55936187096271e-10	0.379613958355966	0.291	0.17	6.22033740055442e-06
Chchd1	1.32612460760266e-13	0.377895899199548	0.271	0.13	1.80923180215231e-09
Spc24	7.50252745690837e-11	0.376907272797973	0.328	0.195	1.02356982094601e-06
Zfp706	1.48816058079147e-12	0.376459021266399	0.344	0.192	2.0302974803738e-08
Rnps1	8.15839569750881e-09	0.374299594904772	0.212	0.115	0.000111304992501113
Gnb2l1	7.35555048347387e-17	0.373889567113164	0.568	0.338	1.00351775246034e-12
Syncrip	5.45565416464914e-14	0.373799654521959	0.402	0.229	7.44314897683082e-10
Thoc7	3.11152651000224e-13	0.373708905395389	0.351	0.195	4.24505561759606e-09
Usp1	2.0041375997611e-15	0.372358509180474	0.444	0.257	2.73424492735406e-11
Rpl7a	4.05505597515108e-19	0.371418232642248	0.565	0.319	5.53231286689862e-15
Smc6	5.8726180186661e-13	0.371367875801232	0.352	0.197	8.01201276286616e-09
Ddx21	1.63454520843417e-07	0.371217377345611	0.22	0.13	0.00223001002786674
Ppid	2.39589353423144e-07	0.369666533938549	0.225	0.137	0.00326871754875196
Ndufa1	6.42980031876307e-12	0.369428645024668	0.31	0.175	8.77217657488846e-08
H2afj	6.79482963510432e-12	0.369354756905609	0.296	0.162	9.27018607117283e-08
Txnl1	9.30922535497514e-09	0.36675065047983	0.208	0.113	0.000127005761517926
Ak2	1.88365499528793e-09	0.3657281908924	0.232	0.125	2.56987051007133e-05
Tceb1	1.81635976101375e-11	0.365080278460572	0.34	0.2	2.47805962195106e-07
Phb2	5.52661637142888e-07	0.362763987816987	0.211	0.128	0.00753996271554043
Stmn1	3.91864386029584e-24	0.359574296553471	0.83	0.518	5.34620581860161e-20
Rpl8	4.31644988701274e-16	0.358322296327286	0.727	0.473	5.88893258085148e-12
Srsf3	2.4081362625486e-16	0.357472197557307	0.536	0.318	3.28542030299506e-12
Ndufa12	2.10002279819643e-11	0.357315094535095	0.326	0.188	2.86506110357939e-07
Denr	2.61657341723807e-08	0.355864325729607	0.23	0.133	0.00035697911131379
Atp5g3	3.42882789831521e-14	0.354403284323523	0.408	0.233	4.67794990167144e-10
Atp5o	1.11947378743072e-14	0.353649141558561	0.495	0.294	1.52729808819173e-10
Txn1	7.83300979311953e-20	0.353546355546996	0.583	0.332	1.0686575260753e-15
Parp1	2.31876813131413e-09	0.352740549953908	0.283	0.166	3.16349536155186e-05
Cbx3	7.40952558731176e-10	0.350718443585074	0.312	0.183	1.01088157587694e-05
Rps9	2.57907607913311e-24	0.349167696495861	0.93	0.714	3.5186334947613e-20
Rfc1	4.70305211681726e-11	0.347870521400226	0.266	0.142	6.41637400297379e-07
Cbx5	2.48818682300286e-14	0.347722109198512	0.463	0.279	3.39463328262281e-10
Lsm3	5.74262765502979e-09	0.34405475504604	0.273	0.164	7.83466690975714e-05
Dkc1	1.74637614059086e-08	0.343272867453536	0.244	0.142	0.000238258096860811
Kpnb1	2.06176091974656e-07	0.339581014061817	0.212	0.125	0.00281286042281023
Hnrnpdl	1.47649904479526e-12	0.338532027974915	0.36	0.205	2.01438764681417e-08
Polr2k	4.81621378926621e-07	0.337864740741435	0.122	0.057	0.00657076047269589
Actl6a	1.4362794841913e-07	0.335946798578329	0.235	0.142	0.0019595161002822
2810428I15Rik	2.26043517136955e-07	0.335063858339679	0.175	0.092	0.00308391170429948
Vrk1	5.2350767609348e-07	0.333950503660017	0.179	0.099	0.00714221522494335
Exosc8	1.96966738022526e-07	0.333408468784549	0.252	0.157	0.00268721720684132
Ncapd3	1.14761003069223e-10	0.331903528862592	0.264	0.139	1.56568436487341e-06
Rpl4	1.90007801405269e-21	0.330506509647523	0.895	0.649	2.59227643457209e-17
Rnaseh2b	4.15212963938024e-08	0.32905537377645	0.219	0.124	0.000566475046700646
Ndufb6	1.67268273466253e-08	0.328002093997526	0.293	0.183	0.000228204105490008
Cox6a1	6.48002948587329e-15	0.324612969199604	0.616	0.396	8.84070422757694e-11
Sf3b5	2.76282663375279e-08	0.323574552714985	0.255	0.151	0.000376932437642893
Pole3	5.46266534236416e-07	0.323504258695531	0.169	0.093	0.00745271432658742
Kif15	3.787388624541e-07	0.322889885329056	0.231	0.139	0.00516713430046129
Tmco1	3.30568635847068e-08	0.322220414504886	0.166	0.081	0.000450994789886155
Cct6a	2.72813453215354e-08	0.321663040993792	0.287	0.176	0.000372199394221707
Hnrnpab	4.56905119293517e-14	0.318904175469032	0.556	0.348	6.23355654252145e-10
Fen1	2.16630723051551e-08	0.318382126444192	0.188	0.097	0.00029554929545923
Psma2	7.16855523045807e-16	0.317591695096781	0.485	0.279	9.78005990091395e-12
Cdca7	4.96483061445214e-15	0.317513669230216	0.482	0.281	6.77351840729706e-11
2410006H16Rik	2.70876514928565e-09	0.316625333547115	0.266	0.153	3.69556829317041e-05
Uhrf1	3.8958062953675e-09	0.313789062853952	0.303	0.185	5.31504852876988e-05
Fkbp5	1.42598972888365e-09	0.313493404438283	0.237	0.126	1.94547778711596e-05
Timm8b	4.08010707290466e-07	0.313165977379337	0.186	0.104	0.00556649007956383
Mrpl33	2.32621610519915e-11	0.31242775381278	0.287	0.153	3.17365663232319e-07
Eif2s2	7.49627243198214e-13	0.311474520406726	0.394	0.228	1.02271644789532e-08
Atp5h	4.92945660475809e-14	0.310944193297515	0.619	0.403	6.72525764587146e-10
Tbca	5.18608022972164e-08	0.309944218624309	0.221	0.126	0.000707536925740924
Sf3a3	1.39483526968059e-11	0.309449988454135	0.289	0.155	1.90297375842523e-07
Tmem258	3.51984148839408e-10	0.308458287990338	0.338	0.203	4.80211974261604e-06
Top2a	1.47276646621196e-19	0.306609361587651	0.726	0.463	2.00929528985298e-15
Gtpbp4	4.89453375394697e-07	0.305601171702581	0.21	0.125	0.00667761240050985
Fxn	6.26465349125322e-07	0.304915670374242	0.114	0.05	0.00854686675811677
Ccdc34	4.77578627077771e-10	0.302619902000329	0.251	0.133	6.51560520922202e-06
Banf1	4.89693763358321e-15	0.302042152489325	0.57	0.351	6.68089201349758e-11
Eif3i	1.69854852781094e-07	0.301836356562434	0.268	0.168	0.00231732975649246
Sptssa	1.12129222926205e-07	0.300320579944625	0.236	0.139	0.00152977898838221
Rpa1	6.74557480987626e-07	0.299624217336372	0.16	0.085	0.00920298771311418
Srsf10	8.85003119344981e-13	0.299386056799341	0.399	0.233	1.20740975572236e-08
Dhx15	5.78344280860257e-08	0.29893405622522	0.284	0.178	0.000789035102377649
Nars	2.13668836910715e-08	0.298902498152686	0.275	0.166	0.000291508394197289
Taf1d	2.99601037283664e-08	0.295430545402959	0.19	0.098	0.000408745695166103
Snrpa1	4.3890746125799e-07	0.295208401213097	0.286	0.187	0.00598801449394276
Prdx1	2.1475959428306e-14	0.291134319063107	0.559	0.336	2.92996514480379e-10
Skp1a	1.65084303494938e-16	0.290820934527034	0.571	0.333	2.25224515258143e-12
mt-Nd1	4.89298652352439e-17	0.2902972901526	0.746	0.494	6.67550151404433e-13
Cct8	8.30386083074352e-11	0.290107740065024	0.375	0.224	1.13289573313834e-06
Mrpl42	3.1101956735676e-07	0.289764859545653	0.24	0.148	0.00424323995744827
Eprs	7.39095753153715e-08	0.286020974647578	0.26	0.159	0.00100834833602761
Itpa	8.15962987052023e-08	0.284799045250199	0.142	0.065	0.00111321830323508
Ddx1	5.52436419930924e-08	0.284767234618148	0.252	0.152	0.000753689007711759
Eny2	2.71246995098762e-08	0.283951405426628	0.241	0.139	0.000370062275413241
Btf3	2.24973366736196e-11	0.282686316808658	0.412	0.25	3.06931164238193e-07
Gtf2h5	2.20678356259046e-07	0.281638302535956	0.267	0.17	0.00301071481444217
Cacybp	2.62774218835692e-09	0.281235793537054	0.346	0.214	3.58502866757534e-05
Snrpb2	3.66658376547359e-09	0.278950171210791	0.273	0.159	5.00232023123562e-05
Ezh2	9.53056861039358e-14	0.277424008871583	0.67	0.445	1.300255475516e-09
H3f3a	5.28700227571386e-12	0.276490350276048	0.431	0.262	7.21305720475642e-08
Wdr76	6.63751474257046e-07	0.276196118098145	0.168	0.091	0.00905556136328887
Gadd45gip1	1.26723110948691e-09	0.275110871755922	0.245	0.131	1.72888340267299e-05
Lsm4	1.16618708562634e-13	0.275096153026863	0.448	0.261	1.59102904092002e-09
Mrpl18	2.90257028166537e-11	0.272313062849117	0.464	0.29	3.95997663527606e-07
Tcp1	5.16792472321894e-10	0.270990318331731	0.324	0.194	7.0505996998876e-06
B2m	9.42876665033537e-08	0.270922248630458	0.354	0.235	0.00128636663410525
U2af2	5.2540052437358e-07	0.270906118248871	0.208	0.122	0.00716803935402876
Nop56	6.54610095606208e-12	0.270655851613817	0.383	0.218	8.9308455343555e-08
Psma5	4.37971816850269e-08	0.270030707687887	0.294	0.185	0.000597524949728823
Psip1	4.52828738360862e-10	0.269273212153454	0.393	0.244	6.17794247745724e-06
Cct2	7.16822912858078e-09	0.268660929582913	0.295	0.179	9.77961500012275e-05
Eif4a1	6.21461613968418e-11	0.26662400783008	0.458	0.288	8.47860079937113e-07
Ndufb4	1.95209600293252e-07	0.266492800710426	0.181	0.097	0.00266324457680084
Psma7	1.61097831910618e-12	0.263101450645467	0.548	0.341	2.19785772075656e-08
Ccdc25	5.27164598819458e-08	0.262255453733971	0.154	0.072	0.000719210662169386
Slc25a5	7.42591606251202e-12	0.260901299614895	0.767	0.53	1.01311772840852e-07
Hspa9	1.83592131457893e-07	0.260851958850861	0.265	0.163	0.00250474744948003
Myeov2	2.89813211384207e-08	0.259541097380912	0.228	0.13	0.000395392164291473
Casp8ap2	1.51027274523597e-08	0.257752956402774	0.251	0.143	0.000206046510632544
Baz1b	6.40905220808151e-11	0.25361264755824	0.367	0.221	8.74386992748561e-07
Ncapg	2.027870781034e-07	0.251904880074889	0.263	0.158	0.00276662410656469
Ubb	2.65192014807692e-09	-0.365047771272214	0.736	0.737	3.61801465802134e-05
mt-Rnr2	9.35048946443485e-25	-0.421712170268018	0.893	0.928	1.27568727763285e-20
Actb	9.87415748161423e-46	-0.46426633444005	0.964	0.962	1.34713130521663e-41
Thy1	3.37017923404007e-08	-0.466064726336798	0.549	0.569	0.000459793552900087
Arl6ip1	2.23032605275484e-08	-0.474611850614938	0.602	0.627	0.000304283383377343
Trbc2	1.19041921936981e-33	-0.481006058270902	0.933	0.949	1.62408894098623e-29
Tcf7	1.33757806629131e-18	-0.484091331815077	0.681	0.734	1.82485775584123e-14
Trbc1	2.75597852794673e-12	-0.515710871638016	0.516	0.599	3.75998150567772e-08
Arpc2	2.7742103451301e-14	-0.533760856755485	0.575	0.626	3.784855173861e-10
Ets1	1.76944349023338e-10	-0.542632244068356	0.386	0.472	2.41405175372541e-06
Tax1bp1	6.52385252738563e-13	-0.565863515294057	0.53	0.582	8.90049200311221e-09
Atrx	1.05198910500633e-08	-0.584376836809284	0.45	0.505	0.000143522873596013
Ftl1	4.43027123159964e-07	-0.585770033074375	0.27	0.345	0.00604421904127139
Ccnd3	3.07412550139281e-15	-0.585892913440107	0.513	0.597	4.19402942155021e-11
Rb1cc1	5.33051717188563e-07	-0.590555617773103	0.077	0.146	0.00727242457760357
Arhgdib	1.03891084514903e-10	-0.591482188844072	0.5	0.549	1.41738606603682e-06
Mier1	1.42973637079105e-07	-0.605453689059337	0.362	0.419	0.00195058933067023
Rasal3	6.7762053322661e-07	-0.613426342059023	0.08	0.149	0.00924477693481064
Wdr26	3.10813592186584e-07	-0.627191685878064	0.08	0.151	0.00424042983820156
Anxa2	2.69261790808672e-11	-0.629360386161051	0.369	0.458	3.67353861200271e-07
Cd52	6.89984566968478e-07	-0.633623704746295	0.068	0.133	0.00941345944715095
Tmem50a	9.91512905432647e-08	-0.643008401659337	0.262	0.341	0.00135272105688176
Ptprc	4.16303432157353e-21	-0.643098413452924	0.537	0.647	5.67962772492277e-17
Sfrs18	6.59356504804671e-07	-0.646421488289802	0.304	0.375	0.00899560079505012
Agtrap	1.65858224183899e-07	-0.65158525571723	0.071	0.142	0.00226280375254093
Wasf2	2.60692006151928e-07	-0.654907261186893	0.208	0.29	0.00355662103993076
Camk4	1.08651589325442e-09	-0.655040537553218	0.243	0.342	1.482333633167e-05
Ablim1	1.59698222195017e-08	-0.656940779026394	0.213	0.303	0.000217876284540662
Lat	4.41325476798153e-15	-0.657224779065229	0.421	0.518	6.0210034799572e-11
Rbbp6	1.34079901351304e-07	-0.661773114302654	0.193	0.281	0.00182925209413583
Ets2	6.79430611569097e-10	-0.66887170584403	0.22	0.322	9.26947183363718e-06
Slfn2	2.9284584475195e-07	-0.67043703682296	0.091	0.163	0.00399529585995085
Satb1	5.32245085340475e-18	-0.670500994718223	0.458	0.561	7.26141969930011e-14
Dntt	1.07784150743457e-08	-0.672517111022589	0.242	0.329	0.000147049916859298
Cdkn1b	2.45669459803083e-07	-0.676753397575402	0.204	0.281	0.00335166844009347
Fas	5.95716768044856e-07	-0.677874289861215	0.057	0.118	0.00812736386643597
Pycard	1.8728564617937e-08	-0.680076368417385	0.223	0.311	0.000255513807082514
Lsp1	2.3334486016422e-11	-0.680877375124263	0.243	0.353	3.18352392722045e-07
Hbp1	6.54990046722159e-10	-0.681919386343796	0.037	0.109	8.93602920743042e-06
Socs1	7.26528433845261e-08	-0.683812576470172	0.108	0.188	0.000991202742295089
P2rx1	5.2766522075011e-08	-0.683890870633632	0.051	0.117	0.000719893660669376
Il2rg	5.66295869165642e-09	-0.685340244407358	0.193	0.286	7.72597454302686e-05
Baz2a	6.89700741228787e-08	-0.688551603019863	0.079	0.153	0.000940958721258434
Nipbl	7.74334469491963e-13	-0.693135309219524	0.315	0.429	1.05642451672789e-08
Tbc1d10c	3.65506973702899e-07	-0.694398009007575	0.12	0.197	0.00498661164222866
Nsg2	2.48688640352742e-08	-0.696215746924592	0.143	0.23	0.000339285912033246
Arpp21	4.95061589757721e-22	-0.697903959334388	0.499	0.613	6.75412526906459e-18
Grap	2.65763219049686e-08	-0.702541540937963	0.061	0.132	0.000362580759749487
Il21r	6.22766875330015e-07	-0.702593905465991	0.121	0.196	0.0084964084801274
Sox4	8.56743029585314e-09	-0.707664020143902	0.197	0.288	0.000116885451526324
Hmha1	5.49157334446297e-07	-0.707980588965247	0.134	0.209	0.00749215351385083
Gbp8	7.91400890996786e-08	-0.714387805760319	0.128	0.208	0.00107970823558692
Dnajc3	2.48436865207613e-09	-0.714605521679959	0.205	0.302	3.38942415202746e-05
Dzip1	3.43675311126853e-09	-0.717964637840245	0.041	0.11	4.68876226970365e-05
Gimap1	6.78649225185068e-08	-0.722916434757624	0.093	0.17	0.000925881137919988
Cd8a	4.6132254685161e-31	-0.726730727568184	0.462	0.627	6.29382350669652e-27
Sp100	2.99142773851269e-07	-0.735722844157677	0.064	0.129	0.00408120486365286
Bcl11b	2.28040036880434e-20	-0.73954593921076	0.359	0.514	3.11115022315976e-16
Ramp1	3.88565896577785e-11	-0.739923907146425	0.192	0.302	5.30120452701073e-07
Laptm5	1.57848161445389e-13	-0.74141903258762	0.23	0.355	2.15352246659944e-09
Akap9	3.08769912917694e-08	-0.746966018951884	0.115	0.201	0.00042125479219361
Gtf2h4	9.42462898416706e-08	-0.75023689239622	0.125	0.204	0.00128580213230991
Pik3r1	1.49586815957089e-07	-0.758175738823391	0.115	0.192	0.00204081293010256
Eif4e3	7.95907465922471e-12	-0.764706151024829	0.041	0.125	1.08585655575803e-07
Chrna9	5.13793134896022e-10	-0.765480738938732	0.068	0.153	7.00967973938643e-06
Ppp2r5c	1.53196967719908e-10	-0.776729642090641	0.22	0.322	2.09006623060271e-06
Dgka	4.63591638042629e-11	-0.778376275073067	0.045	0.126	6.32478071781559e-07
Mgea5	2.85378872871909e-09	-0.781942872487112	0.087	0.171	3.89342396259145e-05
Chd2	1.50412338868484e-08	-0.784428623392795	0.077	0.156	0.000205207553918272
Gimap6	2.70014584815133e-09	-0.786137361582808	0.07	0.151	3.68380898063286e-05
Lck	2.66403877215973e-37	-0.800873880475696	0.562	0.706	3.63454809685752e-33
Bach1	4.73646488337048e-12	-0.802889138446914	0.095	0.2	6.46195904038235e-08
Pdcd4	3.05285940244227e-09	-0.807635061522508	0.141	0.234	4.16501608275199e-05
Kdm5b	1.37947586827954e-10	-0.822651809575558	0.05	0.131	1.88201892709378e-06
Macf1	2.17785824002161e-10	-0.827280515983704	0.071	0.159	2.97125199686148e-06
Klf7	2.18475227816628e-13	-0.842454700282511	0.032	0.118	2.98065753310225e-09
Gimap9	2.48112655985403e-12	-0.84316313905178	0.152	0.268	3.38500096560885e-08
Rag2	1.15897221477241e-11	-0.84612853262998	0.13	0.237	1.58118579261399e-07
Klf13	8.98084589371934e-10	-0.847052309906213	0.086	0.172	1.22525680528013e-05
Rmnd5a	5.61200675315438e-24	-0.87160212421965	0.323	0.485	7.65646081332853e-20
Itpr2	5.33934608593214e-14	-0.878955527491431	0.119	0.242	7.28446986503722e-10
D4Wsu53e	2.00616964675258e-30	-0.909124338726287	0.337	0.531	2.73701724906454e-26
Cmah	1.04328057663388e-14	-0.909734375007968	0.055	0.159	1.42334769070161e-10
Cd8b1	7.742332393284e-60	-0.911830463067937	0.554	0.783	1.05628640841574e-55
Ldhb	9.48425457110649e-23	-0.936763146513824	0.28	0.444	1.29393685113606e-18
Mxd4	2.03567921070396e-14	-0.962656947104809	0.095	0.211	2.77727714716341e-10
Gm15340	2.75148993580345e-14	-0.972936630883377	0.063	0.168	3.75385771941665e-10
Btg2	1.16782157661735e-26	-0.984049126463273	0.251	0.437	1.59325897697905e-22
Lpar6	2.51192937566652e-18	-0.994721290394743	0.08	0.214	3.42702524722183e-14
Nfkbia	1.85637657356599e-17	-0.99835008013994	0.16	0.3	2.53265455931607e-13
Arl5c	4.76013908856983e-15	-1.00585770742144	0.073	0.187	6.49425775853581e-11
Trp53inp1	4.47148771937187e-21	-1.03144049113371	0.102	0.255	6.10045069553904e-17
Cd27	3.25789250943104e-29	-1.06695296741726	0.205	0.404	4.44474275061677e-25
Cd4	2.30129854342278e-26	-1.09845464571985	0.137	0.32	3.1396616027917e-22
Rag1	3.58755449546752e-42	-1.13150469108189	0.309	0.544	4.89450059816634e-38
Malat1	6.08403083838255e-138	-1.44727565293708	0.705	0.948	8.30044327280532e-134
Ccr9	7.35656320217012e-61	-1.45909256011996	0.187	0.499	1.00365591767207e-56
