# Supplementary material for: Single-Cell Analysis Identifies Thymic Maturation Delay in Growth-Restricted Neonatal Mice
Source: Front Immunol. 2018 Nov 1;9:2523. doi: 10.3389/fimmu.2018.02523 (PMC6221967; doi:10.3389/fimmu.2018.02523)
Supplement: Supplementary file 2 [file Data_Sheet_1.ZIP › S7A.14 - T-Cell.Table.4.vs.6.adjp.0.01.csv]

	p_val	avg_logFC	pct.1	pct.2	p_val_adj
Arpp21	1.55983130123784e-107	1.40284093792799	0.499	0.075	2.12807784427878e-103
Ly6d	2.56299198992505e-49	1.22993247599735	0.218	0.019	3.49668997185474e-45
Hmgb1	1.06890441591358e-222	1.19324371791844	0.981	0.672	1.4583062946309e-218
Hmgb2	1.43863525874882e-176	1.17691419834706	0.967	0.511	1.96273008351101e-172
Rag1	9.77114542014228e-60	1.13926435995153	0.309	0.048	1.33307736967001e-55
Dntt	4.29655205422611e-58	1.12849978378912	0.242	0.018	5.86178596758068e-54
RP23-45G16.5	1.04285974779686e-66	1.09600075389255	0.457	0.128	1.42277355391926e-62
Mns1	1.31763296288222e-58	1.07634639046846	0.398	0.104	1.79764665126021e-54
Cdca7	6.02640578466794e-75	1.05398370997804	0.482	0.125	8.22182541202247e-71
Hmgn2	9.13393585080701e-116	1.05090090516095	0.812	0.357	1.2461428681256e-111
Ptma	2.46221626133623e-219	1.02622070472257	0.998	0.78	3.35920164534102e-215
Nebl	2.70654997304071e-49	1.02127333013168	0.219	0.02	3.69254612821944e-45
Endou	1.40516942561281e-52	1.01291030179726	0.25	0.029	1.91707264736356e-48
Xrcc6	1.74697459889414e-52	0.947965144440418	0.334	0.072	2.38339744527127e-48
Anxa2	2.15332277957423e-57	0.947036456747886	0.369	0.084	2.93777826817312e-53
Rrm2	4.19744137599115e-68	0.937976664250401	0.553	0.185	5.72656926926472e-64
A930013B10Rik	2.13431065746783e-37	0.937359406287812	0.161	0.013	2.91184002998336e-33
Atpif1	1.31851984241212e-68	0.930076315897355	0.566	0.198	1.79885662100285e-64
Ifngr1	8.89976257130977e-56	0.924653890016544	0.424	0.122	1.21419460760379e-51
Rmnd5a	2.94895747010691e-49	0.908436530346114	0.323	0.072	4.02326267646686e-45
Marcks	9.06794090554279e-45	0.893627351203939	0.265	0.049	1.2371391777432e-40
Tubb2a	7.97538338781755e-42	0.890969552957991	0.202	0.023	1.08808155559995e-37
Anp32e	1.72537086818558e-95	0.882880674314055	0.873	0.514	2.35392347546559e-91
Desi1	2.83967668567142e-45	0.879295195098352	0.27	0.051	3.87417090226152e-41
Phlda1	2.26596478570951e-31	0.874663478176007	0.186	0.034	3.09145575714349e-27
H2afz	6.393324426607e-79	0.863657431123429	0.746	0.354	8.72241251521993e-75
Ccne2	1.66683753998467e-30	0.854722654090976	0.219	0.055	2.27406645580109e-26
Ccnd3	9.03375379592986e-50	0.84242181494523	0.513	0.214	1.23247503037871e-45
Ube2c	1.24031940845231e-37	0.837419685869682	0.417	0.169	1.69216776895149e-33
Cox7c	5.68026588275606e-73	0.821379013027953	0.685	0.283	7.74958674384409e-69
Ezh2	6.56481318972442e-60	0.819412765858208	0.67	0.316	8.95637463474103e-56
Dut	1.60077083658387e-55	0.811270545900261	0.523	0.195	2.18393165235138e-51
Hist1h1b	4.09481458567768e-30	0.798441928624088	0.35	0.143	5.58655553924005e-26
Cks2	2.16440741615575e-37	0.787400894687659	0.342	0.114	2.95290103786128e-33
Nusap1	7.42212393730283e-36	0.787213600729715	0.457	0.215	1.01260036876623e-31
Spc25	2.3976193055051e-34	0.783895862720163	0.375	0.148	3.27107201850061e-30
Pbk	1.03207878427958e-34	0.781765196990913	0.27	0.074	1.40806508539263e-30
Gm8909	2.91285615966714e-27	0.77291316544513	0.114	0.008	3.97400965863388e-23
H2afv	1.6507699712271e-52	0.765921951753516	0.642	0.311	2.25214547174513e-48
Tomm7	1.65986988204751e-48	0.764473250699968	0.474	0.171	2.26456048007741e-44
Rps17	3.24759568455956e-70	0.759840266694702	0.78	0.414	4.43069479244461e-66
2810417H13Rik	1.37276275493326e-82	0.758806529581976	0.781	0.337	1.87286022655545e-78
Birc5	6.58553700251672e-42	0.753019143915128	0.467	0.193	8.98464813253356e-38
Hmgb3	1.94515193038422e-36	0.744358333166941	0.318	0.099	2.65377077862319e-32
Aqp11	1.22006261084199e-28	0.740438561033804	0.17	0.03	1.66453141997173e-24
Cd8a	1.99630855452332e-40	0.737956171970038	0.462	0.187	2.72356376093617e-36
Snrpf	1.17724278980938e-48	0.737299356790149	0.533	0.223	1.60611233813694e-44
Slbp	2.53883770195239e-35	0.736766944898389	0.373	0.142	3.46373627677365e-31
Tacc3	1.38951939341836e-37	0.733411655671624	0.4	0.154	1.89572130844067e-33
Cdca3	1.53523842695817e-30	0.722339400004978	0.283	0.091	2.09452578589903e-26
Hmgn5	1.14720183039584e-30	0.716333160433385	0.291	0.096	1.56512745720905e-26
Ccdc34	2.18635567995501e-29	0.707570153930406	0.251	0.076	2.98284505416262e-25
Marcksl1	6.52042394506883e-37	0.707190285766142	0.295	0.081	8.8958143882574e-33
Mzb1	5.27102311178662e-28	0.70649344428006	0.111	0.005	7.19125683141049e-24
Ctage5	1.52164280642311e-39	0.706448187551829	0.472	0.201	2.07597728080304e-35
Fbxo5	1.60290931907412e-29	0.705560722574752	0.334	0.133	2.18684918401282e-25
Thy1	6.77754681103422e-50	0.698437611305038	0.549	0.226	9.24660711429398e-46
Esco2	3.18980319511459e-24	0.697200851428181	0.287	0.115	4.35184849909483e-20
Snrpd1	6.06282840653065e-40	0.696628966060888	0.446	0.18	8.27151679502977e-36
Ets2	7.31837176055115e-24	0.691193146062727	0.22	0.07	9.98445459291993e-20
Prc1	2.24790220750242e-35	0.688431668528228	0.428	0.18	3.06681298169556e-31
Dek	1.38469766142336e-64	0.688299344802323	0.788	0.424	1.88914301947989e-60
Cenpf	4.51543594053614e-28	0.685901731228187	0.401	0.183	6.16040925367345e-24
Rag2	4.97761978541263e-26	0.684587753931283	0.13	0.016	6.79096667323846e-22
Cd8b1	2.08197514817631e-42	0.676167194927595	0.554	0.253	2.84043869465694e-38
Orc6	4.64802608745502e-29	0.673837068508469	0.279	0.094	6.34130199111489e-25
Rfc3	3.6031439588582e-23	0.671010012153581	0.205	0.063	4.91576930307025e-19
Usmg5	4.64520672637048e-33	0.6704819029326	0.432	0.19	6.33745553678724e-29
Snrpg	1.93484889959242e-37	0.669212382525098	0.482	0.216	2.63971435371394e-33
Top2a	8.63944814165238e-50	0.659656760192289	0.726	0.394	1.17867990996563e-45
Prps2	1.06450455112866e-26	0.65815762827084	0.212	0.058	1.45230355910484e-22
Ccnb1	1.41364125323331e-24	0.655889226172898	0.246	0.085	1.92863076178621e-20
Sh2d1a	1.56835278445775e-37	0.651501275148098	0.375	0.131	2.13970370383571e-33
Ccdc18	3.97558103170328e-23	0.648621270138149	0.137	0.024	5.42388520155278e-19
Cux1	6.29122279466674e-26	0.647365674675095	0.24	0.076	8.58311525876383e-22
Fkbp5	9.39765003266778e-30	0.644704280957717	0.237	0.063	1.28212139395687e-25
2010107E04Rik	1.08561310227833e-35	0.643008097926434	0.455	0.199	1.48110195543832e-31
Cd24a	1.37460686051862e-30	0.640269628419243	0.188	0.034	1.87537613980556e-26
Nasp	2.24314621783912e-33	0.637057545298718	0.429	0.185	3.06032438499791e-29
Gmnn	4.07764679481534e-28	0.636273962297804	0.321	0.124	5.56313352216657e-24
Stmn1	7.76839397636919e-60	0.633555225631973	0.83	0.471	1.05984199019605e-55
Hells	8.94211451383123e-28	0.631275941904249	0.355	0.152	1.21997268312199e-23
Ano6	1.83670231509759e-28	0.629487478954503	0.258	0.079	2.50581296848765e-24
Tpx2	2.57920972167321e-27	0.628917108544822	0.398	0.184	3.51881582327876e-23
Ly6e	3.68626387290378e-45	0.62753969607456	0.642	0.333	5.02916980180262e-41
Siva1	1.76972853119802e-28	0.626240855470618	0.232	0.065	2.41444063511345e-24
Rpl39	1.95392138337907e-48	0.625500639089347	0.668	0.326	2.66573494334407e-44
Hist1h1e	5.07367380778428e-18	0.624231298465814	0.244	0.105	6.92201317596009e-14
Rad51ap1	2.44212988260003e-22	0.623281126885981	0.206	0.066	3.33179779883122e-18
Hsp90aa1	1.30877827018844e-37	0.623136102612215	0.575	0.299	1.78556619401809e-33
Lig1	1.81495121978484e-30	0.615529259190392	0.432	0.196	2.47613794915246e-26
Cox8a	4.10802374487105e-37	0.612388055670966	0.533	0.257	5.60457679512757e-33
Rbm3	7.02412709793998e-34	0.609901869490101	0.419	0.176	9.58301659971952e-30
Nap1l1	6.49098585270829e-40	0.60949580598188	0.58	0.284	8.85565199884992e-36
Rps28	3.04158992956667e-59	0.6092496454829	0.812	0.451	4.14964114090781e-55
Uba52	5.92253014053193e-26	0.605867289919163	0.345	0.15	8.08010787072772e-22
Pcna	1.68881664884066e-30	0.605420344327394	0.473	0.228	2.30405255401332e-26
Nhp2l1	6.26238679522255e-30	0.605067921045824	0.33	0.126	8.54377430472212e-26
Ccna2	2.13238241608543e-20	0.604391371773443	0.247	0.101	2.90920933026535e-16
Rpl38	1.89317523322663e-40	0.600886513102118	0.663	0.372	2.58285897069109e-36
Ap3s1	1.88689239800172e-27	0.593317873373892	0.217	0.057	2.57428729859375e-23
Ckap2l	6.30152481911346e-22	0.592419427624986	0.279	0.115	8.59717031071649e-18
Whsc1	8.79084023962988e-27	0.591976838170676	0.347	0.144	1.1993343338927e-22
Tmpo	3.10538258604353e-31	0.591596379841414	0.434	0.195	4.23667346213919e-27
Ccnb2	6.31422374146641e-31	0.590223899586486	0.373	0.15	8.61449545048262e-27
Ppia	1.84722451230952e-46	0.586517334677074	0.821	0.6	2.52016840214388e-42
Cdc20	7.82086240692223e-20	0.583116917795096	0.22	0.082	1.0670002581764e-15
Dbi	1.16780055544625e-30	0.575713193554043	0.422	0.188	1.59323029779531e-26
Calm2	1.43468903408485e-38	0.574836063313351	0.733	0.462	1.95734624920196e-34
Ncapg2	7.91452793145361e-20	0.574281894745447	0.187	0.06	1.07977904568822e-15
Lsm5	1.63168070343552e-26	0.574039460528533	0.285	0.103	2.22610198369708e-22
Atp5k	7.85295774658448e-26	0.572290018190173	0.408	0.197	1.07137902536652e-21
Spc24	1.02307642095838e-26	0.567274153664169	0.328	0.133	1.39578316111351e-22
Dtymk	4.01339685987698e-26	0.561053080225191	0.344	0.146	5.47547733593016e-22
Myb	1.96709149672834e-27	0.558638476029665	0.238	0.069	2.68370292898648e-23
Hnrnpa1	6.48865842528922e-21	0.558026480659821	0.361	0.183	8.85247668962208e-17
Ndufs5	9.23477187575828e-21	0.554042645009146	0.187	0.059	1.2598999270097e-16
Tipin	6.12199635677564e-31	0.551459398187788	0.354	0.134	8.35223962954901e-27
Kif11	1.89063479074975e-21	0.54908691092911	0.299	0.132	2.57939304501988e-17
Cdv3	1.03633614566107e-21	0.548520060130157	0.231	0.082	1.4138734035254e-17
Ncapg	5.49777521834392e-21	0.547233239312265	0.263	0.107	7.50061473038661e-17
Rnaseh2b	6.69227069816301e-20	0.546522612699764	0.219	0.081	9.13026491350379e-16
Nuf2	2.09558251525524e-13	0.546419136859723	0.158	0.062	2.85900322556273e-09
Cenpe	4.94411426582913e-23	0.545316253617223	0.388	0.189	6.74525509287069e-19
H2afx	4.65462517467245e-21	0.544523860537139	0.351	0.173	6.35030512580562e-17
Dgke	2.20231942612398e-22	0.542460247372008	0.138	0.026	3.00462439306094e-18
Bub1	1.86456234759213e-17	0.542358761974624	0.191	0.07	2.54382241081995e-13
Rpa3	1.51124370313078e-22	0.540494046090688	0.272	0.107	2.06178978418133e-18
Thoc7	5.13131834865573e-26	0.538745570239666	0.351	0.15	7.00065762307101e-22
Cdca8	8.3585717111566e-27	0.53789881188296	0.419	0.199	1.1403599385531e-22
Cdk1	3.01806992149509e-20	0.536861773790893	0.24	0.092	4.11755279389575e-16
Rad21	1.92997349763189e-24	0.536031634207675	0.468	0.247	2.63306284281918e-20
Rps21	3.49552980640303e-33	0.534354615789553	0.613	0.336	4.76895131487566e-29
Kif20b	7.88169603662557e-21	0.532955608395711	0.283	0.12	1.07529979027683e-16
Uhrf1	3.39906494846742e-23	0.530271589307325	0.303	0.128	4.6373443091941e-19
Rpl22l1	6.37007053726454e-28	0.529362058082031	0.498	0.262	8.69068723399002e-24
Dlgap5	8.52945368512544e-20	0.528419322243706	0.204	0.07	1.16367336626166e-15
Aurka	4.03274255058015e-17	0.527974751779616	0.16	0.052	5.5018706617565e-13
E2f2	3.4339751658519e-16	0.527785758429663	0.178	0.065	4.68497231877175e-12
Hist1h1a	2.77327421746878e-13	0.527221299886131	0.107	0.03	3.78357801489266e-09
Syce2	1.01343507293404e-17	0.527111912455712	0.143	0.039	1.38262947000391e-13
Hist1h2an	1.23574027843641e-16	0.525490234024886	0.127	0.034	1.68592046187079e-12
Fabp5	3.72272639364176e-19	0.524533727719187	0.17	0.051	5.07891561884545e-15
Tceb2	4.56292863664468e-32	0.523671004805517	0.586	0.313	6.22520353897433e-28
Ptms	3.0689857759416e-15	0.523233858310025	0.177	0.068	4.18701729411713e-11
Rrm1	4.03216056050311e-25	0.52229317212989	0.374	0.169	5.5010766526944e-21
Hmmr	1.73936090351986e-22	0.52186137573431	0.321	0.14	2.37301008067215e-18
Tuba1b	1.29351438998213e-39	0.520435973384585	0.692	0.372	1.76474168225262e-35
Kif2c	1.95426249120275e-13	0.518937705876097	0.126	0.041	2.66620031674792e-09
Sgol1	2.45535561982031e-16	0.518097086854775	0.2	0.08	3.34984167212085e-12
Hibadh	3.48014736046415e-20	0.514675772118257	0.212	0.074	4.74796504388123e-16
Cox7a2	3.11675490998331e-31	0.510258885922735	0.5	0.242	4.25218872369023e-27
Anp32b	2.29882631748464e-40	0.50771431593174	0.781	0.482	3.13628874494429e-36
Rps26	3.98579428252087e-49	0.50573899883728	0.884	0.607	5.43781913964322e-45
Rpl35a	1.52509260542426e-36	0.505569892373863	0.686	0.384	2.08068384158032e-32
Atad5	1.82311234650332e-15	0.50503903843533	0.179	0.068	2.48727217433448e-11
Tmem256	7.38586385000364e-16	0.503187986318698	0.224	0.099	1.007653405056e-11
Rps27l	2.4491527268187e-26	0.50129973659425	0.436	0.215	3.34137906519875e-22
Trim59	1.61129199485816e-18	0.498261346104257	0.274	0.122	2.19828566858499e-14
Dck	2.26669939771193e-18	0.498142911972157	0.161	0.048	3.09245798829839e-14
Txn1	7.27414503977458e-31	0.498097578816436	0.583	0.317	9.92411607776446e-27
Casc5	3.91571033545656e-21	0.497777012743045	0.326	0.15	5.34220361066338e-17
Ncapd3	2.5379742066129e-17	0.495549841705111	0.264	0.119	3.46255821008198e-13
Mki67	1.09644820096493e-37	0.495332544042822	0.681	0.364	1.49588428057645e-33
Snhg3	8.6095175786721e-15	0.493841885200451	0.19	0.078	1.17459648325824e-10
Rorc	4.34722699510597e-23	0.493630285906901	0.135	0.023	5.93092178942308e-19
Ect2	9.95895131809828e-13	0.489786891053662	0.107	0.031	1.35869972832815e-08
Cyb5	8.23667428503218e-23	0.488895119112717	0.334	0.147	1.12372947270694e-18
Cbx1	3.68135567124546e-28	0.486828792178132	0.574	0.32	5.02247354228018e-24
Cenpk	7.52143710394861e-15	0.483213390013801	0.168	0.064	1.02614966409171e-10
Hnrnpab	1.15302901418927e-26	0.482474052450721	0.556	0.312	1.57307748405842e-22
Brd3	1.60030351081361e-20	0.481343899529664	0.247	0.093	2.18329407980301e-16
Gm10076	2.0252295976234e-22	0.48010888442573	0.349	0.16	2.76302074003761e-18
Skp1a	7.591543959183e-31	0.479822047593322	0.571	0.295	1.03571434235134e-26
Cbx5	3.15050226408159e-25	0.478822703902617	0.463	0.242	4.29823023888652e-21
Rps29	1.12237258907348e-63	0.475019468127845	0.952	0.62	1.53125292327295e-59
Rpl31	5.17722592990618e-33	0.474613903996079	0.717	0.444	7.063289336171e-29
Rtn3	5.39802908172389e-18	0.474444892970291	0.259	0.115	7.3645310761959e-14
Neil3	5.09013004370633e-15	0.474362157727541	0.156	0.054	6.94446441862854e-11
Ndufc1	2.9168394706485e-23	0.472892877118472	0.44	0.227	3.97944408980575e-19
Ndufc2	1.82665398951215e-22	0.470774897826471	0.422	0.218	2.49210403789142e-18
Arhgap11a	5.20938101366748e-15	0.470590643115996	0.245	0.115	7.10715851694655e-11
Ubl5	1.80148270543947e-23	0.470132933530306	0.388	0.185	2.45776285503106e-19
Rpl41	8.94662931588412e-48	0.46945016651765	0.917	0.682	1.22058863756607e-43
Ska2	1.12732700921463e-16	0.468610572995308	0.167	0.056	1.53801223867152e-12
Cenpp	3.21842568990756e-11	0.467122706217212	0.112	0.039	4.39089816874088e-07
Agfg2	3.83026924009809e-16	0.4666243758268	0.166	0.057	5.22563632426582e-12
Cox6c	1.78491818601479e-33	0.465837646268721	0.657	0.362	2.43516388117998e-29
Tsc22d4	1.80885566372027e-25	0.464810669779413	0.494	0.258	2.46782178201356e-21
Mcm6	1.88001020878781e-19	0.464166064645366	0.337	0.163	2.56489792784921e-15
Lbr	1.51545120926083e-18	0.462544758132782	0.371	0.195	2.06753008479455e-14
Hmga1	3.56572155642721e-17	0.462434165531932	0.118	0.027	4.86471391943364e-13
Usp1	1.46619165753507e-24	0.462316984460234	0.444	0.226	2.0003252783751e-20
Kif18a	6.66874393782841e-15	0.462307800136618	0.141	0.045	9.0981673543793e-11
Dynlt1f	2.05675520800197e-19	0.461618854769997	0.13	0.028	2.80603113027709e-15
Kpna2	2.67872708348917e-18	0.460511924321881	0.263	0.114	3.65458736000427e-14
Rfc4	1.78187886044487e-19	0.46006571309236	0.25	0.101	2.43101732930493e-15
Bub1b	2.86865426505666e-16	0.455855039082636	0.199	0.077	3.91370501381681e-12
Atp5h	7.5796920112842e-26	0.454160602611069	0.619	0.38	1.0340973810995e-21
Snrpd2	5.11657895049451e-22	0.453232155791635	0.359	0.169	6.98054866215966e-18
Polr2i	1.01327927357949e-15	0.451330828506121	0.177	0.065	1.3824169129445e-11
Rpl23	6.03725525094693e-27	0.451137077465633	0.717	0.47	8.2366273388669e-23
Rpl30	2.73666683966363e-22	0.451066408017938	0.486	0.273	3.73363456935309e-18
Vdac1	1.50090748681112e-18	0.451039050175667	0.25	0.103	2.04768808425641e-14
Rps23	1.88784164883943e-44	0.449733532513304	0.907	0.672	2.57558236151164e-40
Gm8186	2.81844331979189e-15	0.448642983335678	0.109	0.026	3.84520222119208e-11
Trim37	4.3034099706572e-11	0.447827164356863	0.127	0.049	5.87114222296762e-07
Tk1	1.71867144894539e-17	0.447224508841981	0.172	0.056	2.3447834577962e-13
Sgol2	3.56976922788009e-11	0.447001353236767	0.177	0.082	4.8702361575968e-07
Rpl22	9.61750720746122e-27	0.446906551599069	0.698	0.457	1.31211650831393e-22
Ywhae	1.95709735729899e-26	0.445023492183583	0.577	0.326	2.67006792456302e-22
Rpl37	1.37300955860626e-37	0.444013169764802	0.853	0.598	1.87319694080652e-33
Mrps33	3.69742660817882e-18	0.444001818256925	0.209	0.078	5.04439912153837e-14
Rpl28	4.36897651408901e-26	0.443596388745763	0.554	0.304	5.96059465817163e-22
Kif15	1.15999224326475e-14	0.441577746581666	0.231	0.106	1.5825774174861e-10
Prim1	3.98081147394495e-15	0.435984472165504	0.256	0.122	5.4310210939031e-11
Shfm1	2.13616240269305e-25	0.435893514345252	0.567	0.326	2.91436636599413e-21
Rpl11	1.33611323632201e-38	0.435797772951896	0.858	0.635	1.82285928831412e-34
Clspn	5.22554924401957e-18	0.435485705950382	0.286	0.131	7.12921683361591e-14
Asf1a	9.74510666658274e-16	0.435359251016423	0.219	0.093	1.32952490252188e-11
Ctdspl2	1.16427814382001e-16	0.435169358047644	0.215	0.087	1.58842467161365e-12
Cdc6	4.21456468853913e-15	0.434883424704513	0.173	0.065	5.74993060457394e-11
Npm1	1.64224236670154e-17	0.433417252443695	0.737	0.595	2.24051126089091e-13
Cenph	1.79642815181391e-15	0.433336943065432	0.154	0.051	2.45086692751972e-11
Notch1	1.30297588035498e-15	0.432906700801311	0.155	0.051	1.7776499935683e-11
Rpl36a	1.79529890768662e-30	0.432539843615601	0.733	0.474	2.44932629975686e-26
Rps8	2.54097964589462e-38	0.43180978114793	0.89	0.694	3.46665853089403e-34
Ckap5	3.71095763362016e-15	0.431705968306376	0.267	0.129	5.06285949954799e-11
Pdcd5	1.58688146613386e-18	0.431373284471041	0.318	0.151	2.16498238424642e-14
Erh	2.78615119106618e-17	0.430601808600994	0.25	0.109	3.80114606997159e-13
Rpl26	2.03426626983414e-31	0.42982623469448	0.808	0.569	2.77534947193472e-27
Wdr89	2.53185107292803e-15	0.427896756379585	0.229	0.101	3.45420441879571e-11
Mtf2	5.27023013954566e-18	0.427896170763734	0.386	0.207	7.19017497938214e-14
G2e3	1.1099018096511e-10	0.422542246449773	0.133	0.053	1.514239038907e-06
Rpl34	2.3803761485388e-30	0.421374251346961	0.745	0.491	3.24754717945148e-26
Sin3b	1.18499949875273e-17	0.41994254906206	0.286	0.132	1.61669481614836e-13
Slc16a1	1.65580632834395e-16	0.419649368266325	0.143	0.041	2.25901657375966e-12
Atp5j	5.39542902909549e-26	0.419062397857403	0.669	0.421	7.36098382439498e-22
Cenpw	2.53242090924988e-13	0.41826980794261	0.176	0.073	3.4549818464896e-09
Uqcr10	5.51260693033867e-23	0.416899686173994	0.495	0.269	7.52084963506104e-19
Kif22	5.86195154230966e-14	0.415759604122961	0.204	0.089	7.99746048917307e-10
Srsf3	2.8235690245098e-22	0.414734219216556	0.536	0.305	3.85219522013872e-18
Spint2	1.13720127593929e-15	0.414287642050978	0.194	0.075	1.55148370076397e-11
Rpl35	1.23100099449071e-31	0.411246932772745	0.783	0.538	1.67945465678368e-27
Anapc13	1.21854594727253e-13	0.410792208893276	0.217	0.102	1.66246223586392e-09
Rpl36al	1.29290422523979e-17	0.410081875645108	0.393	0.214	1.76390923449464e-13
Tyms	3.78950337967198e-15	0.409699616757407	0.323	0.171	5.17001946088649e-11
Cox6b1	8.81944773377519e-24	0.408599791959706	0.55	0.311	1.20323725431895e-19
Rpl37a	1.88492731601872e-33	0.408282830021987	0.753	0.465	2.57160633724433e-29
Edem1	1.15212030871763e-14	0.406885550223594	0.192	0.077	1.57183773718346e-10
Rps16	1.46515101532635e-30	0.406647465252235	0.787	0.533	1.99890553020974e-26
Plk1	6.55566987802479e-13	0.406319112141168	0.174	0.073	8.94390041458922e-09
Pnn	9.6637241479682e-25	0.406072189550932	0.655	0.408	1.3184218855073e-20
Metap2	1.64127441119705e-19	0.406011367350759	0.484	0.279	2.23919067919614e-15
Rps25	2.26190912729919e-30	0.405943964663384	0.742	0.456	3.08592262237429e-26
Fmr1	2.26563587573528e-11	0.405787488026273	0.184	0.086	3.09100702526564e-07
H3f3a	1.12846444252554e-18	0.405474181665348	0.431	0.241	1.53956403893759e-14
Cmc2	2.23203776400239e-10	0.403286088537435	0.136	0.057	3.04516912142846e-06
Rplp2	3.13261311192207e-31	0.402970730894666	0.825	0.585	4.27382406859528e-27
Tcf7	4.8069672087828e-29	0.402704879437179	0.681	0.401	6.55814536294237e-25
Rpl27a	2.51277752256692e-21	0.401057660348217	0.554	0.328	3.42818237403805e-17
Rps14	1.23794648646321e-40	0.400205268304028	0.928	0.758	1.68893039148176e-36
Timm8b	5.48192603101092e-11	0.399922578638316	0.186	0.09	7.4789916841082e-07
Gins2	1.7732024155967e-12	0.398837871072723	0.12	0.039	2.41918005559857e-08
Ckap2	5.49347488759115e-15	0.398178148186839	0.15	0.049	7.4947477891406e-11
Mcm7	2.75852910194952e-16	0.39585750886524	0.328	0.166	3.76346125378973e-12
Uqcr11	2.10982959999166e-17	0.39427649765231	0.351	0.184	2.87844052326862e-13
Psip1	1.18932006544205e-15	0.393975752637973	0.393	0.226	1.62258936528259e-11
Dnmt1	2.9602034572858e-18	0.393826863424755	0.426	0.235	4.03860557677501e-14
Rbbp8	5.15598608608988e-12	0.393445299749068	0.137	0.051	7.03431181725243e-08
Ndufb3	2.67196337051866e-15	0.391503554105659	0.296	0.151	3.6453596263986e-11
Sec61b	5.17173861485491e-17	0.39076734591291	0.384	0.21	7.05580299224655e-13
Ctsl	3.03167872258649e-15	0.38903791728185	0.102	0.022	4.13611928122474e-11
Casp3	2.35019197874563e-13	0.388841170533589	0.156	0.059	3.20636691660266e-09
Cox5b	4.16660031879554e-21	0.387013639154408	0.503	0.282	5.68449281493276e-17
Magoh	2.75593569315442e-15	0.385462093102217	0.293	0.15	3.75992306617057e-11
Myef2	5.46369486575394e-13	0.385417438129456	0.122	0.039	7.4541189053481e-09
Hdgf	1.1151909006745e-14	0.385271335549189	0.244	0.113	1.52145494579023e-10
Eny2	7.11196734387625e-16	0.38432772442212	0.241	0.106	9.70285704725037e-12
Pola1	1.61523097845068e-09	0.384250913306886	0.143	0.065	2.20365962390026e-05
Cenpa	2.68330959276625e-17	0.38356847764162	0.348	0.176	3.66083927741099e-13
Nop10	3.63276044277216e-17	0.383295695551788	0.403	0.225	4.95617507207406e-13
Rpl36	2.6567882183719e-28	0.382528315652995	0.798	0.548	3.62465616632479e-24
Psma6	3.01647180849112e-15	0.382351207439098	0.394	0.227	4.11537248832443e-11
Rpl23a	1.38391480187162e-31	0.381981780767104	0.883	0.692	1.88807496419345e-27
Rps20	1.45125473231281e-26	0.380784117234142	0.737	0.491	1.97994683129437e-22
Rps24	5.90344482143434e-37	0.380647092743599	0.892	0.616	8.05406976988287e-33
Fau	5.01740316139599e-29	0.38050226960828	0.754	0.471	6.84524313309255e-25
Swi5	7.30347232203082e-13	0.37942796422812	0.297	0.164	9.96412728894665e-09
Mcm4	1.8893480750393e-16	0.378492722695234	0.266	0.122	2.57763757877612e-12
Ranbp1	1.86324180361065e-22	0.377377149887737	0.699	0.467	2.54202079266602e-18
Stap1	1.79173616609991e-11	0.374479288923157	0.129	0.048	2.4444656514101e-07
D17H6S56E-5	6.97785799890031e-16	0.373822455553177	0.358	0.195	9.5198916678997e-12
Rps10	1.30820067090604e-21	0.373815508051701	0.663	0.435	1.78477817531712e-17
Cisd1	2.64019214530908e-13	0.373580795985816	0.202	0.089	3.60201414384518e-09
Banf1	8.62126696072983e-21	0.373561310940821	0.57	0.344	1.17619945145237e-16
Rpl14	1.24859088291031e-27	0.371782641153077	0.914	0.791	1.70345254155454e-23
Minos1	2.63916147904716e-21	0.370071298650419	0.514	0.29	3.60060800586404e-17
Tubb4b	1.23053834937546e-09	0.369269505566063	0.246	0.143	1.67882347005294e-05
Taf9	1.1265884501175e-15	0.36855047742746	0.334	0.178	1.53700462249531e-11
Fbxl12	9.19584399112104e-13	0.368461986945987	0.113	0.034	1.25458899570864e-08
AI662270	1.02461757188222e-13	0.368089843428842	0.283	0.147	1.39788575331892e-09
Atad2	2.0879520739906e-15	0.367466795963653	0.353	0.191	2.84859301454538e-11
Tcf12	2.42622137328435e-17	0.365600820090076	0.281	0.127	3.31009381957184e-13
Atp5j2	4.18505737448885e-21	0.364160029138058	0.527	0.302	5.70967377601513e-17
Ndufa2	1.8396025461072e-16	0.363651278174471	0.344	0.182	2.50976975365405e-12
Cks1b	2.678784547762e-19	0.362626502162095	0.387	0.198	3.65466575851169e-15
Strbp	9.9447347947085e-15	0.362590639449889	0.259	0.123	1.35676016804208e-10
H3f3b	2.14018332408111e-22	0.362378786287186	0.795	0.59	2.91985210904386e-18
C1qbp	1.05162067910528e-11	0.362316933299999	0.259	0.139	1.43472609250333e-07
Kif4	1.02983952469966e-08	0.361568441845258	0.159	0.08	0.000140501006354774
Pole3	3.63280040737137e-13	0.3602082861793	0.169	0.068	4.95622959577677e-09
Gtf2a2	6.19103614596158e-13	0.360000698007024	0.23	0.112	8.44643061393539e-09
Rps15a	4.74577337508716e-35	0.358439456834743	0.878	0.601	6.47465861563141e-31
Gtf2h4	1.59809533279964e-12	0.356712420074139	0.125	0.042	2.18028146253855e-08
Mis18bp1	2.80624534055278e-10	0.356528510062105	0.17	0.081	3.82856051811616e-06
Snhg6	1.76746897930678e-08	0.355362352480463	0.13	0.06	0.000241135792846824
Hnrnpa3	4.8677624291518e-23	0.354530518157596	0.872	0.693	6.64108828209181e-19
Ict1	3.32575408694513e-17	0.3540817560475	0.319	0.157	4.53732630081924e-13
Romo1	4.62548140719959e-14	0.353620655470943	0.279	0.14	6.3105442838424e-10
Mad2l1	2.13929698669944e-13	0.35315205480176	0.172	0.069	2.91864287895404e-09
Rcbtb2	8.02829559983303e-11	0.352371353227246	0.146	0.061	1.09530036868522e-06
Srp19	8.4154172077841e-19	0.351699351936674	0.342	0.164	1.14811536965799e-14
Pdap1	6.19512958785317e-12	0.351221495988358	0.342	0.206	8.45201529670809e-08
Cox7b	1.92444487301443e-15	0.351028796033896	0.421	0.246	2.62552014025359e-11
Rpl17	1.57342529833245e-22	0.350471165295607	0.75	0.524	2.14662413451496e-18
Rnf168	1.24084980631725e-11	0.349227577189224	0.159	0.067	1.69289139075863e-07
Rps27a	3.47897022599529e-26	0.349018354936525	0.841	0.663	4.74635907932537e-22
Mef2a	6.40008982412735e-13	0.348692215692817	0.223	0.105	8.73164254705695e-09
Mrpl23	2.87077437292908e-09	0.348149206204004	0.109	0.043	3.91659747698714e-05
Arpp19	5.77885996952008e-16	0.348084386624415	0.399	0.219	7.88409865641625e-12
Ndufa3	3.51864665933634e-19	0.347942269068757	0.416	0.22	4.80048963733257e-15
Ralgps2	8.69059231854909e-10	0.347468908510963	0.124	0.05	1.18565751001965e-05
Lmnb1	8.43142210876729e-15	0.347363706082785	0.378	0.212	1.15029891829912e-10
Wbp5	4.67633346041242e-10	0.346830078845016	0.156	0.07	6.37992174004066e-06
Rpl9-ps6	2.15489777882024e-09	0.346508168755125	0.135	0.06	2.93992703964446e-05
E2f8	4.61083975818786e-09	0.346288655213721	0.103	0.039	6.2905686820957e-05
U2af1	2.29146471989957e-12	0.346145500524197	0.301	0.167	3.12624531735898e-08
Tubb5	1.53108099475394e-22	0.345531159578198	0.726	0.478	2.08885380114279e-18
Ndc80	5.08382276702483e-10	0.345354621414342	0.204	0.107	6.93585940105197e-06
Polr2k	1.59412317457598e-11	0.344989869038529	0.122	0.044	2.17486224707401e-07
Fxn	2.2535946714138e-09	0.344862614597679	0.114	0.045	3.07457921020985e-05
Rpl21	6.71157869194835e-24	0.343446886894458	0.817	0.607	9.15660680942514e-20
Dctpp1	2.4324998028204e-11	0.343414216125396	0.199	0.096	3.31865948098788e-07
Fignl1	1.69933030824977e-08	0.34224709718227	0.133	0.062	0.000231839633954516
Rps3a1	1.24177683015243e-23	0.341925459192019	0.861	0.671	1.69415612937697e-19
Brd8	1.33908666385157e-12	0.341690401845601	0.255	0.132	1.82691593549269e-08
Hat1	9.97569597974938e-09	0.341140656952234	0.176	0.092	0.000136098420251721
Ube2e1	1.5886456584512e-09	0.340106577620468	0.168	0.082	2.16738927182497e-05
Ncaph	1.8272466574921e-08	0.339149966099822	0.156	0.079	0.000249291261481647
Rpl6	1.72281619704333e-20	0.338941615703996	0.751	0.552	2.35043813762622e-16
Chchd1	3.1599725232842e-14	0.338477254865702	0.271	0.133	4.31115051351664e-10
Apitd1	7.65648759328942e-11	0.338218265357952	0.153	0.066	1.04457460235248e-06
Ndufb4	5.71602620203985e-12	0.338091802434555	0.181	0.081	7.79837454744297e-08
Trmt112	2.0713146828322e-12	0.337597176903188	0.228	0.112	2.82589462178797e-08
Gtf2b	6.30250420746236e-08	0.337345159504549	0.149	0.076	0.00085985064902409
Hnrnpd	2.15812101813078e-14	0.336997627632315	0.376	0.215	2.94432450503583e-10
Ncapd2	6.95610159838473e-08	0.335398151902954	0.129	0.062	0.000949020941067628
Lrmp	1.79963209289446e-13	0.33526936948204	0.245	0.117	2.45523806433591e-09
2410006H16Rik	1.13660428974522e-14	0.33476435264164	0.266	0.128	1.5506692324994e-10
Mier1	6.04126243379304e-16	0.334623141124636	0.362	0.192	8.24209433842384e-12
Acsl3	3.33530544906205e-08	0.334516791026217	0.108	0.045	0.000455035722415536
Rpa2	1.90923926881136e-11	0.334070704619093	0.2	0.095	2.60477513443934e-07
Anapc5	9.82158966093227e-14	0.33309691427619	0.367	0.212	1.33995947744099e-09
Ddx1	1.30191118825308e-15	0.332911213160413	0.252	0.115	1.77619743413367e-11
Tap2	9.8006163064991e-13	0.332348086867366	0.215	0.1	1.33709808269567e-08
Eri1	1.34229813610275e-08	0.331994412140773	0.199	0.11	0.000183129734708499
Hirip3	2.86902555279826e-14	0.331366598735279	0.296	0.154	3.91421156168266e-10
Rps12	2.09838047616192e-17	0.330306341482658	0.711	0.504	2.86282048362771e-13
Snrnp27	2.12496624919217e-11	0.329627062738456	0.22	0.112	2.89909145377288e-07
Hsp90ab1	1.2199279625463e-20	0.329172261992153	0.898	0.8	1.66434771930192e-16
Pgls	1.24418989932001e-13	0.329073568642313	0.221	0.102	1.69744827964229e-09
Rad51	2.31581080480405e-10	0.328560737307052	0.139	0.058	3.15946068099417e-06
Phpt1	1.17426089162744e-08	0.328417185603198	0.168	0.086	0.000160204413444732
Asf1b	1.74426655633983e-10	0.327593349125415	0.251	0.142	2.37970286281443e-06
Ost4	9.87538212745928e-10	0.327000339608489	0.205	0.108	1.34729838364927e-05
Aspm	3.81559515499868e-12	0.326752683703389	0.175	0.076	5.20561646996469e-08
Ube2t	1.28745375049968e-09	0.325646957601562	0.116	0.046	1.75647315180672e-05
Trbc1	1.70181611622048e-08	0.325576369521771	0.516	0.393	0.00023217877273596
Srsf2	1.28220521946115e-13	0.324469091266745	0.37	0.214	1.74931258091084e-09
Cox17	2.63430468910873e-14	0.324023830498008	0.278	0.138	3.59398188735104e-10
Aurkb	9.33085799532301e-11	0.323210868061981	0.17	0.078	1.27300895630192e-06
Plk4	2.45691364672851e-09	0.323115283348703	0.174	0.087	3.3519672882317e-05
Setd8	7.02918579209904e-12	0.32144249292653	0.178	0.078	9.58991817616071e-08
Fdps	2.92869787062164e-11	0.319858702664057	0.126	0.046	3.99562250488911e-07
Gm6472	1.74230092279679e-08	0.319181637382812	0.153	0.076	0.000237702114897166
Pam16	6.24396962397622e-10	0.318394833685007	0.117	0.045	8.51864775799076e-06
Nup62	2.73774377664892e-08	0.316220726667979	0.117	0.052	0.000373510383448212
Gm26924	3.71936162838309e-10	0.314975910739817	0.346	0.215	5.07432506960305e-06
Ccnf	3.87385197314846e-09	0.314720550302672	0.103	0.039	5.28509624696645e-05
Lsm3	1.66862747922847e-12	0.314452639948184	0.273	0.145	2.2765084699114e-08
Pet100	6.22373390021063e-08	0.313719014033402	0.116	0.053	0.000849104016005737
Ube2e3	1.17679586695932e-10	0.313353947559647	0.156	0.069	1.60550260129261e-06
Mrpl51	9.15814608687447e-12	0.312427229428692	0.204	0.097	1.24944587063228e-07
AI504432	3.59214138675368e-11	0.312199146275125	0.116	0.04	4.90075849394804e-07
Galk1	9.75441657680546e-10	0.311789955537819	0.158	0.074	1.33079505357357e-05
Ndufa5	1.14225364717816e-11	0.311513141895683	0.278	0.153	1.55837665084516e-07
Ssb	4.67427464015868e-16	0.31136806234098	0.563	0.358	6.37711289156849e-12
Gng5	3.2454451192591e-12	0.31117849026905	0.236	0.117	4.42776077620519e-08
Hspd1	2.08179136129266e-12	0.310171080303963	0.543	0.372	2.84018795421157e-08
Rps27	8.09176797921787e-36	0.309555766253251	0.929	0.656	1.10395990540469e-31
Mcm2	6.05673457494051e-07	0.308637931420995	0.164	0.093	0.00826320298059134
Pa2g4	2.24711888211416e-13	0.307798298888214	0.48	0.309	3.06574429086835e-09
Snhg1	6.94011584515259e-08	0.307475368866827	0.115	0.052	0.000946840004754168
Tmem258	1.05197137547698e-12	0.307434910847384	0.338	0.192	1.43520454756325e-08
Rdx	1.15258369291744e-14	0.305778224068008	0.374	0.211	1.57246993224726e-10
Ptges3	1.94954713343932e-11	0.305065349510456	0.269	0.146	2.65976715415127e-07
Ran	1.71877665819089e-19	0.304183113089891	0.626	0.383	2.34492699476984e-15
Cbl	1.18025455673997e-10	0.302823579998331	0.11	0.038	1.61022129176035e-06
Pold3	7.52562614027702e-10	0.302420048360692	0.194	0.099	1.02672117431799e-05
Stag1	3.96833766932997e-11	0.301295927732913	0.19	0.089	5.41400308226688e-07
Diap3	2.03341334279932e-09	0.300000995897114	0.196	0.102	2.77418582358112e-05
Gins4	1.12854685405309e-08	0.299798735695825	0.119	0.051	0.000153967647298462
Slirp	1.28766462805955e-08	0.299766212257806	0.149	0.072	0.000175676085206164
Rpl27	4.85855681326835e-19	0.29906586155739	0.758	0.534	6.62852906034201e-15
Dpy30	4.53373700035794e-12	0.298789027708179	0.285	0.154	6.18537738958833e-08
Upf3b	2.20100729807815e-09	0.298722113344691	0.146	0.066	3.00283425676802e-05
Ilf2	8.1324915692622e-10	0.29868843843998	0.296	0.179	1.10951582479444e-05
Lsm6	1.34954859901368e-09	0.297963643642498	0.305	0.186	1.84118915363437e-05
Gtf2e2	2.08143749186999e-08	0.297773306013238	0.133	0.062	0.000283970517015823
Racgap1	8.7555607524356e-08	0.297757397283145	0.198	0.113	0.00119452115345479
Pfdn4	4.02394009032555e-08	0.294732486939866	0.147	0.074	0.000548986146523115
Incenp	4.01897976358278e-14	0.294342301449539	0.418	0.246	5.48309409145598e-10
Vps36	2.09929588412356e-11	0.293669324803355	0.282	0.157	2.86406937470977e-07
Cbx3	7.5695589658769e-12	0.293251311196383	0.312	0.176	1.03271492971459e-07
Hmgcs1	8.35901322514228e-09	0.292501652928055	0.113	0.046	0.000114042017430616
Cdt1	1.24502304088996e-07	0.29220654616819	0.104	0.044	0.00169858493468617
Nfatc3	1.21385427124256e-10	0.290307138906371	0.123	0.046	1.65606138225622e-06
Knstrn	2.55629794261049e-07	0.290283823452583	0.134	0.068	0.00348755728310349
Chaf1a	3.64767846152663e-11	0.28969053392285	0.213	0.104	4.97652772506078e-07
Rbx1	1.9974581678565e-14	0.287933789688246	0.444	0.266	2.72513217840663e-10
Exosc8	5.85845265889679e-08	0.287848215899033	0.252	0.157	0.00079926869625329
Ndufs6	1.54167436466374e-10	0.286220645702572	0.253	0.139	2.10330633571075e-06
Snrnp25	5.21097982122054e-08	0.286195747908026	0.115	0.051	0.000710933977009118
Rps15	4.00654724726082e-15	0.28586804175987	0.614	0.418	5.46613240943793e-11
U2af2	2.57385142733465e-09	0.28422339860809	0.208	0.112	3.51150550231266e-05
Smc3	5.63691335805577e-12	0.28378438791453	0.428	0.266	7.69044089439549e-08
Fgfr1op	4.8259120996605e-10	0.283738456651931	0.114	0.043	6.58399187756682e-06
Ctcf	2.02566710047753e-09	0.283337829047584	0.409	0.273	2.76361762518149e-05
2700029M09Rik	2.05324766586568e-13	0.282499259479916	0.318	0.17	2.80124579054054e-09
Msl3	3.76017248065029e-09	0.282207654097934	0.114	0.046	5.1300033153512e-05
Themis	5.27843464040738e-08	0.28211280244625	0.129	0.06	0.000720136837990779
Hist1h2ae	7.29294421613554e-10	0.281552251120893	0.175	0.086	9.94976379407372e-06
Rfc1	3.04331417003985e-11	0.281073915039478	0.266	0.146	4.15199352218537e-07
Hnrnph3	6.65125631290492e-09	0.280957678269988	0.107	0.042	9.07430898769619e-05
Ldhb	3.73303309234558e-13	0.279819238907528	0.28	0.141	5.09297704788707e-09
Tex30	3.16586440212873e-08	0.279707109846312	0.127	0.059	0.000431918880382423
Uqcrb	3.06392979711837e-12	0.279513846297705	0.354	0.204	4.18011942220859e-08
Eif1ax	2.0214344965327e-10	0.279294699984762	0.292	0.17	2.75784308361956e-06
Gtl3	3.52355844252868e-07	0.279150462751397	0.109	0.05	0.00480719078314188
Rps13	1.58426138827993e-17	0.279118516424817	0.729	0.503	2.1614078120303e-13
Zfp280d	1.13215265060041e-08	0.277927575926966	0.127	0.056	0.000154459586121414
Hjurp	1.86051942761213e-10	0.277785340521366	0.246	0.134	2.53830665509122e-06
C330027C09Rik	1.72640991339055e-08	0.277330139711156	0.12	0.053	0.000235534104483873
Gm9843	2.03061911144728e-08	0.277183597307364	0.165	0.085	0.000277037365374752
Taf1d	6.99355337864201e-10	0.276632444169218	0.19	0.096	9.5413048744813e-06
Dnajc15	2.39083899808639e-10	0.276011829965964	0.204	0.102	3.26182164508926e-06
Snrpb2	3.25034226908283e-09	0.275730286149176	0.273	0.164	4.4344419577097e-05
Bub3	1.88148737797664e-10	0.275621522336776	0.281	0.161	2.56691322977353e-06
Wdr76	5.2189450863662e-09	0.275177783697037	0.168	0.084	7.1202067813294e-05
Stag2	1.02642035145068e-10	0.273976161460047	0.292	0.169	1.40034528548416e-06
Smim11	3.24123457434086e-09	0.273968675803504	0.159	0.075	4.42201632977323e-05
Gnl3	4.49705085674576e-09	0.272554706574605	0.249	0.144	6.13532648385824e-05
Hnrnph1	2.35444876626457e-09	0.271054794558159	0.228	0.126	3.21217445181475e-05
Hint1	2.58287002867787e-12	0.270579702144883	0.5	0.321	3.52380958012521e-08
Kif20a	9.81109734521752e-08	0.270137747889444	0.122	0.057	0.00133852801080803
Rbl1	2.83390119629751e-09	0.269465789819113	0.131	0.056	3.86629140210869e-05
Mrpl14	1.238802672247e-08	0.268429408361725	0.139	0.065	0.000169009848574659
Prkrip1	5.5317078209993e-08	0.268289196070782	0.124	0.057	0.000754690898018934
Rpl32	1.79134992275933e-22	0.267342752550229	0.94	0.799	2.44393869962056e-18
1110004F10Rik	2.65835514358789e-10	0.267110427175611	0.357	0.221	3.62679392239696e-06
Trat1	2.42672202376313e-09	0.266457471889112	0.176	0.087	3.31077685702004e-05
Fam111a	2.64339797644995e-08	0.266320268774044	0.209	0.118	0.000360638785927066
Actl6a	1.58790395668182e-09	0.265220567564909	0.235	0.129	2.16637736810101e-05
Zcchc8	1.15174332970946e-07	0.265084814909903	0.134	0.065	0.00157132342472262
Rab1	1.88407435142173e-07	0.264736254498629	0.169	0.092	0.00257044263764467
Itgb1	4.70767392468688e-11	0.264606576065215	0.221	0.112	6.42267953545031e-07
Dbf4	4.27703436099399e-09	0.264331455430049	0.149	0.07	5.8351579787041e-05
Casp8ap2	5.11744679287979e-09	0.264313747355025	0.251	0.147	6.9817326595259e-05
Ccdc104	4.50465337801099e-10	0.26180020413726	0.134	0.055	6.14569860362039e-06
Tma7	2.58623753241343e-12	0.261180688001561	0.345	0.197	3.52840386547164e-08
Eci2	1.47083516567164e-09	0.260911214489917	0.131	0.055	2.00666041652582e-05
5830418K08Rik	9.41113018724592e-08	0.260577962849821	0.12	0.055	0.00128396049144596
Gps2	1.33911476458787e-09	0.260485567466761	0.213	0.115	1.82695427332724e-05
Gapdh	1.9741613376818e-08	0.260381422508046	0.246	0.145	0.000269334831299928
Trbc2	1.75131897654732e-14	0.258513199041606	0.933	0.842	2.38932447970351e-10
Mrpl18	1.81130962657337e-11	0.257166256818179	0.464	0.298	2.47116972353405e-07
Tceb1	2.69470541944746e-10	0.256743174308964	0.34	0.208	3.67638660375217e-06
Ddx18	6.64290002537005e-09	0.256571145018154	0.185	0.096	9.06290850461236e-05
Sod1	5.86163268670885e-09	0.255537538889765	0.204	0.109	7.99702547447688e-05
Cebpg	1.64864152038306e-07	0.254190863308752	0.12	0.056	0.00224924162625861
Terf1	5.92794681719002e-07	0.253659696896851	0.126	0.063	0.00808749784269235
Gm4204	7.14162544873238e-08	0.253082078098322	0.119	0.055	0.000974331959970559
Zranb2	2.51306385903735e-10	0.252920819635905	0.316	0.186	3.42857302288465e-06
Etaa1	5.57301516761443e-07	0.252864964612149	0.12	0.059	0.00760326459317637
Rpl10a	9.15725878685234e-13	0.252384017380432	0.541	0.357	1.24932481629027e-08
Psmc1	1.13026028186622e-10	0.252283554350544	0.403	0.256	1.54201410255008e-06
Khdrbs1	7.42589984735185e-10	0.251882405062918	0.338	0.208	1.01311551617421e-05
Gas5	1.93142107201753e-10	0.251858906560512	0.523	0.371	2.63503776855351e-06
Elof1	9.44689480215278e-08	0.251741997057474	0.142	0.07	0.0012888398578577
Sh3bgrl	1.33577298001459e-09	0.251336836730644	0.156	0.071	1.82239507663391e-05
Lyar	5.37015637175702e-09	0.251183749474177	0.305	0.19	7.3265043379881e-05
Bola2	4.68651597896699e-08	0.250988703722784	0.167	0.088	0.000639381375010467
Dnajc19	6.15729621710324e-08	0.250659452706859	0.195	0.109	0.000840039922899395
mt-Rnr2	1.56001683100219e-15	-0.319515986929907	0.893	0.905	2.12833096253629e-11
mt-Cytb	8.21239426548461e-22	-0.351312179952414	0.843	0.858	1.12041694964007e-17
Tpm3	8.47816521589831e-25	-0.446899837066424	0.698	0.756	1.15667608040501e-20
Cd3g	1.3362050633639e-13	-0.453021807673446	0.543	0.599	1.82298456794737e-09
Pdia3	6.14874678205874e-08	-0.464219367077494	0.392	0.44	0.000838873523476274
Ptprcap	1.18362270253869e-09	-0.471350606821617	0.45	0.5	1.61481645307354e-05
Cd48	3.83165638031349e-08	-0.477424711857461	0.059	0.126	0.00052275287996617
Pabpc1	3.80899795079071e-37	-0.485524886286085	0.846	0.873	5.19661590426377e-33
Rgs19	3.1338009909178e-07	-0.486559419809526	0.048	0.106	0.00427544469190916
Acp5	2.05699343833754e-08	-0.518377737608669	0.043	0.106	0.00028063561479239
Cd3d	7.80533385922106e-16	-0.53274162181584	0.484	0.56	1.06488169841353e-11
Wdr1	5.14363339907467e-07	-0.534676384846903	0.093	0.159	0.00701745904635758
Npc2	5.51424136643092e-07	-0.539286810221884	0.172	0.243	0.0075230794962217
Calm1	1.46563143871048e-49	-0.539572109079849	0.822	0.857	1.99956097183271e-45
Lrrc58	1.53499731399085e-07	-0.539656409194327	0.147	0.223	0.00209419683547771
Itk	1.98058184014714e-07	-0.548823721546796	0.061	0.123	0.00270210780451275
Rnf167	1.76396413322929e-07	-0.549409372921085	0.047	0.105	0.00240657626696472
Tecr	6.79869289296736e-07	-0.550716900094861	0.122	0.191	0.00927545671387537
Snx4	1.63546707716838e-07	-0.5514495954067	0.121	0.196	0.00223126773338082
Rap1b	1.99256340408078e-07	-0.554589619886957	0.1	0.17	0.00271845425218741
Prkcq	8.83582257148025e-09	-0.55578856905542	0.052	0.12	0.000120547127342705
Nmi	1.71488702328389e-07	-0.563552499878721	0.075	0.142	0.00233962036586621
Arhgef1	3.82397001959476e-07	-0.565579212320786	0.11	0.18	0.00521704229773313
Tmed9	3.01970428903415e-09	-0.567522219740373	0.185	0.274	4.11978256152929e-05
Ets1	4.17555922637248e-09	-0.569623569077101	0.386	0.441	5.69671545253998e-05
Ftl1	8.54407354822119e-08	-0.575864564300978	0.27	0.339	0.00116566795418382
Psme1	7.25329330169363e-08	-0.576237253051403	0.199	0.274	0.000989566805150062
Tbc1d10c	1.33982268612743e-07	-0.580064552379644	0.12	0.195	0.00182792009068365
Tln1	3.40524166768637e-07	-0.580080745808212	0.299	0.357	0.00464577120722451
Fyn	1.08796391270436e-09	-0.581543401973394	0.038	0.105	1.48430916610256e-05
Aldoa	7.30488671448026e-09	-0.585294661248686	0.149	0.233	9.96605694456542e-05
Trim12c	1.45844768472856e-08	-0.58878713842086	0.04	0.102	0.000198976017627517
Arrb2	5.30350999309729e-13	-0.591523637323082	0.045	0.133	7.23557868358264e-09
Sh2d2a	1.94321038832e-08	-0.591966924356225	0.064	0.133	0.000265112193278497
Sept7	1.28885940452824e-20	-0.598135260727696	0.493	0.592	1.75839088559787e-16
Selplg	6.8608861428515e-09	-0.598156346504543	0.09	0.169	9.36030696469231e-05
Arl6ip5	1.71906370436694e-07	-0.599872302775616	0.063	0.125	0.00234531861186781
Hmha1	9.97371183346388e-09	-0.601016604032988	0.134	0.217	0.000136071350543948
Rasgrp2	6.22862639547636e-08	-0.602113069789184	0.085	0.155	0.000849771499134839
Lrrfip1	1.08685307466239e-09	-0.613188208817322	0.117	0.207	1.4827936497619e-05
Peli1	1.18035912897403e-09	-0.613624345649061	0.075	0.155	1.61036395965928e-05
Cyba	1.57242169007153e-11	-0.616876087065017	0.19	0.295	2.14525491176459e-07
Tmod3	1.62376489761861e-07	-0.61962627529721	0.158	0.232	0.00221530244982107
Arhgap30	3.96259696481845e-10	-0.620160882160659	0.189	0.284	5.40617103910182e-06
Tpm4	9.79892597291724e-12	-0.623261066576791	0.096	0.194	1.3368674704851e-07
Pld3	4.07961861662375e-10	-0.625730837907785	0.04	0.11	5.56582367865978e-06
Cd37	1.0004518147317e-10	-0.630755002795871	0.044	0.119	1.36491641083846e-06
Gimap9	1.9724050284079e-10	-0.634820420518442	0.152	0.248	2.69095218025689e-06
Atp1b3	3.36971838760965e-08	-0.636206743068737	0.153	0.232	0.000459730679621584
Rexo2	3.29034928670322e-10	-0.637325456701221	0.096	0.185	4.4890235318492e-06
Ppp1r18	3.05739673831326e-13	-0.646905109066105	0.053	0.146	4.17120637008078e-09
Sh3bgrl3	8.70360311886917e-20	-0.649312720334983	0.359	0.487	1.18743257350732e-15
Cdc42se1	9.36703687361859e-13	-0.649333790758149	0.1	0.205	1.27794484066778e-08
Fam105a	8.15781889048816e-11	-0.650359866164627	0.035	0.106	1.1129712312293e-06
Ptprc	2.71480531001683e-34	-0.651690610619566	0.537	0.669	3.70380888445597e-30
Psmb10	9.88279862391266e-11	-0.65659846601782	0.058	0.138	1.3483102162604e-06
Lcp2	9.25079047354077e-10	-0.656893823961796	0.098	0.184	1.26208534430517e-05
Tuba4a	5.83116275614302e-12	-0.658173027960884	0.058	0.144	7.95545534820592e-08
Ablim1	2.91285421094265e-12	-0.666480364122169	0.213	0.316	3.97400699998906e-08
Rasal3	1.08393486052754e-12	-0.667166107753666	0.08	0.179	1.47881233021772e-08
Leprotl1	5.16001082381438e-11	-0.668212175929825	0.119	0.216	7.03980276692996e-07
Atp1b1	1.13376032147514e-09	-0.670880865030617	0.068	0.144	1.54678920658854e-05
Ltb	4.40906985960597e-11	-0.680334490067794	0.032	0.103	6.01529400946043e-07
Grap	9.73153421820156e-11	-0.680844695742177	0.061	0.142	1.32767321338924e-06
Jund	1.91783299175477e-10	-0.6817138988985	0.077	0.162	2.61649955065104e-06
Rassf5	1.40309856810855e-10	-0.685809384972204	0.067	0.148	1.91424737647049e-06
Cap1	2.67398239499538e-13	-0.686499321961638	0.137	0.25	3.64811418149219e-09
H2-T23	2.53105232156229e-12	-0.698856590996901	0.053	0.139	3.45311468230743e-08
Gimap1	1.64205307781615e-12	-0.699009207273319	0.093	0.193	2.24025301406457e-08
Tmbim6	3.7448122745497e-15	-0.700900107512603	0.224	0.346	5.10904738616816e-11
Pdia4	7.69434534863686e-11	-0.704575201225256	0.087	0.176	1.04973953591453e-06
Dok2	2.96001635614612e-12	-0.705044823912413	0.041	0.122	4.03835031469015e-08
Mndal	2.50047628101154e-11	-0.709744509240299	0.081	0.173	3.41139979018404e-07
Actr3	2.67846784909835e-24	-0.72345369106369	0.308	0.466	3.65423368652487e-20
Sp110	8.00443325282542e-16	-0.723564857448807	0.139	0.266	1.09204482868297e-11
Utrn	2.34448491533253e-13	-0.725500996216317	0.027	0.106	3.19858076998818e-09
Mob3a	9.213832525409e-14	-0.730036124250647	0.064	0.163	1.25704317144155e-09
Lsp1	1.06837951985145e-21	-0.734003089618708	0.243	0.403	1.45759017893334e-17
Trim12a	9.16672671044244e-13	-0.73537734041787	0.047	0.133	1.25061652510566e-08
Tmem50a	3.26940246979378e-19	-0.735910622476153	0.262	0.402	4.46044578953966e-15
Rac2	1.52537774258659e-25	-0.750580067794556	0.362	0.503	2.08107285421088e-21
Dusp2	7.79419420471045e-13	-0.756164860067947	0.058	0.148	1.06336191534865e-08
Sri	1.88031395867384e-13	-0.760727282652511	0.156	0.266	2.56531233381872e-09
Capzb	2.68251132508332e-19	-0.765648793574226	0.21	0.355	3.65975020081117e-15
Akap13	3.17915458203624e-15	-0.771883706222874	0.073	0.183	4.33732059627205e-11
Hspa5	2.40033441233917e-19	-0.777581170056515	0.369	0.479	3.27477623875433e-15
Zfp36l1	4.71722462375613e-15	-0.777737664598302	0.047	0.144	6.43570955419049e-11
Arpc5	1.61351273945527e-28	-0.778802684824769	0.386	0.537	2.20131543043883e-24
Eno1	5.88186232318102e-18	-0.782887535241632	0.258	0.385	8.02462476751587e-14
Myh9	2.03520034776465e-16	-0.792462139413588	0.204	0.331	2.77662383445532e-12
Galnt6	9.80606338309086e-19	-0.801038359207194	0.015	0.107	1.33784122735509e-14
Cdk2ap2	2.87332141631593e-17	-0.80215249763539	0.135	0.268	3.92007240827982e-13
Dgka	5.52663561713348e-16	-0.813464593155946	0.045	0.146	7.53998897245521e-12
Sptbn1	1.22516377675528e-17	-0.819712133613126	0.137	0.272	1.67149094062722e-13
Ifi203	9.79754013258001e-19	-0.820170603505678	0.03	0.135	1.33667840028789e-14
Tox	5.29612653705601e-13	-0.833799270204544	0.044	0.129	7.22550543450552e-09
Lef1	2.95906331888859e-22	-0.846578843284486	0.319	0.465	4.03705008595971e-18
Isg15	3.28857385263919e-17	-0.848613545842882	0.018	0.106	4.48660130715564e-13
Arpc1b	8.55103056172756e-30	-0.858793543528454	0.266	0.451	1.16661709953649e-25
S100a10	2.13682451798852e-21	-0.859895702807979	0.073	0.213	2.91526968989173e-17
Rbm38	1.64881972707007e-19	-0.865871522183207	0.1	0.237	2.2494847536417e-15
Ptpn6	1.21266542233311e-21	-0.87063995559984	0.117	0.268	1.65443943568906e-17
Pydc3	1.32858055821031e-25	-0.870660235307569	0.001	0.104	1.81258245556633e-21
Ccr9	1.34301878017736e-10	-0.872780421838705	0.187	0.282	1.83228052179598e-06
Cd28	3.17784623182378e-15	-0.874176066532296	0.138	0.258	4.33553561407718e-11
Macf1	5.51514869062626e-20	-0.886434464704482	0.071	0.203	7.52431735862141e-16
Bin2	1.13782116260179e-22	-0.893753700054294	0.123	0.28	1.55232941213762e-18
Rtp4	1.32532992902805e-22	-0.896098254366317	0.007	0.106	1.80814762217296e-18
Anxa6	2.55715207721111e-24	-0.896806563666339	0.029	0.157	3.48872257893912e-20
Skil	5.85901205510795e-23	-0.90329676848532	0.016	0.126	7.99345014678377e-19
Gm4955	1.35097276763137e-25	-0.904232491118399	0.001	0.104	1.84313214687947e-21
Samd9l	2.87808798217248e-23	-0.920470331111091	0.01	0.115	3.92657543407792e-19
Gbp7	5.48225338227538e-20	-0.929936907210769	0.03	0.14	7.4794382894383e-16
Itgb2	1.86196834015865e-25	-0.932236893707714	0.038	0.176	2.54028340647845e-21
Arhgdib	7.29893120637036e-63	-0.933127711628627	0.5	0.703	9.95793184485109e-59
Ifi47	7.10701703381285e-23	-0.93791260975154	0.039	0.167	9.69610333923088e-19
Rapgef6	7.92644326423051e-21	-0.960982010762145	0.078	0.213	1.08140465453897e-16
Limd2	1.05982741395047e-42	-0.966346924861953	0.295	0.524	1.44592254085262e-38
Tapbp	2.18131867456253e-25	-0.967385395538307	0.021	0.145	2.97597306770566e-21
Pyhin1	1.14643739109662e-25	-0.967415722097773	0.004	0.112	1.56408453267312e-21
Egr1	6.48538121874315e-19	-0.975282818030898	0.017	0.111	8.84800559673128e-15
Vasp	4.10341858941791e-28	-0.9827249416788	0.031	0.175	5.59829398154285e-24
Ckb	6.29383386330784e-23	-0.984193001178442	0.008	0.109	8.58667753971088e-19
Bin1	1.81305683286284e-28	-1.00307710961887	0.019	0.154	2.47355343707477e-24
Malat1	3.99264791053176e-74	-1.01300282760713	0.705	0.868	5.44716954433848e-70
Ier2	8.20233119886303e-26	-1.01601192363293	0.047	0.191	1.11904404546088e-21
Inpp4b	1.92265730923914e-31	-1.01832448172937	0.004	0.134	2.62308136699496e-27
Il7r	8.82520198538184e-26	-1.01927696283845	0.008	0.121	1.20402230686564e-21
Actb	5.63721326914633e-264	-1.02051751768217	0.964	0.998	7.69085006309634e-260
Evl	5.16929262347455e-26	-1.0220445813758	0.023	0.152	7.05246592620633e-22
Bcl2	9.23248594848754e-27	-1.02221262452764	0.013	0.135	1.25958805795215e-22
Cotl1	5.89874831235261e-33	-1.03237669064597	0.136	0.336	8.04766232254267e-29
Jak1	9.53820807877573e-38	-1.03569366158678	0.161	0.386	1.30129772818737e-33
Pfn1	5.38692352809322e-109	-1.04172116927329	0.614	0.836	7.34937976937759e-105
Igfbp4	1.95621262484059e-32	-1.04905384784638	0	0.128	2.66886088407001e-28
Rgs10	1.60997570678775e-28	-1.06143651903435	0.181	0.362	2.19648985677052e-24
Laptm5	3.93376793078091e-51	-1.06511979961974	0.23	0.496	5.3668395879644e-47
Gimap6	1.25463409548345e-30	-1.0993808699955	0.07	0.246	1.71169729646807e-26
Arpc2	1.93121304827354e-120	-1.10790687776152	0.575	0.831	2.6347539617596e-116
Cytip	1.3151416556865e-31	-1.12837647816242	0.019	0.165	1.79424776085309e-27
Slfn1	7.35513396824016e-30	-1.13137662308828	0.002	0.123	1.00346092728701e-25
Add3	3.44844080583257e-35	-1.13996376280287	0.074	0.269	4.70470779139738e-31
Samhd1	2.98787099013089e-31	-1.15931887868276	0.002	0.128	4.07635239183557e-27
Psme2	1.18668494319929e-44	-1.16283308752256	0.17	0.414	1.6189942680068e-40
Itgb7	2.07418295231999e-39	-1.17378163716352	0.002	0.16	2.82980780185016e-35
Slfn2	3.54197085287261e-40	-1.17747591190845	0.091	0.31	4.8323108345741e-36
Ccr7	2.58724817220801e-40	-1.19348814874073	0.008	0.177	3.52978268134339e-36
Nkg7	3.08853112251905e-30	-1.20398881589767	0.009	0.14	4.21368301045273e-26
Cd5	1.02322479640772e-33	-1.22282814332116	0.05	0.227	1.39598558973905e-29
Cd53	4.35801355801544e-43	-1.23031358347362	0.008	0.187	5.94563789720047e-39
Fxyd5	3.25016180284814e-43	-1.2312800422606	0.04	0.249	4.43419574762572e-39
Trim30a	3.89722513786003e-34	-1.23262312412924	0.012	0.162	5.31698425558244e-30
Msn	3.65625518727107e-64	-1.24678446092796	0.251	0.543	4.98822895199392e-60
Id2	3.3288549053081e-29	-1.25869296294426	0.019	0.156	4.54155674731184e-25
B2m	8.44259722343287e-78	-1.27387395056307	0.354	0.64	1.15182353919295e-73
Il2rg	1.14955107909737e-65	-1.29474399010039	0.193	0.501	1.56833253721255e-61
Trac	3.06391499953932e-45	-1.32132295859762	0.047	0.265	4.1800992338715e-41
Klf2	1.3056763445443e-43	-1.36190955485933	0.007	0.187	1.78133423686178e-39
Tmsb4x	6.89026386071864e-169	-1.37086758998546	0.685	0.906	9.40038698517844e-165
Stk17b	3.44353223932779e-58	-1.40696195120906	0.049	0.315	4.6980110341149e-54
Ms4a6b	6.53866227579326e-50	-1.4406447619977	0.029	0.253	8.92069694286475e-46
Ifi27l2a	9.61391675057992e-36	-1.46200259544872	0.008	0.159	1.31162666228162e-31
Tes	3.91487300924979e-56	-1.46619098331357	0.011	0.24	5.34106124651949e-52
Stat1	3.893935626044e-48	-1.48535429219357	0.047	0.273	5.31249637461183e-44
Lcp1	1.26847458754572e-92	-1.52183499457719	0.228	0.589	1.73057987978863e-88
Cnn2	3.21895163311872e-74	-1.62646680675606	0.043	0.357	4.39161571306387e-70
Sp100	5.94623917327933e-75	-1.63112060691824	0.064	0.387	8.11245410410498e-71
Cd2	2.19730411533963e-92	-1.65486549368033	0.125	0.508	2.99778200455785e-88
H2-K1	1.10889849060984e-67	-1.69900422457803	0.014	0.284	1.51287021073901e-63
Vim	1.41113347799071e-81	-1.76446058479921	0.035	0.365	1.92520940402272e-77
Gimap4	9.65057259088671e-76	-1.85350908126429	0.004	0.292	1.31662761857467e-71
Ccnd2	2.85504599135407e-88	-1.8629800031792	0.032	0.381	3.89513924600436e-84
Tmsb10	2.98339063626592e-155	-2.07604045142605	0.273	0.731	4.07023984505759e-151
Shisa5	2.2040510529422e-114	-2.10811483027568	0.035	0.456	3.00698685152904e-110
Itm2a	5.97600399472295e-72	-2.23568696360206	0.055	0.361	8.15306225000052e-68
H2-D1	1.84553446135711e-127	-2.24872801004413	0.048	0.508	2.51786266562951e-123
Ms4a4b	2.00596949558429e-139	-2.79360585156966	0.015	0.494	2.73674418282565e-135
Cd52	8.97060990986269e-234	-2.80368803532023	0.068	0.758	1.22386031000257e-229
