# Supplementary material for: Single-Cell Analysis Identifies Thymic Maturation Delay in Growth-Restricted Neonatal Mice
Source: Front Immunol. 2018 Nov 1;9:2523. doi: 10.3389/fimmu.2018.02523 (PMC6221967; doi:10.3389/fimmu.2018.02523)
Supplement: Supplementary file 2 [file Data_Sheet_1.ZIP › S7A.15 - T-Cell.Table.5.vs.6.adjp.0.01.csv]

	p_val	avg_logFC	pct.1	pct.2	p_val_adj
Rag1	4.85405463753064e-146	2.27076905103343	0.544	0.048	6.62238674198305e-142
Arpp21	1.3379376718719e-155	2.10074489726237	0.613	0.075	1.82534836573483e-151
Dntt	4.05910712928499e-86	1.80101689481171	0.329	0.018	5.53783985648351e-82
Rmnd5a	3.07838998114433e-105	1.78003865456576	0.485	0.072	4.19984745127521e-101
Endou	1.59628705496234e-69	1.59316239300536	0.306	0.029	2.17781442908512e-65
Cd8b1	5.74937787187872e-147	1.58799765799553	0.783	0.253	7.84387623060414e-143
Anxa2	2.00588796387249e-88	1.57639684290894	0.458	0.084	2.73663294911124e-84
Rag2	4.09675908674927e-57	1.53071628656126	0.237	0.016	5.58920842205202e-53
Cd8a	2.25057825150581e-104	1.46468689953822	0.627	0.187	3.07046390852938e-100
Ccnd3	1.40068751583522e-86	1.42831472838534	0.597	0.214	1.91095797785399e-82
Ifngr1	2.23749757209376e-68	1.37536808745804	0.453	0.122	3.05261793760752e-64
Ets2	1.43094725499496e-51	1.36006485190676	0.322	0.07	1.95224133998962e-47
Tubb2a	4.53607167708001e-47	1.25302510657753	0.222	0.023	6.18856258904025e-43
Aqp11	2.81573830691707e-48	1.25266319759972	0.241	0.03	3.84151177212695e-44
Xrcc6	1.19545645411201e-51	1.2479993873075	0.329	0.072	1.63096124034502e-47
Mns1	5.03983317076105e-46	1.23589273881782	0.355	0.104	6.8758443948693e-42
Cenpf	3.39517946200284e-40	1.2282587789554	0.433	0.183	4.63204334001048e-36
Gm15340	1.36838350795253e-33	1.225489619098	0.168	0.02	1.86688561989964e-29
Nebl	2.6767639857128e-43	1.21838133189803	0.202	0.02	3.65190910570797e-39
Ldhb	2.21484304810633e-56	1.21658238542135	0.444	0.141	3.02171037053146e-52
Ly6d	1.00812845383137e-35	1.19469341438056	0.175	0.019	1.37538964956214e-31
Thy1	7.26683603671468e-67	1.16450233764184	0.569	0.226	9.91414440488984e-63
A930013B10Rik	8.33912853944456e-35	1.12496060208374	0.155	0.013	1.13770730663642e-30
Bach1	5.38250647504523e-33	1.12483055849756	0.2	0.037	7.34335358390421e-29
Gtf2h4	1.25786510992034e-31	1.10694931247036	0.204	0.042	1.71610536946432e-27
Rorc	1.44581976471623e-38	1.10655626382576	0.194	0.023	1.97253190500235e-34
Myb	9.59433548630677e-37	1.07863892010583	0.273	0.069	1.30895519039683e-32
Btg2	6.59498725828602e-45	1.07611152798329	0.437	0.174	8.99754111647962e-41
Chrna9	2.96883780283982e-27	1.07451949238628	0.153	0.024	4.05038541441437e-23
Marcks	1.28723369820427e-36	1.07225661152695	0.237	0.049	1.75617293446008e-32
Itpr2	2.14762078421881e-34	1.07203908937114	0.242	0.056	2.92999903590972e-30
Arl5c	1.49795333431699e-22	1.05754411656934	0.187	0.054	2.04365773400866e-18
Ctsl	9.10762406397614e-27	1.04719760358958	0.148	0.022	1.24255315104826e-22
Atl2	1.35777105584743e-28	1.0467018373105	0.165	0.028	1.85240705149265e-24
Dgke	2.22019084418731e-33	1.04629106194218	0.181	0.026	3.02900636872474e-29
Cd4	2.78087284667835e-33	1.0375856670965	0.32	0.114	3.79394482472328e-29
Fbln2	1.55229239428126e-25	1.03143951649892	0.113	0.009	2.11779251351792e-21
Aspm	4.73454613158467e-26	1.02967436669561	0.236	0.076	6.45934128732096e-22
Ano6	2.30877997680608e-40	1.01785262033348	0.305	0.079	3.14986852235653e-36
Cenpe	1.51545907980525e-28	0.99885500897912	0.391	0.189	2.0675408225783e-24
Desi1	2.74189876375107e-32	0.996836700743619	0.226	0.051	3.74077248338559e-28
Ube2c	1.6848882808972e-26	0.986833991714269	0.36	0.169	2.29869308162805e-22
Hmgb1	1.86359698569865e-95	0.981050058139056	0.875	0.672	2.54250536758866e-91
P2rx1	1.30838870506669e-27	0.975961443168716	0.117	0.008	1.78503471032248e-23
Ccnb1	2.4059458787078e-24	0.973531824278691	0.243	0.085	3.28243196232105e-20
A930003A15Rik	8.2125945331682e-30	0.961583244235377	0.125	0.008	1.12044427216014e-25
Gbp8	4.70710556637633e-25	0.959729352803171	0.208	0.059	6.42190412420723e-21
Agtrap	2.04756947539038e-24	0.954538028175688	0.142	0.023	2.7934990352751e-20
1810059H22Rik	1.30191853620349e-24	0.950032734267921	0.117	0.012	1.77620745894242e-20
Mier1	4.29380175188402e-33	0.940076830183973	0.419	0.192	5.85803373009537e-29
Themis	3.29817411580701e-21	0.930044779638535	0.194	0.06	4.49969894619551e-17
Sh2d1a	2.2261350280333e-35	0.91029169765243	0.36	0.131	3.03711601874583e-31
Trp53inp1	9.34216486719226e-25	0.908629059057504	0.255	0.091	1.27455155283104e-20
H2afx	2.72872715614762e-19	0.905116568732113	0.331	0.173	3.7228024591322e-15
Sox4	2.069187537756e-28	0.902578630883673	0.288	0.102	2.82299255776051e-24
Tcf7	2.25609793488551e-65	0.886796211252256	0.734	0.401	3.0779944125643e-61
E2f2	6.77660646657949e-19	0.874094815864202	0.19	0.065	9.24532420235439e-15
Agfg2	2.51906688357664e-18	0.868900741445806	0.176	0.057	3.43676294926361e-14
Spint2	7.95436104711032e-26	0.863906554552229	0.238	0.075	1.08521347765726e-21
Trat1	2.16132854111725e-23	0.861321933498973	0.246	0.087	2.94870052864627e-19
Ptms	5.9140059838846e-17	0.854664196575334	0.184	0.068	8.06847836381376e-13
Edem1	5.00033045017723e-23	0.853077245878211	0.229	0.077	6.8219508331768e-19
Trbc1	5.42231847989731e-33	0.841287241159788	0.599	0.393	7.39766910212391e-29
Ap3s1	4.50732734554714e-25	0.840975032818458	0.208	0.057	6.14934669752996e-21
Mr1	6.69285605126834e-19	0.840570318662489	0.102	0.014	9.1310635107454e-15
Cux1	1.08921274161382e-21	0.840548719637632	0.222	0.076	1.48601294338374e-17
Cenpa	6.18285165091686e-29	0.837629107410623	0.391	0.176	8.43526450734588e-25
Tcf12	1.67647301147407e-28	0.837316798481646	0.326	0.127	2.28721212955408e-24
Cyb5	1.47305733450409e-23	0.836509319394635	0.326	0.147	2.00969212146394e-19
Hmmr	1.86785244585679e-18	0.832731348948258	0.292	0.14	2.54831109188241e-14
Sla	5.11698952423457e-24	0.826284401068493	0.266	0.098	6.98110880791322e-20
Anp32e	6.41680331443555e-41	0.821731419231805	0.677	0.514	8.75444476188441e-37
Tubb2b	6.00014292757615e-22	0.81042881707082	0.123	0.018	8.18599499609215e-18
Bcl11b	5.48967458324547e-38	0.808141134228225	0.514	0.247	7.4895630339218e-34
Dlgap5	8.45684730077542e-20	0.798807097074733	0.204	0.07	1.15376767724479e-15
Aff1	1.68982382114577e-15	0.794189612672456	0.12	0.031	2.30542663918917e-11
Lig4	7.49808764178849e-17	0.793870403812271	0.104	0.019	1.0229640969692e-12
Fbxl12	2.18647135561483e-20	0.785921917577443	0.146	0.034	2.98300287046531e-16
Mef2a	1.98271067429345e-18	0.781021349570328	0.247	0.105	2.70501217293855e-14
Cbl	4.76224112318049e-18	0.772137279669299	0.144	0.038	6.49712556435514e-14
Ccnb2	3.65427843173743e-21	0.769480229250051	0.319	0.15	4.98553206441937e-17
Lpar6	5.03411178087296e-18	0.764977213580404	0.214	0.082	6.86803870264498e-14
Klf7	1.13939048481494e-15	0.764790460110585	0.118	0.029	1.55447043843303e-11
Rad21	9.60954074390595e-21	0.764328438018097	0.42	0.247	1.31102964369109e-16
Cdkn1b	1.28451416622608e-18	0.750544003261357	0.281	0.132	1.75246267698225e-14
Trbc2	2.19856517354309e-73	0.739519257312507	0.949	0.842	2.99950246626484e-69
Cdca7	6.71378741698356e-20	0.736470040747824	0.281	0.125	9.15962017299067e-16
Cdc20	4.02451422804764e-21	0.733073450049486	0.23	0.082	5.49064476132539e-17
Prkcb	5.24800052573349e-15	0.731864662674358	0.179	0.07	7.1598471172582e-11
Prc1	1.69655832579787e-17	0.723937221317498	0.335	0.18	2.31461452388603e-13
Tpx2	9.49376609080755e-17	0.7213822547013	0.336	0.184	1.29523450776887e-12
Ckap2l	7.07170384512807e-14	0.720935380208499	0.234	0.115	9.64792555590822e-10
Kif20b	1.1035255247001e-13	0.718682472301878	0.242	0.12	1.50553987334835e-09
Ssbp2	2.43785557095606e-16	0.713700905424468	0.162	0.053	3.32596635545536e-12
Prps2	1.71050122980624e-16	0.711850284064703	0.17	0.058	2.33363682782466e-12
Mki67	1.4829442276649e-21	0.709488785851049	0.549	0.364	2.02318080980322e-17
Trim59	3.24400537300264e-12	0.705778495876517	0.235	0.122	4.4257965303875e-08
H2afv	1.04209883339652e-22	0.705065234731521	0.498	0.311	1.42173543840287e-18
Nfatc3	7.10783973601888e-14	0.692394476414016	0.139	0.046	9.69722575185055e-10
D4Wsu53e	2.25719862442983e-26	0.692339250508588	0.531	0.326	3.07949608330962e-22
Tsc22d4	2.56664498995467e-21	0.692299425826598	0.44	0.258	3.50167375979516e-17
Cd24a	6.68466462319297e-23	0.69186513393316	0.161	0.034	9.11988794542217e-19
Uspl1	2.92577057117004e-13	0.691148981406093	0.137	0.047	3.99162879024729e-09
Hibadh	4.91418041286064e-15	0.688166725410165	0.188	0.074	6.70441633726577e-11
Casc5	1.25422031909311e-15	0.686157401605027	0.29	0.15	1.71113278133873e-11
Ly6e	2.37895644073997e-24	0.684105561592757	0.518	0.333	3.24561027210155e-20
Lck	6.30851776056298e-35	0.683098571849634	0.706	0.504	8.60671078073607e-31
Rcbtb2	1.54608375406386e-12	0.681398289159958	0.155	0.061	2.10932206566933e-08
Ckap5	1.22138033225532e-14	0.678269356098513	0.261	0.129	1.66632918729593e-10
Arl6ip1	5.63306674093245e-22	0.67778200107206	0.627	0.487	7.68519295465414e-18
Cep89	1.6932230382785e-14	0.676527061639478	0.113	0.029	2.31006419112336e-10
Sin3b	5.26921208945542e-16	0.675068502430514	0.272	0.132	7.18878605364403e-12
Smarca4	1.48439381372273e-18	0.672277534008	0.372	0.203	2.02515848006193e-14
Cdca3	1.00982019715828e-15	0.672213696317672	0.216	0.091	1.37769769498304e-11
Mxd4	4.76975508318699e-11	0.671127126181244	0.211	0.11	6.50737685999201e-07
Ccng2	6.88790455555593e-10	0.670433686398901	0.133	0.057	9.39716818514495e-06
Knstrn	2.12822600369783e-12	0.668250816295224	0.164	0.068	2.90353873684495e-08
Klf3	2.3917868662012e-15	0.667355649958751	0.187	0.071	3.2631148215583e-11
Kif4	6.68317576271332e-10	0.667239200038918	0.165	0.08	9.11785669306979e-06
Tm6sf1	8.71013161098568e-11	0.66221170276899	0.11	0.038	1.18832325568678e-06
RP23-45G16.5	1.54453447985788e-13	0.660790837595954	0.249	0.128	2.10720839087011e-09
Gmfg	3.03839157387769e-20	0.654809409287646	0.423	0.245	4.14527762424133e-16
G2e3	9.40523872176617e-13	0.652289282491028	0.144	0.053	1.28315671881056e-08
Ramp1	6.40576520374226e-13	0.648776565741685	0.302	0.178	8.73938546746556e-09
Ilvbl	9.98644758272143e-15	0.647115530472561	0.138	0.043	1.36245104371069e-10
Lipa	9.19181519421891e-11	0.646929695237651	0.19	0.095	1.25403934694729e-06
Phlda1	5.64112829990844e-13	0.645634334663958	0.116	0.034	7.69619133956508e-09
Nek2	7.48510006815019e-13	0.645036296474714	0.107	0.03	1.02119220229773e-08
Zfp280d	2.20072672406963e-12	0.642811030477303	0.148	0.056	3.00245146964819e-08
Dzip1	1.52658100045314e-12	0.638349840870321	0.11	0.032	2.08271445891822e-08
Znrf1	2.45233220067608e-10	0.633635091762139	0.179	0.089	3.34571682138237e-06
Kif2c	1.10573905847557e-13	0.632729379067378	0.13	0.041	1.50855979747822e-09
Mtss1	5.69346053406378e-11	0.627708867999263	0.11	0.037	7.76758820662321e-07
Lgals9	2.5753487311248e-15	0.625261189857252	0.285	0.144	3.51354827387356e-11
Chd1	1.66608964833278e-12	0.623695694122129	0.322	0.195	2.27304610722041e-08
Ppp1r14b	7.48163199608004e-13	0.619975544301748	0.126	0.041	1.0207190532252e-08
C330027C09Rik	2.68948710751201e-13	0.617665809608157	0.148	0.053	3.66926726077863e-09
Ctcf	7.06064010846984e-15	0.614382900403136	0.419	0.273	9.6328312999854e-11
Tia1	4.62726395902905e-12	0.614021491853904	0.238	0.125	6.31297621930333e-08
P2ry10	2.26729339678117e-15	0.611862220373705	0.104	0.022	3.09326838122855e-11
Marcksl1	1.85444614365942e-16	0.610462310082239	0.208	0.081	2.53002087379455e-12
Il21r	4.75418654738617e-10	0.608136743609415	0.196	0.102	6.48613670659896e-06
Hmgb3	6.99409328622584e-14	0.607594489032184	0.218	0.099	9.54204147039791e-10
Rgcc	7.0880222626422e-14	0.604620242427943	0.326	0.19	9.67018877292276e-10
Psap	9.56490167366811e-11	0.601868135253541	0.192	0.096	1.30493953533854e-06
Birc5	8.97060480735348e-14	0.600789829780999	0.331	0.193	1.22385961386723e-09
Notch1	1.25029369761229e-14	0.600757779063462	0.152	0.051	1.70577569165245e-10
Epb4.1	8.95643832151311e-12	0.594178838115672	0.164	0.069	1.22192688020403e-07
Ezr	1.13101044003022e-17	0.59402208793606	0.503	0.349	1.54303754333322e-13
Camk4	2.77713994986454e-15	0.593937441616375	0.342	0.194	3.78885203360019e-11
Helz	7.44374658392129e-12	0.593573596774745	0.161	0.066	1.01555034644438e-07
Nsg2	1.02623632732697e-08	0.59333237108882	0.23	0.139	0.000140009422137219
Nrip1	3.00357968048449e-07	0.589315248463197	0.136	0.07	0.00409778375808499
Ccr9	1.16264633870738e-26	0.58631213828125	0.499	0.282	1.58619839989847e-22
Sfrs18	7.58179408854407e-11	0.584319867321484	0.375	0.258	1.03438416750007e-06
Eci2	1.28140800472928e-12	0.58370201494552	0.148	0.055	1.74822494085215e-08
Nusap1	6.99914873243711e-11	0.581682871829574	0.331	0.215	9.54893861566394e-07
Clk3	7.91606659874514e-11	0.577498425280137	0.158	0.07	1.0799889660668e-06
Cnot6	4.08644955108569e-09	0.576972629976116	0.223	0.129	5.57514312254621e-05
Pik3r1	4.50590530441462e-09	0.576650912320852	0.192	0.104	6.14740660681287e-05
Satb1	3.17477967867594e-26	0.573209784615242	0.561	0.34	4.33135191561758e-22
Nabp1	6.9999760836709e-11	0.572662479888895	0.102	0.032	9.5500673709522e-07
Hsdl1	3.32146945753723e-10	0.571165187310984	0.13	0.052	4.53148078091804e-06
Fcho1	1.62676256948361e-10	0.568397178135122	0.125	0.048	2.2193921735465e-06
Tax1bp1	1.56512103056887e-20	0.56818861453132	0.582	0.421	2.13529462200512e-16
Kif11	3.23446474487754e-11	0.566985777308433	0.242	0.132	4.41278025143643e-07
Eif4e3	2.33399994036935e-09	0.564340881670045	0.125	0.052	3.18427611864591e-05
Ubl5	6.71049408356734e-13	0.564033643523097	0.318	0.185	9.15512707821093e-09
Sla2	1.0486753791584e-09	0.563287846916707	0.148	0.066	1.4307078197858e-05
Tacc3	3.31914541982981e-11	0.56231404789874	0.269	0.154	4.5283100962738e-07
Ighm	2.15843975883091e-14	0.55979783539858	0.279	0.142	2.94475936297301e-10
Ddx6	2.60429901911675e-11	0.559308505878374	0.311	0.191	3.55304515178099e-07
Nipbl	4.4770728602135e-15	0.557491675522821	0.429	0.279	6.10807050318928e-11
Myef2	4.53403069722731e-10	0.555991392778825	0.11	0.039	6.18577808022722e-06
Upf3b	5.19943860195702e-09	0.552790658816826	0.144	0.066	7.09359408464996e-05
Eif1b	2.56938936235233e-08	0.552682170807363	0.215	0.128	0.000350541790705728
Rbbp6	2.95409161231125e-10	0.552320754633462	0.281	0.169	4.03026718667624e-06
Bub1b	3.12344536013125e-10	0.552186833069473	0.166	0.077	4.26131650482707e-06
Brd8	4.57269020013707e-08	0.550145203235256	0.22	0.132	0.0006238521240047
Rcsd1	2.02388940589973e-10	0.547882397276539	0.176	0.083	2.761192316469e-06
Dck	3.13913834390917e-09	0.545529456308676	0.118	0.048	4.28272644259528e-05
Ezh2	1.48457970111569e-12	0.541988756986625	0.445	0.316	2.02541208623214e-08
Pxmp4	2.63272643338303e-11	0.541254311773083	0.126	0.045	3.59182867306446e-07
Rtn3	3.34632311753525e-12	0.537285761605134	0.229	0.115	4.56538862925334e-08
Ckap2	3.23952760307772e-13	0.53605461534227	0.143	0.049	4.41968750887893e-09
Hdac7	1.69889084574906e-09	0.532541244488386	0.139	0.061	2.31779678085544e-05
Brwd3	2.34758118494875e-11	0.528998081005792	0.107	0.034	3.20280501062558e-07
Khdrbs1	3.26831738254335e-13	0.528242104050778	0.347	0.208	4.45896540500389e-09
Nfkbia	3.45975031998603e-12	0.526094442124797	0.3	0.174	4.72013736155694e-08
Top2b	8.101262226421e-13	0.525624912899982	0.372	0.235	1.10525520555062e-08
Ctage5	3.64199121697194e-11	0.525301159162454	0.325	0.201	4.96876861731482e-07
Lbr	3.82884156814475e-09	0.523910577323524	0.301	0.195	5.22368855141989e-05
Ip6k2	9.66678121274103e-08	0.522612222402713	0.123	0.057	0.00131883896085426
Hbp1	4.70707672894669e-09	0.522175384088063	0.109	0.042	6.42186478130197e-05
Abi3	1.67880670754766e-10	0.520836846587882	0.179	0.085	2.29039599110727e-06
Ect2	4.00658275339043e-11	0.518071168296675	0.102	0.031	5.46618085045057e-07
Paip2	4.52928854200798e-12	0.506525098166377	0.374	0.241	6.17930835786149e-08
Cnn3	2.00580941841855e-10	0.504979932921693	0.172	0.081	2.73652578954843e-06
Itgb1	3.48091736263556e-11	0.504522951405052	0.222	0.112	4.7490155578437e-07
Ppp2r5c	4.31686123384491e-10	0.503569165806798	0.322	0.209	5.88949378133461e-06
Arhgap19	2.15939219435003e-09	0.503447827578796	0.113	0.044	2.94605877075175e-05
Fgfr1op2	8.17160737764592e-11	0.496852854844064	0.347	0.225	1.11485239453223e-06
AI504432	6.74776129688749e-12	0.493552120968033	0.122	0.04	9.2059707373436e-08
Ralgps2	7.93004370361397e-10	0.493406108359191	0.126	0.05	1.08189586248405e-05
Stx6	2.76976307343971e-08	0.492705545888095	0.113	0.048	0.000377878776109379
Pitpnm2	3.03432310366483e-08	0.492534506648781	0.106	0.044	0.000413972701032993
Slk	1.66607023551518e-08	0.490929329967848	0.223	0.13	0.000227301962231336
N4bp2	8.62860965977874e-10	0.490828819133267	0.13	0.053	1.17720121588361e-05
Arpc1a	6.0023958762033e-09	0.490582599738723	0.129	0.055	8.18906869390416e-05
Arhgap11a	4.53572516925317e-07	0.485393717287731	0.194	0.115	0.0061880898484121
Zeb1	1.52266903400283e-09	0.483082145905558	0.113	0.043	2.07737736309006e-05
Dynlt1f	3.2307064101481e-12	0.482994521821659	0.102	0.028	4.40765275536505e-08
Cd27	8.64647182274806e-13	0.482162703135672	0.404	0.263	1.17963815077752e-08
Setd8	3.10089688879811e-09	0.479991688326474	0.163	0.078	4.23055362538726e-05
Cnot8	3.40385648726186e-10	0.47957257421411	0.132	0.053	4.64388140557136e-06
Spdl1	1.7175927003275e-09	0.478174212251861	0.125	0.051	2.3433117210568e-05
Aurka	2.88947460972932e-10	0.476523469506208	0.131	0.052	3.94211021005371e-06
Senp6	6.04545319212831e-07	0.474628983483913	0.221	0.138	0.00824781179002065
Runx1	7.48466291186081e-08	0.472920204996993	0.118	0.053	0.00102113256106517
Ccdc104	6.1334766416499e-09	0.470090200132121	0.129	0.055	8.36790218220296e-05
Rnf5	1.91196821909278e-07	0.46876024703614	0.124	0.059	0.00260849824130828
Baz2a	1.52740586253797e-07	0.468532362919899	0.153	0.081	0.00208383981826055
Rbmx	2.13261516999913e-08	0.468206386628317	0.168	0.086	0.000290952687642982
Smc4	3.34920219482995e-15	0.464932739284496	0.641	0.523	4.5693165544065e-11
Cspp1	2.59032510979773e-07	0.463706507156863	0.131	0.065	0.00353398054729704
Calm2	5.47704583835995e-14	0.463427779017024	0.58	0.462	7.47233363727447e-10
Gpbp1	1.2393980278148e-07	0.462701813262638	0.249	0.159	0.00169091072934773
Brd3	1.04201701689817e-08	0.458842186664561	0.181	0.093	0.000142162381615417
Nucks1	6.36021092633852e-07	0.457040528051438	0.388	0.301	0.00867723576680364
Sh3bgrl	1.44663925147328e-09	0.452656109234004	0.156	0.071	1.97364993078499e-05
Med13	2.08720682386848e-08	0.451208987258028	0.102	0.039	0.000284757626980377
Kif22	1.83944597094758e-07	0.450274146894858	0.165	0.089	0.00250955613816378
Ptpra	3.58963109991371e-07	0.447755697895556	0.135	0.068	0.00489733370961227
Ubald2	8.16114791961551e-08	0.446567819916654	0.165	0.088	0.00111342541067314
Ddx3x	1.06011072376824e-07	0.44644868800087	0.204	0.119	0.00144630906043701
Ncapd2	5.7482681781086e-07	0.445955873624194	0.125	0.062	0.00784236227539356
Tap2	7.65521250904168e-08	0.445205388561942	0.182	0.1	0.00104440064260856
Lmnb1	1.49930054540011e-08	0.442008842643414	0.319	0.212	0.000204549573408937
Kpna2	3.33661206786187e-07	0.441545065477525	0.194	0.114	0.00455213984418395
Lat	1.29825608588131e-12	0.440171322228856	0.518	0.389	1.77121077796788e-08
Hp1bp3	2.67776054294895e-10	0.437233396815037	0.457	0.334	3.65326870874526e-06
Malat1	5.51752585543886e-26	0.434272825329955	0.948	0.868	7.52756052457523e-22
Usp7	2.03583868154768e-08	0.433904618056189	0.202	0.112	0.00027774947132355
Ddx54	2.08999309870151e-07	0.432791911122933	0.205	0.122	0.00285137758455847
Stap1	4.14723903590289e-09	0.431868994536368	0.119	0.048	5.65807821668231e-05
Dynll1	1.16463551635324e-12	0.429450451134374	0.545	0.419	1.58891223496073e-08
Cnot2	3.91904330954354e-08	0.426543340822754	0.176	0.093	0.000534675078721025
Fdps	2.12545856384305e-12	0.426027011386359	0.135	0.046	2.89976311865107e-08
Cbx1	7.7179054387466e-09	0.424543757042577	0.426	0.32	0.00010529538390082
Plk1	1.32872245573319e-08	0.419189765458878	0.152	0.073	0.000181277604635679
Slc16a1	2.16071664056331e-10	0.418803970110715	0.116	0.041	2.94786571272052e-06
Fgfr1op	4.92572957159264e-09	0.4148674063234	0.111	0.043	6.72017285452384e-05
Ostm1	5.38181653175092e-08	0.409089149924212	0.109	0.045	0.000734241229426779
Rb1cc1	7.423244308259e-08	0.407139839533082	0.146	0.072	0.00101275322097577
Wbp2	4.73072639117664e-07	0.405957669007625	0.103	0.045	0.00645413001548228
Eif4g2	4.2222758027788e-09	0.399693370056787	0.511	0.404	5.76045087773112e-05
Socs1	1.00658127494947e-07	0.393738704323781	0.188	0.105	0.00137327883341356
Dhcr24	5.54734503628402e-08	0.3867999875083	0.12	0.053	0.000756824283300229
Tnfaip8	4.97775379738901e-08	0.382594644297986	0.249	0.15	0.000679114950577783
Pnn	4.69228682673373e-07	0.380301758766697	0.486	0.408	0.00640168691771282
Ict1	3.11428860793928e-07	0.377890103526838	0.247	0.157	0.00424882394781156
Pbk	4.84787384481981e-07	0.370703462770477	0.144	0.074	0.00661395428648767
Hmgb2	2.17648731690744e-10	0.367560760429733	0.596	0.511	2.96938164645683e-06
Nde1	3.51346576477146e-08	0.365109855379327	0.151	0.074	0.00047934213428777
H3f3b	1.08436117700345e-12	0.362220727980289	0.689	0.59	1.4793939537858e-08
Ccar1	1.33075954156964e-07	0.332537348961517	0.244	0.149	0.00181555524256346
Mad2l1	7.02181550229003e-08	0.31714091529237	0.143	0.069	0.000957986288977429
Rbm39	2.96174989580036e-08	0.301406652578438	0.594	0.504	0.000404071538284043
Rpl34	2.23143833398962e-07	-0.251965398950956	0.349	0.491	0.00304435131906203
Rps9	7.61449647658479e-13	-0.27027736088519	0.714	0.836	1.03884575430046e-08
mt-Cytb	6.2941651080983e-15	-0.279457830157897	0.738	0.858	8.58712945697851e-11
Rps3a1	9.8043311562994e-10	-0.283998335306678	0.519	0.671	1.33760489965393e-05
Rac2	1.21399579333387e-07	-0.284672026868558	0.386	0.503	0.0016562544608454
Cdc42se1	3.22422166056491e-07	-0.296738315832881	0.115	0.205	0.00439880561150871
Naca	6.2275273046928e-08	-0.297781818969371	0.338	0.461	0.000849621550179239
Rps27	1.96769888086127e-10	-0.301740485070419	0.499	0.656	2.68453158315904e-06
Fau	3.0137393211738e-07	-0.305543612630253	0.36	0.471	0.00411164455587741
Rpl26	1.99305736886242e-11	-0.306226679649563	0.396	0.569	2.719128168339e-07
Rpl31	4.27342679246865e-09	-0.311693879357915	0.301	0.444	5.83023617296498e-05
mt-Nd1	6.19528227576523e-13	-0.322259309393115	0.494	0.642	8.4522236088265e-09
Laptm5	1.18981871297804e-09	-0.323700767032125	0.355	0.496	1.62326967011594e-05
Rpl18a	5.64671229611098e-17	-0.329045716975701	0.668	0.822	7.70380958558421e-13
Rpl4	3.79537994685131e-16	-0.329803073239526	0.649	0.804	5.17803686148924e-12
Gnb2l1	1.52055297823171e-08	-0.335298229042386	0.338	0.459	0.000207449042820152
Rpl6	4.50125100141372e-10	-0.336345200853407	0.394	0.552	6.14105674122874e-06
Arhgdib	8.58639311701285e-15	-0.341645522784555	0.549	0.703	1.17144161295406e-10
Rpl7a	8.80434451279835e-11	-0.346111239296526	0.319	0.466	1.20117672188108e-06
Rpl23a	2.66430951539844e-14	-0.353227154619064	0.514	0.692	3.63491747185809e-10
Rps10	4.25783455809235e-10	-0.35631174144633	0.289	0.435	5.8089636876054e-06
Dek	1.69873070547675e-07	-0.356819760044922	0.309	0.424	0.00231757830148193
Ncl	1.59297318503998e-14	-0.359692192441115	0.579	0.751	2.17329331635004e-10
Serbp1	1.38609024312986e-18	-0.359694721944388	0.587	0.768	1.89104291870206e-14
Ybx1	1.07129869308284e-17	-0.360886850507143	0.541	0.736	1.46157280697292e-13
Hsp90ab1	1.21107970592942e-22	-0.361444127284403	0.57	0.8	1.6522760427995e-18
Rpl17	2.07580269007154e-12	-0.361617387700301	0.353	0.524	2.83201761006461e-08
Syncrip	3.7437935394411e-07	-0.361867388919108	0.229	0.326	0.00510765752585949
Cox5a	2.82529989247596e-07	-0.365569932803824	0.238	0.338	0.00385455664330495
Rpl37a	5.70379617590349e-09	-0.365967530439866	0.334	0.465	7.78168912278513e-05
mt-Nd2	3.38295851507385e-07	-0.370204921975781	0.256	0.354	0.00461537030211525
Rps11	3.74247929898664e-13	-0.370322234507614	0.44	0.61	5.10586450760747e-09
Eif5a	1.63304489926789e-09	-0.371206825649923	0.312	0.448	2.22796315607118e-05
Rpl15	5.1765281028092e-08	-0.37255888327932	0.279	0.391	0.000706233729066259
Rsl1d1	6.49461095072269e-07	-0.373132775408146	0.189	0.28	0.00886059772007096
Rps21	6.91177087765423e-08	-0.375766317383495	0.227	0.336	0.000942972900838366
Rpl36	3.29494335350851e-11	-0.377249381289873	0.386	0.548	4.49529121719167e-07
Rps16	2.89057890171086e-13	-0.380931910437029	0.352	0.533	3.94361679560412e-09
Rplp0	3.6999216870301e-21	-0.383274148978261	0.632	0.81	5.04780315761517e-17
Calm1	1.51073167498063e-29	-0.385815480282907	0.707	0.857	2.06109122417608e-25
Cap1	1.05062360773824e-08	-0.389142498931127	0.144	0.25	0.000143336578803728
Rps24	9.54131737762971e-15	-0.390657963019865	0.434	0.616	1.30172192983002e-10
Eef1a1	1.53333646045512e-15	-0.392702242037732	0.429	0.613	2.09193093299891e-11
Rpl19	4.49716548727856e-16	-0.392893831438078	0.437	0.631	6.13548287429413e-12
Rpl27	1.70874381938848e-13	-0.393647612561079	0.36	0.534	2.3312391927917e-09
Sp110	2.32201386032537e-07	-0.39375317727203	0.171	0.266	0.00316792350964191
Rps6	1.37958312742362e-19	-0.398084390278543	0.515	0.717	1.88216526074405e-15
Rpl38	1.74517325065333e-10	-0.399353039671701	0.229	0.372	2.38093986586634e-06
Sh3bgrl3	1.42183775543066e-10	-0.399649610456799	0.353	0.487	1.93981324973405e-06
Snrpe	3.07857128582e-07	-0.400350553859351	0.194	0.284	0.00420009480524423
Anp32a	4.07585320335984e-17	-0.40109407659664	0.483	0.667	5.56068652534383e-13
Cyba	6.35476048065079e-09	-0.401256074459194	0.184	0.295	8.66979972375187e-05
Rasgrp2	4.1666563627216e-07	-0.405412876411506	0.08	0.155	0.00568456927566108
Eif5	1.35612015639444e-08	-0.406855987790926	0.305	0.415	0.000185015472936894
Rps3	8.33630380461659e-25	-0.409465706903226	0.56	0.783	1.13732192806384e-20
Slc25a4	4.36611434103013e-08	-0.411393360589976	0.238	0.343	0.00059566897954674
Cd28	6.14660563803598e-07	-0.412103581864784	0.166	0.258	0.00838581407197249
Hint1	2.48366809408119e-08	-0.415453209311962	0.216	0.321	0.000338846838075496
Rpl35	5.66608738131513e-15	-0.415963703889059	0.339	0.538	7.73024301432823e-11
Rps4x	2.00191930607355e-15	-0.420081725186859	0.373	0.558	2.73121850927615e-11
Atp5e	1.26248015770385e-07	-0.421300170965943	0.181	0.274	0.00172240167915536
Slc25a5	3.29039309832074e-20	-0.423884520545055	0.53	0.72	4.48908330403898e-16
Rpl13a	5.70122100699242e-30	-0.42496834026491	0.681	0.86	7.77817581983975e-26
Arrb2	6.2652466250407e-09	-0.425339549990357	0.054	0.133	8.54767597054303e-05
Rpl22	4.99129393787517e-14	-0.427726070857082	0.282	0.457	6.80962231944309e-10
Rap1a	6.09495880832566e-07	-0.430051346474454	0.204	0.291	0.00831535230219869
Rpl10	5.47808989516389e-14	-0.43216297800562	0.321	0.491	7.47375804397209e-10
Rpl10a	7.55500591188161e-12	-0.435430126012689	0.215	0.357	1.03072945655801e-07
Ndufa4	1.48255215798025e-09	-0.435486635567891	0.253	0.37	2.02264590913246e-05
Rpl23	8.49648236549674e-14	-0.435733898847518	0.296	0.47	1.15917508912472e-09
Jak1	2.29054687226687e-12	-0.439687392964669	0.236	0.386	3.12499309783369e-08
Limd2	4.60411993763489e-15	-0.448444648849404	0.354	0.524	6.28140083091528e-11
Capzb	1.66262960150599e-11	-0.457966271124384	0.22	0.355	2.26832556533463e-07
Rps13	6.42068513722628e-13	-0.458020781600644	0.346	0.503	8.75974073271781e-09
Sept7	1.09149063207199e-16	-0.461368053868225	0.419	0.592	1.48912066933581e-12
Pdia3	7.24481838984646e-13	-0.462723770981289	0.294	0.44	9.88410572926752e-09
Rpl5	7.84743500708309e-17	-0.464559332980596	0.314	0.505	1.07062555801635e-12
Rps7	7.26391183631623e-21	-0.464807263585549	0.431	0.652	9.91015491828623e-17
Eef1g	2.34535849897587e-13	-0.466663179234679	0.241	0.394	3.19977260015279e-09
Rps15	3.61159388090045e-12	-0.466946063980947	0.273	0.418	4.92729753171248e-08
Calr	3.33070598259503e-08	-0.470263029333071	0.189	0.286	0.00045440821720544
Ddx21	2.08452411655635e-07	-0.470461139825661	0.13	0.212	0.00284391625221783
Cd48	1.89993808834683e-07	-0.471188945415705	0.058	0.126	0.00259208553393158
Arpc5	1.38422174943545e-15	-0.474949760847069	0.367	0.537	1.88849373275479e-11
Snrpd3	6.03248527309383e-12	-0.475722824417705	0.259	0.398	8.23011965808191e-08
Arhgap9	2.4335577707938e-07	-0.475962134314951	0.071	0.143	0.00332010286669398
Eef1b2	1.22996908026202e-11	-0.477127625889071	0.204	0.337	1.67804681620147e-07
Rpl37	1.60777410666996e-19	-0.477144496644855	0.37	0.598	2.19348621372983e-15
Ppib	1.68443789758373e-08	-0.477462086037521	0.123	0.216	0.000229807862367348
Hspd1	2.10283017628442e-12	-0.479381680214752	0.224	0.372	2.86889120950483e-08
Rpl35a	2.57773353069952e-12	-0.479684595244164	0.238	0.384	3.51680185593336e-08
Rpl29	6.47724926749322e-07	-0.483983098859313	0.172	0.252	0.008836911175641
Pa2g4	1.67234841705253e-10	-0.486728576147964	0.188	0.309	2.28158494538477e-06
Rps5	1.27190731363361e-32	-0.486790486386271	0.583	0.808	1.73526314799033e-28
Rps23	1.9770139527705e-23	-0.489039879345008	0.434	0.672	2.6972401357648e-19
Rpl9	1.31041540970347e-21	-0.494205217201488	0.41	0.633	1.78779974345845e-17
Rpl27a	1.17001442189924e-11	-0.50019909059036	0.2	0.328	1.59625067579713e-07
Rplp2	1.97814352242309e-20	-0.502659029101828	0.37	0.585	2.69878120764182e-16
Rpl32	5.83492566540723e-32	-0.504088236563718	0.551	0.799	7.96058908531508e-28
Rpsa	1.38649630170807e-22	-0.504271624837371	0.41	0.642	1.89159690442033e-18
Rpl21	1.08248276704532e-19	-0.506036744398719	0.392	0.607	1.47683123907993e-15
Rpl12	1.20920023036336e-13	-0.506604484963849	0.244	0.4	1.64971187428474e-09
Slfn2	2.41303584480957e-13	-0.507038875085491	0.163	0.31	3.2921048030737e-09
Rps8	3.62272976028023e-26	-0.507275464120564	0.451	0.694	4.94249021195032e-22
Srpk1	8.13863115125795e-09	-0.508863366621368	0.131	0.226	0.000111035344796612
Lef1	2.84753219464296e-10	-0.511077448625013	0.34	0.465	3.88488817315139e-06
Rps28	3.09136061966228e-14	-0.513404593136397	0.283	0.451	4.21754329340525e-10
Tpm3	9.51239525640551e-31	-0.513426988446751	0.554	0.756	1.2977760848314e-26
Rps29	3.22251280571326e-17	-0.513793385181603	0.432	0.62	4.3964742208346e-13
Rpl18	7.7809267801961e-25	-0.515143955263278	0.437	0.665	1.06155184062215e-20
Rpl39	1.35566394635324e-10	-0.517983464603621	0.2	0.326	1.84953232200972e-06
Rpl3	2.15993073276997e-29	-0.519342813326113	0.406	0.676	2.94679349871807e-25
Rps27a	2.03917260650928e-27	-0.521027021601527	0.399	0.663	2.78204318706061e-23
Actr3	1.12978301209196e-16	-0.523028452530776	0.298	0.466	1.54136296339706e-12
Rps20	3.97737171282655e-15	-0.523069759017137	0.316	0.491	5.42632822780926e-11
Bzw2	1.68432774751888e-11	-0.526511701299923	0.208	0.335	2.29792834594e-07
Npm1	4.94259240598466e-26	-0.526642929793684	0.342	0.595	6.74317881948487e-22
Nop58	1.22988471042502e-09	-0.526686447559242	0.202	0.314	1.67793171043286e-05
Rpl22l1	8.29484478641783e-10	-0.535742476733396	0.151	0.262	1.13166567421098e-05
Hspa8	3.42795877349753e-23	-0.536608998669358	0.438	0.639	4.67676415468268e-19
Rpl13	2.9122036997831e-46	-0.538122412460454	0.625	0.868	3.97311950761409e-42
Fkbp3	1.84166033509365e-15	-0.543435457684336	0.248	0.413	2.51257719516827e-11
Actb	6.87683727165748e-108	-0.556251183242119	0.962	0.998	9.3820690897223e-104
Myl6	3.22500377893847e-12	-0.560007963917496	0.187	0.315	4.39987265560576e-08
Set	1.89381314419657e-16	-0.561491350410501	0.227	0.396	2.58372927262738e-12
Atp5g1	4.8053166774978e-10	-0.562647608026153	0.177	0.286	6.55589354311024e-06
Rps25	3.43891716652795e-18	-0.567022767781572	0.263	0.456	4.69171469029409e-14
Rps15a	1.74806771314418e-22	-0.573847228142487	0.385	0.601	2.3848887810426e-18
Arpc2	7.57234632613711e-43	-0.574146021006038	0.626	0.831	1.03309520927489e-38
Rps26	6.88218741958139e-24	-0.574473292474442	0.365	0.607	9.38936829653489e-20
Cdk4	4.25788244293456e-07	-0.580651022573496	0.112	0.188	0.00580902901689563
Rps12	1.90602017062935e-21	-0.582308492521052	0.29	0.504	2.60038331878962e-17
Bin2	1.98033116323824e-13	-0.586798332835367	0.145	0.28	2.70176580600593e-09
Rpl36a	1.32566726632809e-21	-0.589893859769423	0.253	0.474	1.80860785145141e-17
Itgb2	1.61868107029443e-13	-0.595532486890114	0.065	0.176	2.20836658420269e-09
Hspe1	8.45205261630329e-10	-0.600002737922475	0.096	0.19	1.15311353844226e-05
Sri	9.30170587940782e-13	-0.605863718545802	0.138	0.266	1.26903173312761e-08
Pabpc1	2.53902109638912e-50	-0.607054428130693	0.674	0.873	3.46398648180368e-46
Psmb10	8.92628469301535e-10	-0.608992386983375	0.055	0.138	1.21781302066808e-05
Nmi	7.9631449875658e-11	-0.60921187522499	0.053	0.142	1.0864118706536e-06
Il2rg	1.83269743256369e-22	-0.609403745693032	0.286	0.501	2.50034910724665e-18
Pdia4	1.34224732888353e-09	-0.612032231671052	0.086	0.176	1.8312280307958e-05
Bcap29	1.57754621151552e-08	-0.617520450382952	0.055	0.128	0.000215224629637062
Ranbp1	5.28333078646381e-22	-0.626157640574823	0.26	0.467	7.20804819197258e-18
Pkm	2.43037737903175e-16	-0.627641079023236	0.195	0.353	3.31576385821301e-12
Nhp2	4.20320726659989e-08	-0.630284730621441	0.105	0.185	0.000573443567382223
Me2	4.54764119467516e-09	-0.633867503726225	0.096	0.183	6.20434688189532e-05
Nolc1	3.56653459443084e-12	-0.63436734812463	0.164	0.286	4.86582314718199e-08
Smc6	2.07714946082525e-14	-0.635306299092314	0.197	0.338	2.83385500940389e-10
Ptpn6	1.59279855717006e-15	-0.635506755549749	0.125	0.268	2.17305507154712e-11
Ldha	2.79511237853037e-21	-0.65416295829471	0.24	0.43	3.81337181802899e-17
Rpl41	3.29461914260959e-36	-0.656976524416131	0.404	0.682	4.49484889626227e-32
Uqcrq	4.55029085744271e-14	-0.660649085946796	0.189	0.325	6.20796181680909e-10
Rapgef6	1.02806583064752e-12	-0.662801548797849	0.098	0.213	1.40259021275241e-08
Fbl	5.54241053497826e-10	-0.669964419923841	0.091	0.182	7.56151069287084e-06
Cdk2ap2	1.62065101208486e-13	-0.670762881068931	0.138	0.268	2.21105417578738e-09
Vasp	8.00754542458968e-16	-0.678116443246138	0.055	0.175	1.09246942227677e-11
Arpc1b	2.34312337955678e-24	-0.681862675122725	0.24	0.451	3.19672322672931e-20
Rplp1	2.93982282121078e-35	-0.711595501115976	0.374	0.643	4.01080027497786e-31
Skil	5.73188701738501e-16	-0.725703140589366	0.025	0.126	7.82001345781837e-12
Pfn1	3.88099213294186e-60	-0.731197251528948	0.582	0.836	5.29483756697258e-56
Psme1	4.61466457992267e-16	-0.731535565085683	0.133	0.274	6.2957868863885e-12
Rps2	4.78052273512409e-51	-0.733937932928905	0.425	0.747	6.52206716752979e-47
Rpl14	6.67315069749254e-60	-0.734130457685502	0.429	0.791	9.10417949658908e-56
Crip1	3.91166168343183e-18	-0.73474149860362	0.243	0.414	5.33668003470605e-14
Aldoa	4.38423706659474e-12	-0.734973152107406	0.124	0.233	5.9814146299552e-08
Bin1	1.2351538932311e-17	-0.736777779935989	0.035	0.154	1.68512045653519e-13
Rps19	1.38267279749422e-60	-0.740621320246792	0.553	0.836	1.88638049762137e-56
Hspa5	1.7992300683792e-22	-0.74127417429454	0.292	0.479	2.45468958228974e-18
Mif	8.80947327034893e-23	-0.743683527433367	0.159	0.353	1.20187643827371e-18
Msn	3.4128827923704e-29	-0.744135778209458	0.309	0.543	4.65619599363093e-25
Galnt6	1.16773634670948e-12	-0.748457233075985	0.025	0.107	1.59314269781575e-08
Zfp36l1	7.2126742011657e-12	-0.750687441912592	0.052	0.144	9.84025141265037e-08
Anxa6	4.56981411233203e-17	-0.75682239035109	0.04	0.157	6.23459739345458e-13
Nme1	1.32704414794572e-22	-0.760912414924254	0.203	0.392	1.81048633104235e-18
Rps18	8.7032862490441e-61	-0.763012150896332	0.458	0.794	1.18738934295709e-56
Ckb	5.98235267231372e-12	-0.776838194807266	0.028	0.109	8.1617237508376e-08
Samd9l	7.24468405556106e-15	-0.781400185308373	0.022	0.115	9.88392245700196e-11
Tuba4a	6.72661738081107e-17	-0.794042624144258	0.034	0.144	9.17712409264054e-13
Tpm4	4.17134165285485e-16	-0.795737205421715	0.07	0.194	5.69096141698987e-12
Ifi203	9.0542637117007e-15	-0.796240142819252	0.035	0.135	1.23527319818733e-10
Rbbp7	3.43187914342296e-15	-0.800791622980295	0.152	0.284	4.68211271537195e-11
Gm4955	1.39231036610362e-18	-0.80424850210295	0.007	0.104	1.89952903247517e-14
Gbp7	3.70340042281327e-17	-0.80802109695318	0.03	0.14	5.05254919684414e-13
Mndal	1.85777777662764e-14	-0.810500267558228	0.061	0.173	2.53456622065309e-10
Eno1	4.28840654908423e-25	-0.812098743388773	0.183	0.385	5.85067305491561e-21
Atp1b3	7.56597865576134e-15	-0.814717368960808	0.107	0.232	1.03222646800552e-10
Pyhin1	2.51001733423375e-16	-0.827722761391376	0.017	0.112	3.42441664909511e-12
Ier2	1.29744689750856e-17	-0.828460501003881	0.061	0.191	1.77010680227093e-13
Tapbp	6.13406133950159e-19	-0.833808689745768	0.027	0.145	8.36869988548202e-15
Stk17b	3.50318213171903e-31	-0.851989456740308	0.093	0.315	4.77939138230427e-27
Pydc3	6.12490051484018e-21	-0.853999773982816	0.002	0.104	8.35620177239645e-17
Egr1	4.04921830471885e-16	-0.887199009205374	0.017	0.111	5.52434853312793e-12
Ifi47	2.59717743196436e-19	-0.891362529453882	0.04	0.167	3.54332917042898e-15
Trac	2.84410204210706e-25	-0.891391138723614	0.081	0.265	3.88020841604666e-21
Sp100	2.0392819038916e-35	-0.89539776276056	0.129	0.387	2.78219230147931e-31
Inpp4b	8.27244380582502e-23	-0.904175270715	0.012	0.134	1.12860950842871e-18
Cd5	2.165819780526e-26	-0.918199269815655	0.052	0.227	2.95482792657162e-22
Rtp4	9.6096624756454e-21	-0.923618646330963	0.004	0.106	1.3110462515523e-16
Isg15	4.75729260889188e-19	-0.929153715113105	0.007	0.106	6.49037430631119e-15
Rgs10	9.6508527457896e-27	-0.958467789602657	0.161	0.362	1.31666584010808e-22
Il7r	1.71966951731588e-18	-0.982941397732614	0.017	0.121	2.34614512247405e-14
Cytip	9.16221022595035e-26	-0.988308817085782	0.02	0.165	1.25000034112641e-21
Cotl1	8.14197004632452e-32	-0.991986186604624	0.116	0.336	1.11080897342005e-27
Bcl2	1.33687980976037e-25	-0.995378719264165	0.006	0.135	1.82390512445608e-21
Rexo2	1.09381203456786e-21	-1.01943967931162	0.046	0.185	1.49228775876093e-17
Itgb7	3.00169311784698e-28	-1.02306047870839	0.012	0.16	4.09520992067863e-24
Evl	6.00613265692141e-24	-1.02324114351549	0.019	0.152	8.19416678383789e-20
Igfbp4	9.26837830805639e-27	-1.04665899735217	0.001	0.128	1.26448485256813e-22
Trim30a	4.48877796703425e-26	-1.09717699249627	0.018	0.162	6.12403978042483e-22
Tmsb4x	5.50013610853718e-116	-1.10561713047263	0.633	0.906	7.50383569287728e-112
Slfn1	5.94704643460873e-25	-1.11058945097729	0.002	0.123	8.11355545073669e-21
Stat1	2.19318805255695e-31	-1.13550183297972	0.071	0.273	2.99216646010345e-27
Samhd1	1.05496726899532e-26	-1.15116488350533	0.001	0.128	1.43929184509032e-22
Add3	8.97049518402865e-36	-1.20842457900752	0.057	0.269	1.22384465795703e-31
Ccr7	1.31421209032501e-35	-1.21720545667042	0.005	0.177	1.79297955483041e-31
Cd2	2.24921985734109e-62	-1.23490201079905	0.153	0.508	3.06861065137045e-58
Cd53	2.28477933562744e-37	-1.23637263696232	0.006	0.187	3.11712444759652e-33
Nkg7	4.5751010486298e-27	-1.23887556182367	0.006	0.14	6.24181036064564e-23
Tes	9.30623366839499e-41	-1.28612955553695	0.025	0.24	1.26964945937913e-36
Vim	3.74493889484195e-53	-1.2971688343175	0.067	0.365	5.10922013423287e-49
Fxyd5	6.64133126859665e-43	-1.298131577812	0.025	0.249	9.06076824974641e-39
Klf2	9.79506653101181e-38	-1.34778635078136	0.005	0.187	1.33634092682594e-33
Id2	7.20999944034797e-30	-1.35747286083392	0.007	0.156	9.83660223646674e-26
Ms4a6b	4.3590385170697e-40	-1.4363288883902	0.037	0.253	5.94703624883819e-36
Cnn2	1.23382549444916e-57	-1.4389059553957	0.054	0.357	1.68330812207699e-53
Psme2	2.21409038748507e-57	-1.46955845568074	0.106	0.414	3.02068351564588e-53
B2m	7.49708076071392e-93	-1.54479619919353	0.235	0.64	1.0228267281842e-88
Ifi27l2a	4.01115355564652e-34	-1.54881305239866	0	0.159	5.47241679596855e-30
H2-K1	3.10270072387594e-54	-1.59527974245708	0.02	0.284	4.23301459758394e-50
Lcp1	2.30774514414575e-93	-1.61785764540344	0.161	0.589	3.14845670015804e-89
H2-D1	5.0558218847705e-89	-1.7645960096213	0.086	0.508	6.89765779739239e-85
Ccnd2	1.07427543684236e-74	-1.83227792993586	0.034	0.381	1.46563397848403e-70
Shisa5	3.64277451667324e-90	-1.85832243021362	0.045	0.456	4.96983727309729e-86
Gimap4	2.84410067799827e-64	-1.8642408047103	0.004	0.292	3.88020655499304e-60
Tmsb10	1.4948075115227e-148	-2.13573509058674	0.175	0.731	2.03936588797042e-144
Cd52	1.85558493498176e-170	-2.17006433057394	0.133	0.758	2.53157452679561e-166
Itm2a	8.45526761642668e-69	-2.3353322364479	0.035	0.361	1.15355216090909e-64
Ms4a4b	6.35708619783918e-119	-2.73930951054168	0.013	0.494	8.67297269971199e-115
