# Supplementary material for: Single-Cell Analysis Identifies Thymic Maturation Delay in Growth-Restricted Neonatal Mice
Source: Front Immunol. 2018 Nov 1;9:2523. doi: 10.3389/fimmu.2018.02523 (PMC6221967; doi:10.3389/fimmu.2018.02523)
Supplement: Supplementary file 2 [file Data_Sheet_1.ZIP › S8A.2 - T-Cell.Table.WT_2.vs.P0_2.adjp.0.01.csv]

	p_val	avg_logFC	pct.1	pct.2	p_val_adj
Rpl41	1.64223336497302e-52	0.803912120586428	0.765	0.493	2.24049897983269e-48
Rpl35a	6.87823116170086e-26	0.772108357605303	0.44	0.209	9.38397077390849e-22
Rpl35	7.17004515408383e-34	0.740044284244693	0.6	0.344	9.78209260371657e-30
Rps11	2.21495878443069e-39	0.690543462969858	0.695	0.43	3.02186826959878e-35
Cox7a2	8.04246820501049e-22	0.679663142852721	0.366	0.156	1.09723393720958e-17
Rps27	5.79011932390946e-22	0.642212008710418	0.539	0.319	7.89945979360967e-18
Rpl37a	6.17239691526523e-20	0.626710844374561	0.474	0.277	8.42100111149635e-16
Rps25	7.93954115417711e-21	0.62420886037261	0.494	0.287	1.08319159966438e-16
Rpl29	5.59214199994185e-20	0.622587691640302	0.432	0.224	7.62935933052066e-16
Rpl21	1.07784842771513e-26	0.613270940171426	0.647	0.442	1.47050860993175e-22
Rps16	7.49746541096815e-28	0.611506101774186	0.637	0.399	1.02287920601838e-23
Rps23	2.39502684964026e-34	0.607444159446126	0.746	0.515	3.2675351309642e-30
Uba52	5.76547469054541e-17	0.604807160692569	0.204	0.06	7.8658371203111e-13
Rpl36	1.75129566975247e-25	0.604301185246355	0.624	0.413	2.3892926822433e-21
Cox6c	1.12048553924094e-18	0.603180664168961	0.398	0.201	1.52867842118642e-14
Cox5b	1.56924257637881e-18	0.601182220937444	0.386	0.188	2.14091764695361e-14
Lsm7	1.18524715795463e-15	0.600223362926083	0.211	0.07	1.6170326975975e-11
Uqcr11	1.17573557800631e-16	0.593014601852135	0.316	0.141	1.60405604907401e-12
Cox7c	7.97577650004652e-16	0.588615833854907	0.331	0.158	1.08813518790135e-11
Cks2	1.02329730268013e-11	0.58696628979708	0.233	0.107	1.3960845100465e-07
Rpl27a	2.63890545284973e-17	0.582076358138115	0.36	0.174	3.60025870932289e-13
Atox1	1.34629653681407e-15	0.580241183317406	0.219	0.077	1.83675236517543e-11
Atp5j	3.67216501712509e-26	0.574227488269559	0.596	0.354	5.00993473286376e-22
Mrps18c	4.85661978344636e-13	0.573736272943162	0.242	0.106	6.62588637055587e-09
Mrpl33	1.36654245546329e-11	0.568337461207739	0.205	0.086	1.86437387198857e-07
Rpl15	1.49051287182895e-19	0.557743697813341	0.561	0.365	2.03350671103624e-15
Atp5j2	1.44466219092094e-14	0.55693555462936	0.405	0.232	1.97095262707343e-10
Ndufc1	1.51092886226296e-14	0.546140641876413	0.355	0.188	2.06136024678535e-10
Rpl37	7.10476586782446e-23	0.545289344570008	0.641	0.427	9.69303207347292e-19
Ppia	8.41638971955835e-38	0.541671642901761	0.83	0.646	1.14824804943935e-33
Uqcr10	1.0087431336283e-17	0.539787041650112	0.371	0.174	1.3762282572091e-13
Rpl34	1.84634347191444e-18	0.539620603235728	0.509	0.306	2.51896639873287e-14
Cycs	2.06520643598926e-14	0.538494251924181	0.317	0.154	2.81756114062015e-10
Snrpg	2.65913609784458e-13	0.536355153282065	0.252	0.11	3.62785937828936e-09
Cox8a	4.54039223160804e-17	0.527645855110299	0.386	0.199	6.19445712158284e-13
Ndufa4	5.62206681890555e-17	0.522467330869732	0.446	0.254	7.67018576103284e-13
Cbx3	7.98609719071912e-11	0.521476128418891	0.257	0.13	1.08954323972981e-06
Snrpe	6.01643193050318e-15	0.52047789385981	0.336	0.164	8.20821808278549e-11
Atp5e	4.05951951393683e-14	0.518330022014417	0.345	0.18	5.53840247286402e-10
Rplp2	1.47558946986962e-18	0.513673820158242	0.593	0.411	2.01314671374312e-14
Rps17	2.15200056431953e-14	0.513255771304038	0.513	0.349	2.93597436990114e-10
Rpl36a	1.44532998340461e-15	0.512587497720965	0.494	0.319	1.9718636963589e-11
Ftl1	2.18407116837153e-11	0.512340365778524	0.389	0.242	2.97972829500928e-07
Rps29	1.88996189384056e-16	0.508212063878348	0.558	0.366	2.57847501176668e-12
Shfm1	2.99675520561772e-14	0.50816653631818	0.391	0.22	4.08847312702426e-10
Uqcc2	1.05828617594853e-12	0.504013777532963	0.221	0.089	1.44381982984657e-08
Usmg5	4.271252918238e-13	0.498426597304975	0.224	0.09	5.82727035635211e-09
Ndufa13	4.30021111005158e-12	0.496423382127638	0.281	0.14	5.86677801744337e-08
Ndufb6	1.95083962580271e-10	0.493905413878027	0.302	0.168	2.66153050148263e-06
Rpl18a	5.76930190538801e-45	0.492939138069273	0.912	0.769	7.87105858952087e-41
Snrpd2	8.78180913671626e-13	0.486192680023395	0.275	0.129	1.1981022205222e-08
Mif	2.96150015392511e-16	0.481866876931334	0.537	0.352	4.04037466000002e-12
Ndufa3	1.21325008763433e-10	0.479945953405733	0.249	0.123	1.65523709455952e-06
Rps27l	5.64939254981984e-10	0.477822334238438	0.337	0.204	7.7074662557192e-06
Tma7	2.95218441541439e-13	0.476379141450726	0.24	0.099	4.02766519794985e-09
Rps19	7.70301286539953e-39	0.474013481823873	0.889	0.733	1.05092204522646e-34
Gm10076	2.51389513773211e-10	0.470860833237185	0.134	0.043	3.42970713640792e-06
Cox6a1	2.11434038349497e-16	0.468744061675066	0.557	0.36	2.88459458520219e-12
Rps18	3.56749972909471e-36	0.466626489243494	0.869	0.719	4.86713988040391e-32
Uqcrq	1.83849808000543e-13	0.464244843161888	0.373	0.208	2.50826293055141e-09
Churc1	7.22286412009857e-09	0.463185032221443	0.121	0.042	9.85415351905049e-05
Rpl30	1.47952260772273e-09	0.459995759843396	0.367	0.243	2.01851269371612e-05
Erh	5.41018582173596e-12	0.459161041670231	0.277	0.137	7.38111651659437e-08
Anapc13	3.56153075132215e-07	0.458864166505554	0.14	0.064	0.00485899640402881
Uqcrb	5.70892530889128e-09	0.457794811038919	0.277	0.16	7.78868679892037e-05
Crip1	4.34270815590325e-14	0.448918574339608	0.501	0.325	5.9247567370988e-10
Rpl23a	1.37500344790492e-25	0.44749050408016	0.794	0.636	1.87591720397668e-21
Serf2	8.88753245561138e-09	0.447406125956494	0.274	0.156	0.000121252605291906
Lgals1	2.98474243214363e-11	0.446611432129142	0.256	0.122	4.07208410017355e-07
Lsm6	3.04012510581109e-09	0.446038942788821	0.262	0.145	4.14764268185807e-05
Fau	1.07445174549261e-14	0.445528378319734	0.483	0.306	1.46587451637557e-10
D8Ertd738e	8.47703376916455e-11	0.445444010655776	0.291	0.154	1.15652171712712e-06
Gm10269	2.95094577731576e-07	0.445112987713059	0.119	0.048	0.00402597532399189
Rps28	3.1384322458453e-07	0.444759796379584	0.356	0.248	0.00428176311300674
Rps12	5.74072254814544e-12	0.444236897629555	0.535	0.399	7.83206777243482e-08
Snrpf	1.11556085356069e-09	0.440270781948034	0.288	0.162	1.52195967251285e-05
Rpl26	7.12837623076004e-16	0.439702953284506	0.623	0.451	9.72524369162592e-12
Ndufb11	1.07262044929129e-10	0.439452006459042	0.26	0.132	1.46337607896811e-06
Cox17	3.33818941287862e-09	0.438996965823276	0.138	0.051	4.5542918159903e-05
Ndufb7	5.24172588215215e-12	0.436120804995716	0.348	0.193	7.15128662102017e-08
Rplp1	1.21613214758315e-16	0.434167790721272	0.673	0.523	1.65916908894769e-12
Rps26	2.29152692217639e-13	0.433631506983347	0.605	0.439	3.12633017992525e-09
Romo1	1.06067668097152e-10	0.429650752348689	0.192	0.079	1.44708119584945e-06
Atp5k	7.62171527752265e-09	0.425032007231365	0.255	0.14	0.000103983061531242
Rps14	4.56585608212104e-31	0.423842122997884	0.888	0.757	6.22919745283773e-27
Krtcap2	9.65431671048777e-09	0.423687052095366	0.175	0.079	0.000131713842881185
Rpl38	6.65453343236425e-07	0.418830813237055	0.336	0.234	0.00907877996177454
Timm13	1.05655144903028e-07	0.41632012176272	0.291	0.181	0.00144145314191202
RP23-45G16.5	3.40340655266581e-08	0.416239934505619	0.178	0.085	0.000464326755980197
Tceb2	3.85719114697724e-11	0.415060033697928	0.369	0.216	5.26236588182105e-07
Rpa3	9.63077853226659e-09	0.414657488961175	0.197	0.095	0.000131392711515713
Ndufa5	3.27137393471506e-09	0.412086750986921	0.227	0.115	4.46313545913176e-05
Myl6	1.24059740374171e-09	0.411525910156958	0.205	0.095	1.69254703792482e-05
Rpl31	4.24957231228526e-12	0.409981837804897	0.518	0.362	5.79769150565078e-08
Rps21	7.89572470648009e-09	0.40410945294185	0.348	0.219	0.000107721372170508
Rpl19	1.92135037039969e-17	0.399783373975168	0.734	0.596	2.62129831033629e-13
Cox6b1	5.86736680567893e-13	0.399103762329979	0.346	0.181	8.00484853298776e-09
Rbx1	8.97177786147227e-10	0.398962578058713	0.394	0.256	1.22401965364066e-05
Tmem258	8.44861047117791e-10	0.398855735757435	0.227	0.11	1.1526439265828e-05
mt-Co1	7.09056397776756e-10	0.398775044216077	0.379	0.239	9.67365643486828e-06
Lsm5	5.99202098436873e-07	0.396235420888654	0.136	0.062	0.00817491422897427
Rpl36al	2.74095878580223e-09	0.392930534902254	0.269	0.146	3.73949007146998e-05
Rpl27	8.00523503774955e-11	0.390179729413062	0.532	0.389	1.09215421620017e-06
Txn1	1.54444933220059e-12	0.387549268614508	0.48	0.31	2.10709222392127e-08
Ndufa2	9.07930531147469e-10	0.387159188937119	0.232	0.114	1.23868962364449e-05
Atp5g1	2.61992407899122e-10	0.386123609078261	0.461	0.315	3.57436242096772e-06
Hmgn2	9.78379053101113e-13	0.385973432325077	0.649	0.513	1.33480254214585e-08
Rps27a	2.97713937630581e-18	0.384896503144746	0.742	0.621	4.06171125109402e-14
Rpl39	1.04687380052984e-07	0.382337644685856	0.286	0.173	0.00142824992606286
Atpif1	1.31337088505751e-09	0.382302314756856	0.407	0.268	1.79183189848396e-05
Hmgb1	5.84550818860935e-35	0.382002173950338	0.954	0.885	7.97502682171973e-31
Ndufb2	4.54905251265202e-09	0.381288895474914	0.18	0.079	6.20627234301116e-05
Tbca	6.47808514770621e-08	0.380894017093784	0.169	0.079	0.000883805156701558
Ndufa7	2.2169987689415e-09	0.376664865815616	0.246	0.128	3.02465142046689e-05
Hspe1	2.3179647934976e-07	0.376422789173578	0.316	0.207	0.00316239936776877
Rpl23	1.15882152009245e-10	0.374043056820487	0.531	0.392	1.58098019986213e-06
Gm6563	3.51543837253466e-09	0.372988370684967	0.182	0.081	4.79611257164904e-05
Dnaja1	3.97254477436414e-08	0.37278847518548	0.376	0.251	0.000541974283566499
Rpl13	2.25590784966619e-35	0.370557465138417	0.935	0.855	3.07773507929959e-31
Tomm7	4.91062781572364e-10	0.369298112160557	0.251	0.126	6.69956952899177e-06
Rps15	4.66990782474016e-09	0.36916502983947	0.512	0.385	6.37115524529301e-05
Morf4l1	6.84286850184608e-10	0.367282369373177	0.379	0.231	9.33572549706861e-06
Pam16	9.17039086495087e-08	0.366636901922019	0.108	0.038	0.00125111642570525
Dynll1	4.57710478184161e-10	0.365484892043214	0.554	0.403	6.24454405386651e-06
Rpl10	1.67223172710838e-11	0.363417206537096	0.656	0.554	2.28142574529397e-07
Cox7b	6.24524013043361e-08	0.359031875735475	0.258	0.149	0.000852038110995058
Ndufa6	1.75277640804701e-07	0.358102550014198	0.257	0.15	0.00239131285349853
Bola2	8.64025060988144e-08	0.354489724710575	0.151	0.067	0.00117878939070612
Rpl17	2.96543111380438e-10	0.353724006663375	0.581	0.432	4.04573766856332e-06
Eno1	2.12299004479574e-07	0.353277309636297	0.404	0.287	0.00289639531811483
Ndufa1	3.32255131199095e-08	0.346502160671619	0.186	0.089	0.000453295675494925
Rpl22l1	1.65589365145285e-07	0.344191509981725	0.295	0.184	0.00225913570867712
Atp5h	1.34164193050206e-10	0.34213048239858	0.521	0.365	1.83040208578396e-06
Rpl32	5.37840907668255e-20	0.339779727320777	0.849	0.744	7.337763503318e-16
Nop10	1.52576546468123e-07	0.339124151177913	0.339	0.221	0.0020816018234646
Rpl22	2.70791386969643e-09	0.338659117075774	0.484	0.344	3.69440689242684e-05
Ptma	4.11686072510306e-26	0.337428676804506	0.954	0.901	5.6166330872581e-22
Hmgb2	1.66199362104776e-17	0.336234903563064	0.85	0.75	2.26745789719546e-13
Sarnp	8.70777420576452e-10	0.331187684497315	0.417	0.262	1.18800163489245e-05
H3f3b	8.34103383584181e-13	0.330695334852157	0.796	0.702	1.1379672462239e-08
Rps15a	8.51812111285565e-09	0.327293150168701	0.586	0.472	0.00011621272634269
Ndufa11	4.72565183723519e-07	0.326291429774041	0.253	0.152	0.00644720680153997
Rpl10a	1.55546031190438e-07	0.321795663763972	0.476	0.36	0.00212211450353114
Sub1	5.5303529393845e-11	0.32089928857776	0.675	0.544	7.54506051520227e-07
Rps24	8.33071725778111e-09	0.31906951673659	0.629	0.507	0.000113655975547908
Fkbp3	5.71691598853576e-10	0.31684519328041	0.602	0.467	7.79958848315934e-06
Pfn1	5.24296412551385e-11	0.310895364987188	0.752	0.642	7.15297595643854e-07
Snrpd3	1.76887895015377e-07	0.302269416561033	0.511	0.389	0.00241328155169478
Dnajc8	5.4240688819885e-07	0.301064214715943	0.411	0.297	0.00740005717569691
Nme1	1.89975639509816e-08	0.296974828238024	0.579	0.442	0.000259183764983242
Minos1	3.08294549919639e-07	0.296480969346424	0.398	0.268	0.00420606254455364
Dbi	3.78554774863293e-07	0.288883054617692	0.267	0.157	0.0051646227934599
Hint1	8.17224931569653e-08	0.286927424935569	0.496	0.364	0.00111493997414048
Rps6	4.55104442479371e-14	0.278730457229397	0.862	0.776	6.20898990874606e-10
Eif1	1.32642601329372e-07	0.269128395282243	0.637	0.529	0.00180964300993662
Pdcd5	1.83454547243813e-07	0.268818590360318	0.206	0.107	0.00250287038804734
Rpl13a	7.2366871414109e-15	0.261035171476267	0.884	0.772	9.87301226702689e-11
Ubb	2.8238633556472e-09	0.250792029630519	0.863	0.795	3.85259677610948e-05
Rpsa	1.11381808773218e-08	-0.251959526766953	0.65	0.734	0.000151958201709302
Rpl8	5.22198153968394e-07	-0.254977310256177	0.75	0.764	0.0071243494145908
Rpl4	2.23732375351825e-16	-0.27901842787272	0.878	0.922	3.05238079692494e-12
Rps2	3.96599292960036e-16	-0.302087442973682	0.872	0.882	5.41080415385378e-12
Atp5a1	6.52833882626953e-08	-0.311271563442549	0.503	0.592	0.000890661266067952
Hsp90ab1	2.02537487828924e-25	-0.33962929541067	0.94	0.949	2.76321894645001e-21
Ezr	3.83960729895432e-07	-0.371754953064284	0.421	0.51	0.00523837623796338
Eef2	6.08833480612474e-09	-0.383023656189563	0.441	0.53	8.30631517599598e-05
Pa2g4	7.1863216782044e-12	-0.399536049281266	0.521	0.626	9.80429866557426e-08
Hnrnpab	3.26915597560185e-12	-0.427119227211449	0.451	0.57	4.4601094975136e-08
Pcbp1	1.14254757360762e-10	-0.495955217742501	0.23	0.358	1.55877765467287e-06
Dhx9	1.46629526232376e-09	-0.525329906245664	0.217	0.336	2.00046662638831e-05
Usp7	5.69582788762091e-23	-0.940041552430966	0.124	0.303	7.77081798708121e-19
Xist	7.62665051511239e-24	-1.0490601905975	0	0.101	1.04050392977678e-19
