# Supplementary material for: Single-Cell Analysis Identifies Thymic Maturation Delay in Growth-Restricted Neonatal Mice
Source: Front Immunol. 2018 Nov 1;9:2523. doi: 10.3389/fimmu.2018.02523 (PMC6221967; doi:10.3389/fimmu.2018.02523)
Supplement: Supplementary file 2 [file Data_Sheet_1.ZIP › S8A.3 - T-Cell.Table.WT_3.vs.P0_3.adjp.0.01.csv]

	p_val	avg_logFC	pct.1	pct.2	p_val_adj
Rpl35	1.08059678453398e-25	0.806495426373939	0.458	0.209	1.47425819313971e-21
Uba52	2.49395137513356e-23	0.77256195651949	0.188	0.026	3.40249786109471e-19
Usmg5	1.99933076137907e-20	0.740082943371734	0.221	0.052	2.72768695774947e-16
Rpl41	2.3642716800715e-22	0.733608451155437	0.523	0.292	3.22557585312155e-18
Rpl37a	9.7666819445181e-19	0.700114134589865	0.366	0.162	1.3324684176906e-14
Cks2	1.23333377602774e-23	0.694228693969559	0.326	0.102	1.68263727063464e-19
Cbx3	1.29394491727445e-19	0.687554555898841	0.308	0.109	1.76532905063753e-15
Cox7c	2.07540541772781e-19	0.679219987120636	0.322	0.118	2.83147561140605e-15
Rpl35a	1.45482269636343e-18	0.67693822102849	0.31	0.117	1.98481460464863e-14
Rpl36	3.0766423192973e-21	0.676833901957779	0.441	0.211	4.19746311621731e-17
Rps28	7.48788775985017e-15	0.660933054153347	0.288	0.122	1.02157252707636e-10
RP23-45G16.5	2.47428956690167e-19	0.648167266953109	0.366	0.151	3.37567325612395e-15
Rps23	1.08108385787093e-18	0.635920867034131	0.5	0.283	1.4749227072933e-14
Rpl21	5.68183525010924e-17	0.604805114336296	0.46	0.261	7.75172783172404e-13
Ppia	3.61230745023604e-29	0.59963479466496	0.755	0.526	4.92827105435702e-25
Rpl28	1.09611093858941e-15	0.595320306403936	0.289	0.116	1.49542415351753e-11
Rpl22l1	2.29688875512307e-15	0.588100692231673	0.179	0.047	3.13364532861441e-11
Rps27	1.71523629342961e-16	0.587470522430161	0.484	0.279	2.34009687512602e-12
Rps16	2.27411517635002e-18	0.583077728632328	0.473	0.252	3.10257533509433e-14
Cox8a	1.41623038258192e-19	0.579275531701221	0.384	0.159	1.93216311095651e-15
Snrpf	1.70262884595967e-15	0.575223939811387	0.26	0.096	2.32289653454277e-11
Mrps21	4.00613375339224e-14	0.571138649898319	0.125	0.022	5.46556827975303e-10
Rps17	3.63159419226654e-17	0.56966702376951	0.4	0.195	4.95458395650924e-13
Gm10076	4.66885818139627e-16	0.568350909439257	0.137	0.022	6.36972321687893e-12
Rpl15	5.89677211773182e-16	0.556263972498293	0.388	0.191	8.04496620022153e-12
Rpl39	1.13069934226813e-11	0.550975753739127	0.192	0.07	1.54261311265641e-07
Rps29	6.68985918581263e-15	0.550383440050193	0.442	0.246	9.12697488720417e-11
Rps27l	8.8682418633608e-16	0.546068498398025	0.275	0.104	1.20989423741831e-11
Ftl1	2.47635846556226e-15	0.531529058158538	0.382	0.184	3.37849585456659e-11
Rps25	1.81016419465127e-12	0.528524142984849	0.353	0.186	2.46960701076273e-08
Rps18	2.66455961744453e-17	0.52451345181452	0.612	0.412	3.63525868607957e-13
Ndufa1	2.11284344051596e-14	0.524236351838739	0.192	0.057	2.88255230589592e-10
Tma7	6.04821483754003e-16	0.522790569352547	0.241	0.079	8.25157950285586e-12
Tmsb10	2.65510372922506e-10	0.522002118863225	0.108	0.026	3.62235801778174e-06
Rpl37	3.33987679337394e-14	0.512686452781292	0.415	0.225	4.55659390920006e-10
Cox5b	1.04178773037857e-15	0.512247825169946	0.327	0.139	1.42131100055548e-11
Lsm5	6.12723287210843e-12	0.511018488949184	0.175	0.058	8.35938380741754e-08
Uqcr11	6.02203189293884e-14	0.508167420865946	0.242	0.09	8.21585811153646e-10
Rpl10a	1.68909076618411e-13	0.505769680102892	0.345	0.171	2.30442653230498e-09
Rpl36al	4.48775067707528e-13	0.502194227218642	0.189	0.062	6.12263824873381e-09
Crip1	3.25252295005655e-16	0.499540813793107	0.421	0.206	4.43741706076215e-12
Hmgn2	1.30583712771773e-20	0.491721306171523	0.759	0.561	1.7815535933453e-16
Rpl29	2.56547517339277e-14	0.489273671286416	0.274	0.109	3.50007777905976e-10
Ndufa12	1.07338426563582e-13	0.488717392529748	0.259	0.102	1.46441815360695e-09
Atp5j2	1.60493215845152e-17	0.486447171608526	0.37	0.157	2.18960894377541e-13
Tmem258	9.97605172210876e-16	0.484863519586861	0.234	0.075	1.3610327364473e-11
Myl6	6.49567488859746e-13	0.484260747133381	0.229	0.087	8.86204925051351e-09
mt-Co1	1.47709213297361e-13	0.483537231997059	0.434	0.241	2.0151967970159e-09
Cox6c	2.09974024750435e-12	0.482824082041583	0.355	0.182	2.86467561967019e-08
Rps11	1.70056425987292e-16	0.482548081075108	0.54	0.33	2.32007981974463e-12
Rplp2	3.18185826792564e-13	0.476232422657882	0.467	0.28	4.34100923493096e-09
Rpl34	2.6582065681996e-12	0.473826589241366	0.358	0.187	3.62659122099471e-08
Mif	3.57059457159969e-12	0.473095188691275	0.251	0.106	4.87136217403346e-08
Kpna2	4.02266054182231e-12	0.470098909815769	0.304	0.143	5.48811577720818e-08
Rpl38	1.08212726183863e-10	0.467565862387098	0.208	0.086	1.47634622332645e-06
Cox6a1	6.83812598069643e-18	0.46702013602329	0.571	0.322	9.32925527546413e-14
Gng5	2.5790422318799e-13	0.465867991210447	0.162	0.043	3.51858731695375e-09
Ndufc1	1.276048322827e-16	0.465644240747444	0.315	0.121	1.74091272683288e-12
Rpl23a	9.16409877247256e-20	0.464139956146376	0.662	0.433	1.25025799552843e-15
Ost4	1.58480610870645e-11	0.463889048499659	0.122	0.028	2.16215097410821e-07
Rpl18a	3.70405863745015e-27	0.463330038416951	0.823	0.591	5.05344719907323e-23
Shfm1	5.94094841700923e-15	0.46268106950945	0.366	0.168	8.1052359253257e-11
Snrpg	3.02203774776689e-13	0.461407279593801	0.221	0.079	4.12296609927837e-09
Ndufa6	2.32003923744694e-14	0.461360680624512	0.24	0.085	3.16522953164886e-10
Atpif1	1.24191701037811e-15	0.45845837366592	0.353	0.156	1.69434737725885e-11
Ndufv3	7.4908526979586e-09	0.455068874802173	0.168	0.069	0.000102197703358249
Rps26	3.59690283638164e-08	0.448410501236677	0.385	0.253	0.000490725453967547
Erh	1.77590913626768e-11	0.443843236710576	0.207	0.079	2.42287283460999e-07
Rpl23	3.94681966562228e-11	0.44359180320784	0.337	0.18	5.38464606980848e-07
Rps15	1.17231261585906e-11	0.438507330011451	0.378	0.205	1.59938610181651e-07
Pdcd5	5.68739014961062e-13	0.438347192005948	0.188	0.059	7.75930638111377e-09
Ndufa2	1.1940339462617e-11	0.437598682733831	0.229	0.093	1.62902051288483e-07
Atp5e	9.82133259937239e-14	0.434653236682611	0.256	0.098	1.33992440653237e-09
Cox7b	5.0335208150859e-13	0.434062626782011	0.204	0.07	6.8672324480217e-09
Atp5j	7.31025882479272e-17	0.430356807081518	0.521	0.28	9.9733861146647e-13
Ndufa11	2.13665869735523e-12	0.42827951052594	0.252	0.105	2.91504346080174e-08
Smim11	9.7670340699123e-11	0.423688504758145	0.125	0.032	1.33251645815813e-06
Dbi	4.97112889192711e-11	0.423166431129937	0.262	0.118	6.78211114725616e-07
Snrpd2	2.54065948014929e-14	0.422455390839846	0.222	0.074	3.46622172876768e-10
Rps27a	6.90965831239907e-11	0.418860354700942	0.523	0.363	9.42684683560606e-07
Uqcr10	3.08404152902371e-12	0.416524085516944	0.297	0.135	4.20755785804704e-08
Rps12	1.45802483159703e-09	0.413423243495918	0.364	0.211	1.98918327774783e-05
Polr2j	7.2646617218137e-10	0.4129775283985	0.178	0.069	9.91117798707044e-06
Hmgb2	5.33527181111339e-27	0.408025807820669	0.933	0.826	7.278911331902e-23
Txn1	2.21337922134092e-13	0.404852082374542	0.501	0.285	3.01971327167542e-09
Fkbp3	8.90083964954501e-10	0.404848897206856	0.41	0.253	1.21434155338743e-05
Uqcrq	3.58256013240302e-13	0.398589115607142	0.284	0.118	4.88768678863744e-09
Rps15a	5.18629583893488e-11	0.396674064059383	0.445	0.272	7.07566341305886e-07
Uqcc2	1.21300775808895e-08	0.39526713599153	0.132	0.046	0.000165490648436075
Rpl27a	2.03049576640724e-12	0.391275613331057	0.237	0.093	2.7702053741094e-08
Dnaja1	1.07371765566152e-10	0.388782728356644	0.342	0.182	1.46487299761901e-06
Hmgb1	3.12488054200207e-38	0.388404148229172	0.986	0.939	4.26327452345342e-34
Ndufb2	2.16491729683625e-09	0.387354066849449	0.145	0.05	2.95359666807369e-05
Rps19	2.80139959274007e-14	0.38548243093219	0.684	0.509	3.82194946437528e-10
Map1lc3b	4.81497516555357e-09	0.384582231905428	0.219	0.101	6.56907061836474e-05
Lsm7	1.84625165173763e-10	0.381159440593805	0.13	0.036	2.51884112846565e-06
Rpp21	6.63348104435738e-07	0.380125850321085	0.121	0.047	0.00905005818881678
Rpl31	8.16024975744906e-10	0.379963628840889	0.353	0.201	1.11330287440877e-05
D8Ertd738e	2.74628740759591e-12	0.378798841670842	0.29	0.129	3.7467599101831e-08
Rplp1	1.11451647294498e-09	0.374252272280212	0.459	0.296	1.52053482403883e-05
Snrpe	1.32081299267058e-10	0.371816559470312	0.299	0.145	1.80198516590047e-06
Rpl36a	1.1138482299604e-09	0.37174847528973	0.304	0.162	1.51962314013498e-05
Atp5k	1.96042063358848e-11	0.369939441781662	0.223	0.089	2.67460187040476e-07
Tceb2	6.31556886717585e-13	0.368408401587912	0.37	0.18	8.61633060548801e-09
Rpl19	1.34619089201433e-11	0.366766560802837	0.542	0.355	1.83660823397515e-07
Ndufb7	5.84118944324989e-09	0.364013190191251	0.336	0.188	7.96913475742582e-05
Ndufa4	5.47146493897432e-12	0.363336905952379	0.377	0.194	7.46471961624266e-08
Arpp19	6.34963827060739e-11	0.363332318708975	0.304	0.148	8.66281149258966e-07
Minos1	3.89571417463407e-13	0.360565881573569	0.381	0.188	5.31492284845326e-09
Rpl22	1.06831701754292e-08	0.359786932315189	0.368	0.221	0.000145750490703381
Eif1	1.6638601013498e-12	0.357444434452086	0.644	0.433	2.27000433627154e-08
Ndufs5	1.04944359263338e-10	0.357341190993787	0.112	0.026	1.43175589342972e-06
Mrp63	6.13617800516226e-08	0.353434999392731	0.189	0.087	0.000837158765244287
Ptma	3.65756872208673e-27	0.352976823322644	0.979	0.913	4.99002100754293e-23
Ndufa3	1.19825649429804e-11	0.352123631884163	0.255	0.106	1.63478133517081e-07
Ndufs6	8.37674975071936e-12	0.350492341993946	0.189	0.065	1.14283996849064e-07
Sec61b	1.84420389632452e-11	0.349483875631185	0.221	0.086	2.51604737575555e-07
Eno1	2.53242492433297e-08	0.347485916751474	0.296	0.164	0.000345498732426747
Tomm7	3.53055263255323e-10	0.347195678919566	0.207	0.085	4.81673295659237e-06
Cycs	4.30900741235843e-12	0.345004868780895	0.218	0.081	5.8787788126806e-08
2010107E04Rik	5.33089984581481e-10	0.344387925708012	0.205	0.085	7.27294665964514e-06
Cox7a2	5.63100878648825e-10	0.343648340077439	0.326	0.17	7.68238528740592e-06
Ndufa13	5.91402584087118e-10	0.340201612619484	0.263	0.124	8.06850545470055e-06
Mrpl33	7.71093909075309e-09	0.33961363089923	0.181	0.075	0.000105200342015144
Gm10269	3.29932824145465e-10	0.338258211424589	0.114	0.028	4.50127351981657e-06
Ndufb11	3.1456095099941e-10	0.332680881600352	0.275	0.131	4.29155505448495e-06
Atp5h	5.73163093052284e-11	0.332187519707501	0.551	0.35	7.81966407851231e-07
Acp1	5.98378080569938e-07	0.332042296660369	0.127	0.051	0.00816367215321566
Cox6b1	6.60706537431528e-11	0.331675862255386	0.329	0.167	9.01401929017834e-07
Rbx1	1.36610382560768e-10	0.33110060056601	0.359	0.19	1.86377544927655e-06
Nop10	9.76519760421293e-10	0.330384752338436	0.222	0.098	1.33226590914277e-05
Rpl26	2.99609867275427e-07	0.327452748936063	0.412	0.277	0.00408757741923864
Atp6v1g1	1.36890568697787e-09	0.32559816605309	0.26	0.124	1.86759802874391e-05
Tcea1	1.15696562729806e-08	0.324571719496205	0.178	0.074	0.000157844820532274
Lgals1	5.23065325240713e-08	0.323737872923364	0.296	0.163	0.000713618023225904
Rpl13	2.13544042736525e-10	0.315981422535252	0.749	0.622	2.91338137505441e-06
Mrps18c	8.09020856020285e-09	0.311715762919911	0.201	0.089	0.000110374715386848
Lsm6	1.26588716871563e-08	0.310758902035248	0.27	0.137	0.000172704986427873
Ndufb6	2.19855453712575e-09	0.310338660991425	0.263	0.127	2.99948795500066e-05
Ndufa7	2.58233900154153e-08	0.310072930966037	0.177	0.075	0.000352308509980311
Hist1h2ae	4.75600769756594e-09	0.310062253625173	0.156	0.058	6.48862130178921e-05
Rala	4.97299444749903e-07	0.309499701448976	0.186	0.09	0.00678465632472293
Dynlt1f	2.06739364924707e-07	0.308051692945937	0.101	0.032	0.00282054515566777
Romo1	2.8344113955256e-10	0.307779791137276	0.141	0.043	3.86698746691558e-06
Med28	5.09723235600531e-07	0.307043209663543	0.236	0.128	0.00695415410329804
Mrps33	7.7271709559185e-08	0.303250765438316	0.104	0.032	0.00105421793351596
Pfn1	5.42604204305022e-10	0.30250113103817	0.759	0.587	7.40274915933342e-06
Rps14	5.38521734758492e-12	0.29910917962062	0.751	0.595	7.34705202731011e-08
Ywhaq	2.83629730631592e-07	0.297136800739273	0.241	0.129	0.00386956041500681
Ndufa5	4.82069466747661e-09	0.294136227642732	0.192	0.081	6.57687373483835e-05
Ap3s1	1.89312722235099e-07	0.290839012680135	0.259	0.139	0.00258279346945346
Fau	2.09811452385883e-07	0.288875368049893	0.385	0.242	0.0028624576449006
Sub1	4.37042788616515e-09	0.288705755284602	0.608	0.417	5.96257476509511e-05
Rps24	4.59048123359908e-08	0.287653212414864	0.493	0.328	0.000626279354699923
Gas5	1.09030127530417e-09	0.287524587071873	0.279	0.137	1.48749802989748e-05
Sod1	3.93439848903217e-07	0.287173579916239	0.144	0.061	0.00536769985858659
Ubb	4.50888326028042e-11	0.285464480124331	0.937	0.869	6.15146943200058e-07
H3f3b	4.67944036629654e-15	0.283656063340779	0.886	0.758	6.38416049173836e-11
Uqcrh	4.32525922949983e-10	0.283034245130593	0.321	0.164	5.90095116680662e-06
H2afj	1.70139397677387e-08	0.277990101095969	0.218	0.102	0.000232121180251259
Cox17	1.44892109428601e-07	0.276397498057737	0.136	0.052	0.00197676304893441
Snrpd1	8.78569971253868e-08	0.274000549806393	0.323	0.186	0.00119863301178165
Dnajc15	4.06581788626547e-07	0.270845169928844	0.174	0.081	0.00554699534223198
Snrpd3	1.80437450511123e-09	0.270324399978538	0.371	0.211	2.46170813732326e-05
Rpl32	2.51804504129894e-08	0.265798077774345	0.671	0.542	0.000343536884984414
Psma3	1.33937986003587e-07	0.259360656231912	0.223	0.112	0.00182731594304694
mt-Nd1	4.61059236113533e-08	0.259226417016076	0.597	0.439	0.000629023115829693
Rps7	4.62119316879251e-07	0.257387913506221	0.53	0.38	0.00630469384018362
Rpl27	9.59020151411471e-08	0.253258175325575	0.362	0.218	0.00130839119257067
Tceb1	2.29776040967374e-10	0.25176536004457	0.316	0.159	3.13483452691789e-06
Xist	3.8114688599008e-20	-1.20268642946088	0.001	0.113	5.19998696556267e-16
