# Supplementary material for: Single-Cell Analysis Identifies Thymic Maturation Delay in Growth-Restricted Neonatal Mice
Source: Front Immunol. 2018 Nov 1;9:2523. doi: 10.3389/fimmu.2018.02523 (PMC6221967; doi:10.3389/fimmu.2018.02523)
Supplement: Supplementary file 2 [file Data_Sheet_1.ZIP › S8A.4 - T-Cell.Table.WT_4.vs.P0_4.adjp.0.01.csv]

	p_val	avg_logFC	pct.1	pct.2	p_val_adj
Rps21	1.87294399349374e-08	1.26843439706052	0.632	0.208	0.000255525749032352
Snrpg	7.16597284935508e-07	1.26725610312661	0.5	0.125	0.00977653675837513
Rpl37a	1.02900972950657e-09	1.06007997971351	0.772	0.375	1.40387797396581e-05
Rpl31	2.46714399104502e-08	1.00982494952161	0.736	0.333	0.000336592454698272
Rps28	4.61609878431949e-10	1.00121841600824	0.826	0.521	6.29774357144708e-06
Cox7c	6.06985431362695e-08	0.97506438466366	0.703	0.312	0.000828110224008125
Rps25	1.42207948311252e-08	0.962598979686458	0.759	0.396	0.00019401430388104
Rpl35a	4.10439949718325e-07	0.901999893929975	0.702	0.354	0.0055996322340071
Fau	1.14765781648524e-07	0.87801691748211	0.769	0.458	0.00156574955903081
Rpl41	2.18303701556725e-11	0.85796726419576	0.928	0.688	2.9783174003384e-07
Rps29	4.04437886335882e-12	0.838649357938235	0.961	0.771	5.51774608328044e-08
Rpl37	1.52143374071443e-08	0.824507223160374	0.869	0.542	0.000207569205245669
Rps26	9.87612695384578e-09	0.796148046745068	0.892	0.708	0.000134740000031318
Rps17	5.33646754489709e-07	0.78529538094336	0.797	0.438	0.0072805426715031
Rps27	3.13953146609457e-08	0.650179589437295	0.935	0.792	0.000428326277919283
Rps23	2.86985151393316e-07	0.625628419436339	0.914	0.771	0.00391533842045901
Hmgb2	6.5061940195581e-07	0.554533057975493	0.97	0.896	0.00887640050088312
Ptma	2.82670304317771e-12	0.532191250889792	0.999	0.979	3.85647096180735e-08
Hbb-bs	2.73495225112572e-11	-1.08967475684243	0.407	0.75	3.73129535621082e-07
