# Supplementary material for: Single-Cell Analysis Identifies Thymic Maturation Delay in Growth-Restricted Neonatal Mice
Source: Front Immunol. 2018 Nov 1;9:2523. doi: 10.3389/fimmu.2018.02523 (PMC6221967; doi:10.3389/fimmu.2018.02523)
Supplement: Supplementary file 2 [file Data_Sheet_1.ZIP › S8A.5 - T-Cell.Table.WT_5.vs.P0_5.adjp.0.01.csv]

	p_val	avg_logFC	pct.1	pct.2	p_val_adj
Rps29	6.05437368359401e-26	1.40551063558747	0.549	0.212	8.25998201652731e-22
Rpl37a	2.41307786955624e-22	1.32391357776636	0.444	0.126	3.29216213743558e-18
Rpl38	1.00981921004556e-17	1.31002218746092	0.319	0.058	1.37769634826516e-13
Rps27	1.70269203437901e-28	1.30135480030813	0.621	0.27	2.32298274250329e-24
Cox7c	1.96400572278893e-20	1.2954226434717	0.361	0.065	2.67949300760093e-16
Rpl35	2.9185252712436e-19	1.19767040696605	0.439	0.15	3.98174402755764e-15
Rps28	5.1474443418141e-14	1.17531719819039	0.363	0.133	7.02265831553697e-10
Rpl27	9.10366241831613e-21	1.16579127820875	0.471	0.15	1.24201266373087e-16
Rpl41	3.00681813679788e-18	1.12448526316287	0.5	0.222	4.10220198403334e-14
Rps25	2.78216031755384e-15	1.12340038739782	0.348	0.102	3.7957013212387e-11
Rps26	1.12938723322368e-16	1.11952501497405	0.457	0.191	1.54082300228707e-12
Rpl39	9.65216584663675e-14	1.11819710011759	0.274	0.058	1.31684498645665e-09
Rpl35a	2.22487021565366e-15	1.10695060333849	0.323	0.078	3.03539043521629e-11
Rpl36a	1.69339917748296e-15	1.10658944181642	0.339	0.089	2.31030449784e-11
Tmsb10	1.19218810438364e-14	1.10428665914427	0.249	0.034	1.6265022308106e-10
Rpl36	3.64155188489989e-21	1.10421837200211	0.495	0.181	4.96816923656892e-17
Rpl37	3.44340614257966e-20	1.09294032909179	0.478	0.164	4.69783900032142e-16
Rpl34	1.93381388984447e-18	1.06114424956422	0.453	0.154	2.6383022899148e-14
Rps16	1.80860698381839e-17	1.03893359473171	0.449	0.167	2.46748250802343e-13
Rps21	8.98212757592477e-14	1.03820279209901	0.305	0.078	1.22543166518342e-09
Tomm7	7.74219899274084e-15	1.00535056933	0.256	0.038	1.05626820857963e-10
Rps23	3.09433043364339e-18	0.969783961377643	0.532	0.249	4.22159501061968e-14
A430104N18Rik	9.66462752675566e-10	0.94921424951142	0.148	0.014	1.31854513347527e-05
Cd52	1.17441812991513e-08	0.945010426686509	0.182	0.041	0.000160225865464321
Atp5k	3.53249021524673e-14	0.933380884602516	0.28	0.055	4.81937640066111e-10
Rps17	1.20080137246538e-15	0.927207688459291	0.424	0.15	1.63825331245452e-11
Rplp2	3.89926273071299e-15	0.926917077417938	0.46	0.198	5.31976414351173e-11
Rpl36al	4.78429518823468e-13	0.92500682845439	0.217	0.027	6.52721392530858e-09
Snrpf	1.4214467473225e-14	0.924881085544474	0.271	0.048	1.93927979737209e-10
Usmg5	1.68429607646598e-15	0.9101453050766	0.274	0.041	2.29788513712254e-11
Fau	2.41342880005375e-13	0.907099762372262	0.444	0.201	3.29264091191334e-09
Rpl22	7.43571053020763e-12	0.904676546584815	0.357	0.14	1.01445398763623e-07
Rpl31	4.44766562211103e-12	0.894376595436603	0.379	0.154	6.06795020824608e-08
Tma7	4.05475219348558e-14	0.888884896425666	0.256	0.041	5.53189841757237e-10
Snrpg	8.25153187329141e-13	0.882962910843483	0.245	0.044	1.12575649347315e-08
Shfm1	3.46250882971502e-16	0.87721567917369	0.408	0.123	4.72390079638020e-12
Cox6c	8.81100273934501e-12	0.849476936307125	0.363	0.137	1.20208510372884e-07
Rpl17	2.88549836380964e-12	0.845442745635413	0.431	0.205	3.93668541774549e-08
Rpl28	1.65404009616784e-13	0.839927370845467	0.334	0.096	2.25660690320178e-09
Rps18	7.64023055993401e-18	0.839805999967631	0.558	0.27	1.0423566552918e-13
Rps11	1.5005503947233e-16	0.815154708524086	0.542	0.249	2.047200903521e-12
Rps15a	3.76199132953759e-12	0.805494040406924	0.462	0.239	5.13248477088813e-08
Snrpd3	5.1404361860412e-13	0.803693002741153	0.341	0.102	7.01309708861601e-09
Rps13	1.14745700979874e-12	0.794880081637749	0.428	0.191	1.56547559846842e-08
Rps12	1.9876256056333e-10	0.787854908366548	0.361	0.157	2.71171761376551e-06
Ptpn18	4.43655060841417e-10	0.785820001684088	0.173	0.024	6.05278599505945e-06
Rpl21	1.78937778456732e-12	0.7813876585879	0.471	0.242	2.44124811148519e-08
Rps27l	9.16529032858637e-12	0.775848091052106	0.238	0.048	1.25042055952904e-07
Rps10	2.08776172381976e-10	0.773483459541572	0.361	0.154	2.84833331980729e-06
Ndufa3	5.89049503691682e-11	0.76156284190235	0.28	0.082	8.03640237886561e-07
Atox1	1.66400869714804e-09	0.760726019655506	0.26	0.082	2.27020706551908e-05
Rpl23	3.18424057659131e-10	0.753796432344589	0.368	0.16	4.34425941864353e-06
Cox8a	1.01127168251067e-11	0.750227616237088	0.312	0.096	1.37967795644931e-07
Rpl22l1	1.63446021719993e-08	0.749532254153747	0.202	0.055	0.000222989407432586
1810022K09Rik	3.07654920491436e-10	0.744355795841945	0.153	0.014	4.19733608026466e-06
Rpl23a	8.327731079915e-16	0.741578946932475	0.605	0.341	1.1361523512328e-11
Rps27a	3.56232437188801e-12	0.736254107886688	0.477	0.253	4.86007914056681e-08
Uqcrq	4.94796679599931e-10	0.72679795245134	0.251	0.072	6.75051109978186e-06
Ndufa6	4.48992582070147e-11	0.725625154903822	0.291	0.085	6.12560579718301e-07
Myeov2	3.13605759921774e-08	0.725239651962912	0.177	0.041	0.000427852338261276
Uqcrb	1.04542363521481e-10	0.724857332678474	0.253	0.065	1.42627146552356e-06
2410006H16Rik	1.38157428402837e-09	0.720488489248923	0.209	0.048	1.88488179569991e-05
Tmem258	9.5979154602824e-12	0.718923992879166	0.274	0.068	1.30944360624633e-07
Rps24	3.18909501204717e-12	0.718416926590684	0.518	0.276	4.35088232493596e-08
Rpl27a	6.76157122928032e-11	0.716685467667606	0.267	0.072	9.22481162810714e-07
Atp5j2	8.26772892873751e-10	0.712776765201905	0.354	0.147	1.12796625774766e-05
Pdcd5	5.49923646883162e-10	0.712684863829301	0.202	0.041	7.50260831442698e-06
Gm5914	1.66123686706821e-07	0.69936344426643	0.125	0.017	0.00226642545774116
Rplp1	2.01979583565053e-10	0.695006179246091	0.448	0.235	2.75560745857802e-06
2010107E04Rik	1.21058966606258e-09	0.694034381139614	0.233	0.061	1.65160748140918e-05
Rpl18	2.41671069670556e-13	0.687939084227379	0.523	0.273	3.2971184035154e-09
Serf2	3.80944248462052e-11	0.685687591370135	0.307	0.096	5.19722238176778e-07
Tceb2	4.07106922625879e-11	0.685314508525481	0.375	0.14	5.55415974538486e-07
Arpp19	2.36643067494376e-09	0.684049599608079	0.249	0.075	3.22852136982577e-05
Crip1	2.91465782435265e-09	0.68295883126239	0.309	0.119	3.97646766976432e-05
Minos1	3.9196052077907e-11	0.677193849408633	0.336	0.116	5.34751738498886e-07
Romo1	2.7582643209819e-09	0.674541520408838	0.181	0.034	3.7631000131156e-05
Rpl10a	2.01492143629166e-09	0.662113814524484	0.278	0.096	2.74895731553271e-05
Tmsb4x	1.91938035325821e-14	0.660737956199315	0.722	0.464	2.61861061595018e-10
Rps8	1.29720168572615e-09	0.658946447822125	0.513	0.334	1.76977225983619e-05
Gm10076	3.70715914114622e-10	0.657758930339175	0.181	0.027	5.05767721626579e-06
Atp5j	2.73002231060276e-12	0.657391957389924	0.426	0.171	3.72456943835534e-08
Rpl32	1.24966242615008e-14	0.652102912984316	0.632	0.399	1.70491444799655e-10
Ndufa13	7.88837531986413e-10	0.649042469450002	0.316	0.116	1.07621104488906e-05
Rps19	5.75526973250715e-15	0.648026276260017	0.643	0.382	7.85191449605951e-11
Ndufv3	1.68923853422383e-07	0.64770309309072	0.217	0.072	0.00230462813224157
Ndufs5	6.16226981983384e-09	0.645066241443409	0.144	0.017	8.40718471519931e-05
Gas5	6.93922959268153e-09	0.641387753275902	0.343	0.147	9.46719093329542e-05
Cox6b1	2.84714184304183e-09	0.64107733982356	0.372	0.164	3.88435561646197e-05
Rpl30	8.08824935887994e-10	0.640726749457734	0.274	0.085	1.10347986003199e-05
Rps20	4.29869917531041e-08	0.634995699409254	0.379	0.198	0.000586471528487599
Rpl26	2.83596882945756e-08	0.62688749625023	0.458	0.276	0.000386911227402895
Rpl19	7.16610577791094e-11	0.625127870428247	0.516	0.287	9.7767181128039e-07
1500012F01Rik	1.61329238998349e-09	0.623248372852547	0.153	0.017	2.20101480765447e-05
Atp5e	2.59253593297183e-09	0.622354145755916	0.24	0.068	3.53699677335347e-05
Nop10	6.44186964698536e-09	0.615226124732336	0.229	0.065	8.78864275938213e-05
Rpl11	3.06748738247694e-12	0.614083460871469	0.587	0.352	4.18497303591329e-08
Smim4	1.52071420334505e-07	0.611298433659173	0.119	0.014	0.00207471038762365
Cbx3	2.65658190840282e-08	0.604887304525833	0.238	0.078	0.000362437469763396
Cox20	1.48163122130611e-07	0.603259954530503	0.213	0.068	0.00202138947522792
Uqcrh	2.19286209539532e-09	0.602192753002558	0.347	0.14	2.99172175674784e-05
Myl6	6.07051047340264e-09	0.597086531994374	0.245	0.075	8.28199743886322e-05
Ndufb4	2.59185237293371e-07	0.594612373165091	0.135	0.024	0.00353606419239346
Rps14	8.67085950984525e-15	0.593626485809531	0.736	0.498	1.18296536292819e-10
Mif	1.18489486046264e-07	0.589587444296178	0.209	0.065	0.00161655205812918
Mrpl52	3.89029803283863e-08	0.586237428399121	0.134	0.017	0.000530753360620175
Ndufb2	2.78976999960098e-09	0.577914484686066	0.17	0.027	3.80608321045561e-05
mt-Nd2	7.1855664555585e-08	0.572197244631423	0.318	0.14	0.000980326831531846
Gng5	7.34973124864124e-09	0.572031244108498	0.17	0.031	0.000100272383425212
Dpm3	2.02690428630863e-07	0.571280812642812	0.11	0.01	0.00276530551781087
Rpl12	3.61824095321632e-08	0.571252585700752	0.307	0.126	0.000493636613247303
Rps15	9.48943008609195e-08	0.566677916759513	0.334	0.157	0.00129464294664552
Ndufs6	2.45276580577003e-07	0.566213170149894	0.177	0.048	0.00334630838881205
Rpl18a	1.81525919630011e-17	0.560920127317539	0.756	0.502	2.47655812151223e-13
Uchl3	9.03399294494657e-09	0.546052345415049	0.193	0.044	0.000123250765747906
H2afj	1.15245000520874e-08	0.545112461250845	0.217	0.058	0.000157228754210628
Ndufc2	6.51172219570031e-09	0.540681163486585	0.287	0.102	8.88394259159394e-05
Snrpd2	1.41102722040912e-08	0.538946350536008	0.197	0.048	0.000192506443680416
Ndufc1	9.29727459745476e-09	0.537517596283636	0.28	0.099	0.000126842717333075
Cox7b	1.83431122633829e-08	0.537021075186776	0.255	0.085	0.000250255080609333
Mrps21	5.86219219306436e-09	0.534427501954948	0.152	0.02	7.9977888089977e-05
Snrpe	1.1591337215885e-08	0.533341360150957	0.253	0.082	0.000158140613636319
Cdc37	1.89750246064045e-07	0.528713411684272	0.323	0.147	0.00258876260705177
Uqcr10	2.57217941462582e-09	0.527050204185085	0.3	0.106	3.509224375374e-05
Ndufa1	1.9114353655074e-09	0.525558675608854	0.235	0.061	2.60777126916174e-05
Uba52	2.06395937770031e-07	0.524073658480827	0.175	0.044	0.00281585977899653
Mrpl36	3.54039487974907e-08	0.519721359866393	0.173	0.038	0.000483016073444165
Anapc13	2.7133908627206e-08	0.518907433880891	0.15	0.024	0.000370187915400971
Rps7	1.71245378364847e-08	0.518235214708167	0.5	0.3	0.000233630069703161
Gmfg	8.73765858304063e-09	0.51594111168174	0.5	0.276	0.000119207876048423
Txn1	2.9202392982892e-07	0.512610687438485	0.397	0.208	0.00398408247465596
Ptges3	3.13212697068572e-07	0.505146915491661	0.175	0.048	0.00427316082610652
Nasp	4.37394217267131e-07	0.497902424851107	0.227	0.082	0.00596736930617547
Ndufa4	4.39383619348665e-08	0.485716717139339	0.318	0.13	0.000599451071877383
Cox7a2	6.40446811375944e-08	0.482998807492284	0.321	0.137	0.000873761584760201
Uqcc2	6.80703653933053e-07	0.482237004522873	0.159	0.041	0.00928683995060864
Tceb1	4.63797973017149e-07	0.480160287781687	0.253	0.099	0.00632759574587296
Cycs	7.62425098030743e-08	0.471728828432453	0.199	0.055	0.00104017656124334
Atp5h	4.7198824258329e-08	0.470037103585876	0.475	0.266	0.000643933559356382
Lgals1	5.82255583735012e-07	0.469887178998238	0.319	0.147	0.00794371292889677
Atp5g1	5.20389958850248e-07	0.46900409636286	0.227	0.082	0.00709968020859393
Gnl3	2.1763544680503e-07	0.468749499156529	0.137	0.024	0.00296920040076103
1810037I17Rik	4.87246808137747e-08	0.466773305489888	0.119	0.01	0.000664750820342328
Cox17	3.98921533587968e-07	0.46446313099018	0.191	0.058	0.00544248648274065
Slbp	3.02320449871324e-07	0.458808347917659	0.153	0.034	0.00412455789759447
Uqcr11	2.03519192273878e-08	0.452873690854635	0.247	0.078	0.000277661234019251
Rpl13	2.62375704777986e-09	0.444343353597003	0.686	0.509	3.57959174028607e-05
Cox6a1	7.6800978810207e-08	0.441217042586994	0.468	0.259	0.00104779575390765
Sec61b	1.58772078966109e-07	0.432987711753485	0.242	0.085	0.00216612747333462
Pfdn1	1.8216931173725e-07	0.414918130247058	0.164	0.038	0.0024853359200313
Gm10269	2.20324208493661e-07	0.414351734031545	0.137	0.024	0.00300588317647901
Ndufb6	4.28032346903585e-07	0.411066197445609	0.235	0.085	0.00583964530880561
Ptma	1.46729981216289e-07	0.408642482328424	0.792	0.706	0.00200183713373383
Rbx1	6.59325503581597e-07	0.397570436099808	0.35	0.167	0.00899517784536373
Ssbp1	4.80083562070315e-07	0.393350249944275	0.193	0.058	0.00654978003732531
Wdr89	6.63778665282841e-07	0.386290722059904	0.13	0.024	0.00905593233045381
Ost4	1.03149888563343e-07	0.383228493914054	0.15	0.027	0.00140727392966969
Denr	3.49965499653596e-07	0.343654803667787	0.179	0.048	0.00477457931177402
Cox5b	5.48984016279907e-07	0.319463646545861	0.294	0.123	0.00748978893410677
Actb	3.38372960157126e-12	-0.298919438350628	0.957	0.973	4.61642229542367e-08
Anp32e	3.00709729545672e-14	-0.516898785606254	0.617	0.788	4.1025828401916e-10
Anxa2	1.32999872016527e-08	-0.555224744930071	0.41	0.549	0.000181451725392148
Arl6ip1	1.11052151970278e-10	-0.594664055802681	0.585	0.706	1.5150845093305e-06
Cenpa	2.20247952805975e-08	-0.598208486220217	0.336	0.495	0.000300484282013191
Top2a	3.55379493192423e-10	-0.607701325755353	0.397	0.587	4.84844242562422e-06
Ube2c	1.04232200011607e-08	-0.623723269599884	0.3	0.474	0.000142203990475835
Rad21	1.84635753545804e-08	-0.668940106739265	0.372	0.512	0.000251898558562541
Nusap1	1.10650859000728e-07	-0.671527739541729	0.282	0.423	0.00150960966934694
Tpx2	6.15485397698905e-10	-0.677983130466676	0.276	0.451	8.39706728080616e-06
Cenpe	2.99033879137062e-10	-0.733963219279363	0.33	0.505	4.07971921306693e-06
H2afx	3.3665092385208e-07	-0.763559638548782	0.283	0.42	0.00459292855411393
Aspm	2.28231809958767e-08	-0.768755892305008	0.182	0.338	0.000311376658326746
Mki67	1.00184865961803e-17	-0.798833909296189	0.48	0.679	1.36682212631687e-13
Cenpf	1.36809859168408e-12	-0.799608189951735	0.363	0.567	1.86649690863459e-08
Kif22	1.92159959792951e-07	-0.830378177334822	0.121	0.249	0.00262163833145523
